# Supplementary material for: Characterization and analysis of full-length transcriptomes from two grasshoppers, Gomphocerus licenti and Mongolotettix japonicus
Source: Sci Rep. 2020 Aug 26;10:14228. doi: 10.1038/s41598-020-71178-5 (PMC7450073; doi:10.1038/s41598-020-71178-5)
Supplement: Supplementary file 2 — Supplementary information 2. [file 41598_2020_71178_MOESM2_ESM.xlsx]

## Sheet: Title
Characterization and analysis of full-length transcriptomes from two grasshoppers, Gomphocerus licenti and Mongolotettix japonicus
Hao Yuan1, Xue Zhang1, Lina Zhao1, Huihui Chang1, Chao Yang1,2, Zhongying Qiu3, Yuan Huang1*
1 College of Life Sciences, Shaanxi Normal University, Xi’an 710062, China; yuanhao@snnu.edu.cn (H.Y.); zxsnowwww@gmail.com (X.Z.); 15529270320@163.com (L.Z.); chh127@snnu.edu.cn (H.C.)
2 Shaanxi Institute of Zoology, Xi’an, China; chaoy819@163.com (C.Y.)
3 School of Basic Medical Sciences, Xi’an Medical University, Xi’an, China; qiuzhongying11@126.com (Z.Q.)
* Corresponding author
E-mail: yuanh@snnu.edu.cn (YH)

## Sheet: table S6
table S6 The ORF predicted of G. licenti with Transcoder and the homology searches with Pfam.
Transcript ID	Gene ID	type	Length_nt	Length_aa	Strand	Score	Pfam annotation
F01_transcript/0	Gene.1::F01_transcript/0::g.1	complete	1314	438	+	score=86.07	tr|P37276|DYHC_DROME|91.53|0.0	AAA_6|PF12774.2|3.7e-38	AAA_5|PF07728.9|3.9e-13
F01_transcript/1	Gene.41::F01_transcript/1::g.41	complete	7305	2435	+	score=560.63	tr|Q9U943|APLP_LOCMI|88.82|0.0	Vitellogenin_N|PF01347.17|1.3e-91	DUF1943|PF09172.6|4.8e-77	DUF1081|PF06448.6|9e-28
F01_transcript/100	Gene.730::F01_transcript/100::g.730	complete	3648	1216	+	score=235.06	tr|P91660|L259_DROME|43.55|0.0	ABC_membrane|PF00664.18|2e-28	ABC_membrane|PF00664.18|4.7e-29	ABC_tran|PF00005.22|1.9e-18	ABC_tran|PF00005.22|5.8e-29
F01_transcript/1000	Gene.5056::F01_transcript/1000::g.5056	complete	5508	1836	+	score=193.99	tr|Q9BPS0|VIT2_PERAM|25.94|7e-154	Vitellogenin_N|PF01347.17|2.1e-135	VWD|PF00094.20|9.4e-13	DUF1943|PF09172.6|3.1e-07
F01_transcript/10000	Gene.38330::F01_transcript/10000::g.38330	complete	159	53	+	score=5.94
F01_transcript/10002	Gene.38331::F01_transcript/10002::g.38331	complete	2172	724	+	score=147.60	tr|P90795|GPDM_CAEEL|61.01|0.0	DAO|PF01266.19|3.2e-47	EF-hand_7|PF13499.1|8.7e-13	EF-hand_8|PF13833.1|2.7e-05	EF-hand_6|PF13405.1|0.0033	FAD_binding_2|PF00890.19|0.00013
F01_transcript/10004	Gene.38335::F01_transcript/10004::g.38335	complete	2406	802	+	score=102.52	tr|A8WYE4|PAR1_CAEBR|73.85|0.0	tr|A8WYE4|PAR1_CAEBR|87.13|4e-53	Pkinase|PF00069.20|2.6e-78	Pkinase_Tyr|PF07714.12|9.6e-45	KA1|PF02149.14|7.1e-18	Kinase-like|PF14531.1|6.6e-07
F01_transcript/10006	Gene.38340::F01_transcript/10006::g.38340	complete	345	115	+	score=-0.80	tr|O61387|CP6B7_HELAM|31.73|2e-13
F01_transcript/10007	Gene.38345::F01_transcript/10007::g.38345	complete	3033	1011	+	score=202.07	tr|Q26255|PUR2_CHITE|58.06|0.0	tr|Q26255|PUR2_CHITE|51.92|0.0	GARS_A|PF01071.14|1.3e-85	Formyl_trans_N|PF00551.14|9.4e-59	GARS_N|PF02844.10|6e-35	AIRS_C|PF02769.17|8.3e-31	GARS_C|PF02843.11|5.2e-23	AIRS|PF00586.19|2.6e-17	ATP-grasp_4|PF13535.1|7.4e-12	ATP-grasp|PF02222.17|3.2e-06	CPSase_L_D2|PF02786.12|1.3e-05	ATP-grasp_3|PF02655.9|4.1e-05	ATP-grasp_2|PF08442.5|5.3e-05
F01_transcript/10011	Gene.38346::F01_transcript/10011::g.38346	complete	468	156	+	score=33.00	tr|Q7YT83|TX31_CONTE|34.95|1e-11	CAP|PF00188.21|1.3e-05
F01_transcript/10012	Gene.38350::F01_transcript/10012::g.38350	complete	1851	617	+	score=237.78	tr|Q8IDX6|RBP2A_PLAF7|30.49|4e-12	tr|Q8IDX6|RBP2A_PLAF7|31.03|6e-12	tr|Q8IDX6|RBP2A_PLAF7|28.88|2e-11
F01_transcript/10014	Gene.38356::F01_transcript/10014::g.38356	complete	954	318	+	score=50.81	Methyltransf_16|PF10294.4|2.2e-15
F01_transcript/10017	Gene.38362::F01_transcript/10017::g.38362	complete	2274	758	+	score=121.88	tr|Q01603|PERO_DROME|40.31|4e-133	An_peroxidase|PF03098.10|1.3e-154
F01_transcript/10019	Gene.38365::F01_transcript/10019::g.38365	complete	3372	1124	+	score=247.49
F01_transcript/10022	Gene.38367::F01_transcript/10022::g.38367	complete	1650	550	+	score=132.70	tr|P10090|WHITE_DROME|29.09|3e-72	ABC2_membrane|PF01061.19|2.4e-38	ABC_tran|PF00005.22|1.7e-24
F01_transcript/10023	Gene.38370::F01_transcript/10023::g.38370	complete	1650	550	+	score=57.34	tr|P30638|YOU1_CAEEL|24.36|3e-35	MFS_1|PF07690.11|1.2e-30	MFS_1|PF07690.11|3.8e-10	Sugar_tr|PF00083.19|3.4e-32	Sugar_tr|PF00083.19|1.4e-08	DUF1228|PF06779.9|0.0002
F01_transcript/10026	Gene.38378::F01_transcript/10026::g.38378	complete	309	103	+	score=18.82	tr|Q9VZV5|CYHR1_DROME|66.30|3e-38
F01_transcript/1003	Gene.5061::F01_transcript/1003::g.5061	complete	4221	1407	+	score=262.20	tr|Q09475|YP93_CAEEL|27.41|3e-115	DEAD|PF00270.24|1.3e-17	Helicase_C|PF00271.26|3.4e-08
F01_transcript/10030	Gene.38384::F01_transcript/10030::g.38384	complete	2706	902	+	score=162.45	tr|Q54DD3|GCST_DICDI|22.76|6e-08	DAO|PF01266.19|5.8e-68	GCV_T|PF01571.16|2.5e-49	GCV_T_C|PF08669.6|1.6e-17	Trp_halogenase|PF04820.9|7.5e-05
F01_transcript/10032	Gene.38386::F01_transcript/10032::g.38386	complete	1428	476	+	score=97.48	tr|Q54BC6|PSMD2_DICDI|47.51|2e-135	PC_rep|PF01851.17|2.7e-07
F01_transcript/10039	Gene.38390::F01_transcript/10039::g.38390	complete	1671	557	+	score=119.37	tr|Q54VD8|RIO1_DICDI|47.94|2e-149	RIO1|PF01163.17|2.4e-77
F01_transcript/1004	Gene.5064::F01_transcript/1004::g.5064	complete	3408	1136	+	score=204.84	tr|Q09445|GRTP6_CAEEL|28.00|2e-23	RabGAP-TBC|PF00566.13|4.9e-46	GRAM|PF02893.15|1.1e-15	GRAM|PF02893.15|1.5e-13
F01_transcript/10040	Gene.38392::F01_transcript/10040::g.38392	complete	897	299	+	score=45.46	tr|P48607|SPZ_DROME|30.32|4e-16
F01_transcript/10041	Gene.38398::F01_transcript/10041::g.38398	complete	492	164	+	score=15.35	tr|Q10126|YSM6_CAEEL|29.84|4e-09	RVT_1|PF00078.22|1.2e-16
F01_transcript/10042	Gene.38402::F01_transcript/10042::g.38402	complete	1227	409	+	score=87.29	tr|P46562|AL7A1_CAEEL|67.08|0.0	Aldedh|PF00171.17|3.7e-102
F01_transcript/10045	Gene.38406::F01_transcript/10045::g.38406	complete	1185	395	+	score=65.26	tr|P31816|TPM_LOCMI|94.57|1e-47	Tropomyosin|PF00261.15|2.7e-35	Tropomyosin_1|PF12718.2|1.1e-20
F01_transcript/10047	Gene.38409::F01_transcript/10047::g.38409	complete	1335	445	+	score=120.08	tr|Q94126|CES2_CAEEL|40.35|3e-08	bZIP_2|PF07716.10|9.5e-16	bZIP_1|PF00170.16|9.1e-07
F01_transcript/10048	Gene.38413::F01_transcript/10048::g.38413	complete	471	157	+	score=34.33	tr|B0G185|AP1S2_DICDI|59.57|7e-59	Clat_adaptor_s|PF01217.15|5.5e-58
F01_transcript/10049	Gene.38415::F01_transcript/10049::g.38415	complete	2778	926	+	score=158.40	tr|Q9VH70|TOPI_DROME|30.59|2e-40	tr|Q9VH70|TOPI_DROME|30.00|5e-26	tr|Q9VH70|TOPI_DROME|26.95|3e-23	tr|Q9VH70|TOPI_DROME|26.41|3e-11	tr|Q9VH70|TOPI_DROME|24.83|3e-10	zf-H2C2_2|PF13465.1|2.1e-05	zf-H2C2_2|PF13465.1|1e-07	zf-H2C2_2|PF13465.1|0.00055	zf-H2C2_2|PF13465.1|9.3e-08	zf-H2C2_2|PF13465.1|1.6e-06	zf-H2C2_2|PF13465.1|1.4e-07	zf-H2C2_2|PF13465.1|1.1e-05	zf-C2H2|PF00096.21|0.0093	zf-C2H2|PF00096.21|0.0053	zf-C2H2|PF00096.21|0.023	zf-C2H2|PF00096.21|0.0053	zf-C2H2|PF00096.21|0.00031	zf-C2H2|PF00096.21|0.0025	zf-C2H2|PF00096.21|2.5e-05	zf-C2H2|PF00096.21|0.0029	zf-C2H2_4|PF13894.1|0.23	zf-C2H2_4|PF13894.1|0.65	zf-C2H2_4|PF13894.1|0.027	zf-C2H2_4|PF13894.1|0.02	zf-C2H2_4|PF13894.1|1.5	zf-C2H2_4|PF13894.1|0.029	zf-C2H2_4|PF13894.1|0.11	zf-C2H2_4|PF13894.1|0.014	zf-C2H2_4|PF13894.1|0.17	zf-C2H2_4|PF13894.1|0.94	zf-C2H2_4|PF13894.1|0.2	zf-C2H2_4|PF13894.1|0.014	zf-C2H2_6|PF13912.1|1.8e+02	zf-C2H2_6|PF13912.1|1.3e+03	zf-C2H2_6|PF13912.1|0.087	zf-C2H2_6|PF13912.1|51	zf-C2H2_6|PF13912.1|73	zf-C2H2_6|PF13912.1|9.7e+02	zf-C2H2_6|PF13912.1|1.1e+03	zf-C2H2_6|PF13912.1|6.1e+03	zf-C2H2_6|PF13912.1|0.096	zf-C2H2_6|PF13912.1|0.21	zf-C2H2_6|PF13912.1|4.3e+02
F01_transcript/10051	Gene.38416::F01_transcript/10051::g.38416	complete	1329	443	+	score=101.24	tr|P52192|IRK1_CAEEL|45.24|5e-113	IRK|PF01007.15|2e-140
F01_transcript/10053	Gene.38417::F01_transcript/10053::g.38417	complete	1323	441	+	score=63.46	tr|Q08875|SUHW_DROAN|29.34|1e-27	tr|Q08875|SUHW_DROAN|27.24|4e-22	zf-H2C2_2|PF13465.1|0.00033	zf-H2C2_2|PF13465.1|5.6e-07	zf-H2C2_2|PF13465.1|3e-06	zf-C2H2|PF00096.21|0.043	zf-C2H2|PF00096.21|0.00057	zf-C2H2|PF00096.21|0.015	zf-C2H2|PF00096.21|0.0027	zf-C2H2|PF00096.21|1.8e-05	zf-C2H2|PF00096.21|0.0069	zf-C2H2|PF00096.21|0.0022	zf-C2H2_4|PF13894.1|0.21	zf-C2H2_4|PF13894.1|0.00017	zf-C2H2_4|PF13894.1|0.053	zf-C2H2_4|PF13894.1|0.024	zf-C2H2_4|PF13894.1|0.0049	zf-C2H2_4|PF13894.1|0.0049	zf-C2H2_4|PF13894.1|0.21	zf-met|PF12874.2|0.042	zf-met|PF12874.2|0.0015	zf-met|PF12874.2|6.9e-05	zf-C2H2_6|PF13912.1|6.4e+02	zf-C2H2_6|PF13912.1|0.09	zf-C2H2_6|PF13912.1|7.2	zf-C2H2_6|PF13912.1|29	zf-C2H2_6|PF13912.1|0.15	zf-C2H2_6|PF13912.1|1.5e-05	zf-C2H2_6|PF13912.1|9	zf-C2H2_6|PF13912.1|0.0086
F01_transcript/10055	Gene.38421::F01_transcript/10055::g.38421	complete	981	327	+	score=64.05	tr|Q9V7S5|PICO_DROME|39.27|6e-64	MFS_1|PF07690.11|2.6e-28
F01_transcript/10056	Gene.38426::F01_transcript/10056::g.38426	complete	1191	397	+	score=70.29	tr|Q9VCX1|RGS_DROME|28.24|1e-08	BRO1|PF03097.13|2.6e-40	PDZ|PF00595.19|1.5e-10
F01_transcript/10057	Gene.38428::F01_transcript/10057::g.38428	complete	873	291	+	score=62.72	tr|Q7M429|CYTL_TACTR|36.70|6e-14	tr|Q7M429|CYTL_TACTR|31.86|4e-11	Cystatin|PF00031.16|2.5e-17	Cystatin|PF00031.16|4e-12
F01_transcript/10065	Gene.38439::F01_transcript/10065::g.38439	complete	189	63	+	score=1.72
F01_transcript/10069	Gene.38445::F01_transcript/10069::g.38445	complete	1872	624	+	score=144.53	tr|Q9VS50|ECO_DROME|27.41|2e-10	zf-C2H2_3|PF13878.1|1.1e-09
F01_transcript/1007	Gene.5067::F01_transcript/1007::g.5067	complete	2526	842	+	score=69.39	tr|Q8I7P9|POL5_DROME|29.98|8e-76	rve|PF00665.21|3.5e-25	RVT_1|PF00078.22|3.3e-18
F01_transcript/10070	Gene.38450::F01_transcript/10070::g.38450	complete	201	67	+	score=-9.12	tr|Q36426|NU2M_LOCMI|60.61|1e-22
F01_transcript/10071	Gene.38451::F01_transcript/10071::g.38451	complete	2319	773	+	score=233.22	tr|Q8IID4|DYHC2_PLAF7|26.26|3e-06	tr|Q8IID4|DYHC2_PLAF7|27.61|7e-06	RIC3|PF15361.1|1.1e-09
F01_transcript/10074	Gene.38454::F01_transcript/10074::g.38454	complete	2292	764	+	score=122.82	tr|P07668|CLAT_DROME|27.53|3e-69	Carn_acyltransf|PF00755.15|5.1e-190
F01_transcript/10075	Gene.38457::F01_transcript/10075::g.38457	complete	576	192	+	score=29.27	tr|Q29HY3|CDC42_DROPS|94.76|2e-134	Ras|PF00071.17|9.2e-55	Miro|PF08477.8|3.9e-16	Arf|PF00025.16|6e-09
F01_transcript/10076	Gene.38462::F01_transcript/10076::g.38462	complete	1851	617	+	score=59.52	tr|P34284|YKK7_CAEEL|25.95|4e-19	F-box-like|PF12937.2|9.5e-11	F-box|PF00646.28|3.6e-06	LRR_6|PF13516.1|1.8
F01_transcript/10077	Gene.66973::F01_transcript/10077::g.66973	complete	1479	493	+	score=39.12
F01_transcript/10078	Gene.38464::F01_transcript/10078::g.38464	complete	240	80	+	score=20.02	tr|P35415|MYSP1_DROME|60.29|1e-21	Myosin_tail_1|PF01576.14|4.2e-14
F01_transcript/1008	Gene.5073::F01_transcript/1008::g.5073	complete	2673	891	+	score=195.78	tr|O18388|IMB_DROME|67.99|0.0	HEAT|PF02985.17|0.00026	HEAT_EZ|PF13513.1|9.7e-10	IBN_N|PF03810.14|1.6e-14
F01_transcript/10082	Gene.38472::F01_transcript/10082::g.38472	complete	186	62	+	score=4.72
F01_transcript/10083	Gene.38476::F01_transcript/10083::g.38476	complete	180	60	+	score=7.40	tr|Q8MRN3|PDE4B_DROME|88.89|2e-30	PDEase_I|PF00233.14|2.1e-21
F01_transcript/10087	Gene.38480::F01_transcript/10087::g.38480	complete	2424	808	+	score=198.36
F01_transcript/1009	Gene.5079::F01_transcript/1009::g.5079	complete	3564	1188	+	score=251.62	tr|Q09996|SYLC_CAEEL|54.19|0.0	tRNA-synt_1|PF00133.17|3.5e-14	tRNA-synt_1|PF00133.17|2.1e-25	tRNA-synt_1g|PF09334.6|1.5e-09	tRNA-synt_1g|PF09334.6|3.5e-10	Anticodon_1|PF08264.8|6.5e-14	tRNA-synt_1e|PF01406.14|2.8e-06
F01_transcript/10092	Gene.38485::F01_transcript/10092::g.38485	complete	1785	595	+	score=125.82	tr|Q7QHW5|ARM_ANOGA|88.72|0.0	Arm|PF00514.18|5.8e-08	Arm|PF00514.18|7.9e-10	Arm|PF00514.18|6.4e-07	HEAT_2|PF13646.1|3.8e-07	Adaptin_N|PF01602.15|1.8e-08	Proteasom_PSMB|PF10508.4|4.3e-05
F01_transcript/10093	Gene.38487::F01_transcript/10093::g.38487	complete	1404	468	+	score=85.20
F01_transcript/10095	Gene.38492::F01_transcript/10095::g.38492	complete	2595	865	+	score=118.65	tr|Q9VVR1|NOT_DROME|28.87|4e-20	tr|Q9VVR1|NOT_DROME|28.33|2e-11	UCH|PF00443.24|1.6e-65	DUSP|PF06337.7|3.4e-08	DUSP|PF06337.7|3e-15	UCH_1|PF13423.1|5.4e-21	zf-UBP|PF02148.14|1.2e-12
F01_transcript/10096	Gene.38497::F01_transcript/10096::g.38497	complete	1005	335	+	score=57.01	tr|Q54XC1|5NTC_DICDI|45.70|1e-72	5_nucleotid|PF05761.9|4.5e-93
F01_transcript/10097	Gene.38500::F01_transcript/10097::g.38500	complete	1137	379	+	score=69.76	tr|Q9NBK5|TRC_DROME|87.90|0.0	Pkinase|PF00069.20|6e-60	Pkinase_Tyr|PF07714.12|4.5e-22	Pkinase_Tyr|PF07714.12|1.9e-05	Kdo|PF06293.9|0.00015
F01_transcript/10098	Gene.38502::F01_transcript/10098::g.38502	complete	222	74	+	score=3.69
F01_transcript/10100	Gene.38505::F01_transcript/10100::g.38505	complete	1425	475	+	score=101.79	MAP65_ASE1|PF03999.7|1.6e-85
F01_transcript/10101	Gene.38510::F01_transcript/10101::g.38510	complete	909	303	+	score=53.92	tr|P41776|GNAI_HOMAM|86.75|0.0	G-alpha|PF00503.15|1e-115	Arf|PF00025.16|6.8e-12
F01_transcript/10104	Gene.38514::F01_transcript/10104::g.38514	complete	1845	615	+	score=106.78	tr|O15943|CADN_DROME|43.95|9e-159	Laminin_G_2|PF02210.19|9.4e-15	Laminin_G_2|PF02210.19|1.9e-16	Laminin_G_1|PF00054.18|7e-05	Laminin_G_1|PF00054.18|2.3e-11	Cadherin_C|PF01049.12|2.2e-08
F01_transcript/10106	Gene.38516::F01_transcript/10106::g.38516	complete	1554	518	+	score=99.55	tr|Q54KE6|MCCA_DICDI|62.79|0.0	CPSase_L_D2|PF02786.12|1.3e-76	CPSase_L_chain|PF00289.17|2.5e-43	Biotin_carb_C|PF02785.14|3.8e-34	ATP-grasp_4|PF13535.1|1.6e-13	Dala_Dala_lig_C|PF07478.8|3.8e-09	ATP-grasp|PF02222.17|1.1e-08
F01_transcript/1011	Gene.5080::F01_transcript/1011::g.5080	complete	819	273	+	score=54.07	tr|Q9XYM0|CRK_DROME|70.00|1e-132	SH3_2|PF07653.12|1.1e-08	SH3_2|PF07653.12|8e-11	SH3_1|PF00018.23|2.5e-17	SH3_9|PF14604.1|2.2e-13	SH2|PF00017.19|8e-19
F01_transcript/10111	Gene.38519::F01_transcript/10111::g.38519	complete	1854	618	+	score=124.10	CABIT|PF12736.2|4.1e-20
F01_transcript/10113	Gene.38523::F01_transcript/10113::g.38523	complete	1338	446	+	score=155.47	tr|Q9W0K4|BAB2_DROME|53.85|3e-43	BTB|PF00651.26|1.3e-23
F01_transcript/10115	Gene.38529::F01_transcript/10115::g.38529	complete	858	286	+	score=44.45	tr|Q54KM7|GCSP_DICDI|59.84|3e-106	Beta_elim_lyase|PF01212.16|8.5e-08
F01_transcript/10116	Gene.38536::F01_transcript/10116::g.38536	complete	3198	1066	+	score=381.57	tr|P0CG71|UBIQ1_CAEEL|99.88|0.0	tr|P0CG71|UBIQ1_CAEEL|99.88|0.0	tr|P0CG71|UBIQ1_CAEEL|99.88|0.0	tr|P0CG71|UBIQ1_CAEEL|99.88|0.0	ubiquitin|PF00240.18|3.1e-33	ubiquitin|PF00240.18|3.1e-33	ubiquitin|PF00240.18|3.1e-33	ubiquitin|PF00240.18|3.1e-33	ubiquitin|PF00240.18|3.1e-33	ubiquitin|PF00240.18|3.1e-33	ubiquitin|PF00240.18|3.1e-33	ubiquitin|PF00240.18|3.1e-33	ubiquitin|PF00240.18|3.1e-33	ubiquitin|PF00240.18|3.1e-33	ubiquitin|PF00240.18|3.1e-33	ubiquitin|PF00240.18|3.1e-33	ubiquitin|PF00240.18|3.1e-33	ubiquitin|PF00240.18|3.1e-33	Rad60-SLD|PF11976.3|2.8e-18	Rad60-SLD|PF11976.3|2.8e-18	Rad60-SLD|PF11976.3|2.8e-18	Rad60-SLD|PF11976.3|2.8e-18	Rad60-SLD|PF11976.3|2.8e-18	Rad60-SLD|PF11976.3|2.8e-18	Rad60-SLD|PF11976.3|2.8e-18	Rad60-SLD|PF11976.3|2.8e-18	Rad60-SLD|PF11976.3|2.8e-18	Rad60-SLD|PF11976.3|2.8e-18	Rad60-SLD|PF11976.3|2.8e-18	Rad60-SLD|PF11976.3|2.8e-18	Rad60-SLD|PF11976.3|2.8e-18	Rad60-SLD|PF11976.3|2.8e-18	Ubiquitin_2|PF14560.1|0.00076	Ubiquitin_2|PF14560.1|0.00069	Ubiquitin_2|PF14560.1|0.00069	Ubiquitin_2|PF14560.1|0.00069	Ubiquitin_2|PF14560.1|0.00069	Ubiquitin_2|PF14560.1|0.00069	Ubiquitin_2|PF14560.1|0.00069	Ubiquitin_2|PF14560.1|0.00069	Ubiquitin_2|PF14560.1|0.00069	Ubiquitin_2|PF14560.1|0.00069	Ubiquitin_2|PF14560.1|0.00069
F01_transcript/1012	Gene.5089::F01_transcript/1012::g.5089	complete	621	207	+	score=60.26	tr|Q9VQY2|TUTL_DROME|30.65|3e-16	fn3|PF00041.16|3e-10
F01_transcript/10120	Gene.38540::F01_transcript/10120::g.38540	complete	2877	959	+	score=186.62	PXA|PF02194.10|5.1e-30	Nexin_C|PF08628.7|3.5e-25	RGS|PF00615.14|4.2e-18	PX|PF00787.19|3.6e-11
F01_transcript/10121	Gene.38541::F01_transcript/10121::g.38541	complete	1623	541	+	score=98.98	tr|Q54MJ7|ALAM_DICDI|47.34|2e-152	Aminotran_1_2|PF00155.16|4.7e-30	Beta_elim_lyase|PF01212.16|8.2e-06
F01_transcript/10122	Gene.38543::F01_transcript/10122::g.38543	complete	1557	519	+	score=68.53	tr|Q964R0|CP6K1_BLAGE|37.24|2e-120	p450|PF00067.17|3.4e-90
F01_transcript/10124	Gene.38544::F01_transcript/10124::g.38544	complete	1206	402	+	score=56.36
F01_transcript/10125	Gene.38550::F01_transcript/10125::g.38550	complete	1482	494	+	score=80.73	tr|Q9XU84|UDA1_CAEEL|34.14|1e-69	GDA1_CD39|PF01150.12|8.3e-70
F01_transcript/10128	Gene.38554::F01_transcript/10128::g.38554	complete	1266	422	+	score=118.02	tr|Q61MR2|IWS1_CAEBR|38.41|5e-76	Med26|PF08711.6|1.3e-18
F01_transcript/1013	Gene.5096::F01_transcript/1013::g.5096	complete	885	295	+	score=14.81	tr|P21328|RTJK_DROME|29.02|2e-18	Exo_endo_phos_2|PF14529.1|2e-20	Exo_endo_phos|PF03372.18|2e-09
F01_transcript/10132	Gene.38561::F01_transcript/10132::g.38561	complete	1974	658	+	score=161.99	tr|P14000|ARS_HEMPU|30.89|6e-34	Sulfatase|PF00884.18|4.8e-75	Phosphodiest|PF01663.17|1e-10	Sulfatase_C|PF14707.1|1.1e-05	DUF229|PF02995.12|2.5e-06
F01_transcript/10133	Gene.38566::F01_transcript/10133::g.38566	complete	2631	877	+	score=236.97	tr|Q9VUA0|GPTC1_DROME|34.25|1e-131	DUF1604|PF07713.8|4.5e-30	G-patch|PF01585.18|5.2e-07
F01_transcript/10134	Gene.38575::F01_transcript/10134::g.38575	complete	312	104	+	score=3.56	THAP|PF05485.7|1.3e-18
F01_transcript/10138	Gene.38579::F01_transcript/10138::g.38579	complete	2793	931	+	score=197.30	DUF1620|PF07774.8|5e-65
F01_transcript/1014	Gene.5106::F01_transcript/1014::g.5106	complete	3795	1265	+	score=201.81	tr|Q94887|NRX4_DROME|67.52|0.0	Laminin_G_2|PF02210.19|1.8e-27	Laminin_G_2|PF02210.19|7.4e-16	Laminin_G_2|PF02210.19|6.7e-23	Laminin_G_2|PF02210.19|2.3e-14	Laminin_G_1|PF00054.18|3.3e-21	Laminin_G_1|PF00054.18|3.1e-07	Laminin_G_1|PF00054.18|1e-12	Laminin_G_1|PF00054.18|9.8e-06	F5_F8_type_C|PF00754.20|3e-26
F01_transcript/10140	Gene.38585::F01_transcript/10140::g.38585	complete	516	172	+	score=19.60
F01_transcript/10141	Gene.38590::F01_transcript/10141::g.38590	complete	2865	955	+	score=150.05	tr|Q61MR2|IWS1_CAEBR|40.90|3e-66	Med26|PF08711.6|3.7e-18
F01_transcript/10143	Gene.38598::F01_transcript/10143::g.38598	complete	1728	576	+	score=129.17	tr|Q382V8|HSLU2_TRYB2|36.26|1e-10	tr|Q382V8|HSLU2_TRYB2|42.86|3e-08	tr|Q382V8|HSLU2_TRYB2|38.67|1e-06	AAA_2|PF07724.9|4.3e-40	ClpB_D2-small|PF10431.4|5.8e-14	AAA|PF00004.24|2.2e-13	Sigma54_activat|PF00158.21|0.00016	AAA_5|PF07728.9|9.5e-05
F01_transcript/10145	Gene.38601::F01_transcript/10145::g.38601	complete	513	171	+	score=30.78	tr|Q9VCG3|OPA32_DROME|56.70|2e-28	OPA3|PF07047.7|8.7e-20
F01_transcript/10146	Gene.38604::F01_transcript/10146::g.38604	complete	861	287	+	score=7.31	tr|O02008|TRA2_DROVI|62.73|3e-48	RRM_1|PF00076.17|4.6e-19	RRM_6|PF14259.1|2.3e-12	RRM_5|PF13893.1|5.5e-12
F01_transcript/10147	Gene.38608::F01_transcript/10147::g.38608	complete	1923	641	+	score=107.64	tr|P21187|PABP_DROME|28.07|1e-22	tr|P21187|PABP_DROME|23.82|4e-11	RRM_1|PF00076.17|3.3e-16	RRM_1|PF00076.17|4.4e-08	RRM_1|PF00076.17|3.7e-18	RRM_6|PF14259.1|3.7e-13	RRM_6|PF14259.1|2.6e-07	RRM_6|PF14259.1|1.3e-13	RRM_5|PF13893.1|1.8e-09	RRM_5|PF13893.1|5.2e-09
F01_transcript/10149	Gene.38612::F01_transcript/10149::g.38612	complete	1065	355	+	score=90.41	Zona_pellucida|PF00100.18|1.3e-28
F01_transcript/10151	Gene.38622::F01_transcript/10151::g.38622	complete	1476	492	+	score=99.10	tr|A8X2U9|SBP_CAEBR|34.59|3e-78	SBP56|PF05694.6|5e-198
F01_transcript/10153	Gene.38624::F01_transcript/10153::g.38624	complete	1041	347	+	score=35.10
F01_transcript/10154	Gene.38630::F01_transcript/10154::g.38630	complete	3135	1045	+	score=215.63	tr|Q54I56|SMC6_DICDI|26.15|1e-82	SMC_N|PF02463.14|4.3e-25	AAA_23|PF13476.1|4.9e-21
F01_transcript/10155	Gene.38632::F01_transcript/10155::g.38632	complete	471	157	+	score=16.07
F01_transcript/10156	Gene.38635::F01_transcript/10156::g.38635	complete	3258	1086	+	score=185.50	tr|P22817|IDE_DROME|27.28|3e-112	Peptidase_M16|PF00675.15|3.3e-32	Peptidase_M16_C|PF05193.16|1.1e-15	Peptidase_M16_C|PF05193.16|1.7e-11
F01_transcript/10158	Gene.38643::F01_transcript/10158::g.38643	complete	1638	546	+	score=16.17	tr|Q5TJ56|FORF_DICDI|29.36|4e-07	FH2|PF02181.18|4.9e-16
F01_transcript/10159	Gene.38649::F01_transcript/10159::g.38649	complete	1491	497	+	score=136.88	tr|P14000|ARS_HEMPU|30.68|1e-28	Sulfatase|PF00884.18|1.2e-66	Phosphodiest|PF01663.17|1.3e-08
F01_transcript/1016	Gene.5117::F01_transcript/1016::g.5117	complete	4056	1352	+	score=229.33	tr|P91660|L259_DROME|42.09|0.0	ABC_membrane|PF00664.18|1.9e-34	ABC_membrane|PF00664.18|1.2e-31	ABC_tran|PF00005.22|5.8e-20	ABC_tran|PF00005.22|1e-24
F01_transcript/10162	Gene.38652::F01_transcript/10162::g.38652	complete	1512	504	+	score=104.39	tr|Q01603|PERO_DROME|42.56|2e-122	An_peroxidase|PF03098.10|2.2e-133
F01_transcript/10172	Gene.38664::F01_transcript/10172::g.38664	complete	1347	449	+	score=87.78	tr|Q9VD79|CSKP_DROME|39.20|9e-101	Guanylate_kin|PF00625.16|1.1e-40	PDZ|PF00595.19|4.1e-14	SH3_2|PF07653.12|5.8e-09	SH3_1|PF00018.23|5.4e-07	PDZ_2|PF13180.1|1.1e-06
F01_transcript/10174	Gene.38668::F01_transcript/10174::g.38668	complete	909	303	+	score=61.55	CRAL_TRIO|PF00650.15|1.9e-16
F01_transcript/10175	Gene.38672::F01_transcript/10175::g.38672	complete	990	330	+	score=59.71	tr|Q9VQC4|GLCTK_DROME|35.76|2e-49	MOFRL|PF05161.8|1.1e-34	DUF4147|PF13660.1|1.5e-28
F01_transcript/10177	Gene.38675::F01_transcript/10177::g.38675	complete	738	246	+	score=32.34	tr|Q54QR3|RB32A_DICDI|47.73|2e-54	Ras|PF00071.17|5.5e-45	Miro|PF08477.8|1.2e-17	Arf|PF00025.16|1.8e-11	MMR_HSR1|PF01926.18|0.00011
F01_transcript/10178	Gene.38680::F01_transcript/10178::g.38680	complete	1755	585	+	score=98.83	tr|O16686|YK27_CAEEL|37.98|3e-69	PseudoU_synth_2|PF00849.17|6.8e-32
F01_transcript/10179	Gene.38683::F01_transcript/10179::g.38683	complete	582	194	+	score=31.74	tr|P19109|DDX17_DROME|64.00|4e-26	Helicase_C|PF00271.26|5e-09
F01_transcript/1018	Gene.5123::F01_transcript/1018::g.5123	complete	4251	1417	+	score=1048.56
F01_transcript/10181	Gene.38690::F01_transcript/10181::g.38690	complete	306	102	+	score=19.99	tr|Q8IGJ7|ZASP_DROME|85.26|1e-58	tr|Q8IGJ7|ZASP_DROME|28.26|1e-06	LIM|PF00412.17|2e-09	LIM|PF00412.17|2.1e-13
F01_transcript/10183	Gene.38697::F01_transcript/10183::g.38697	complete	1578	526	+	score=135.78	TACC|PF05010.9|1.7e-41
F01_transcript/10185	Gene.38701::F01_transcript/10185::g.38701	complete	921	307	+	score=97.08
F01_transcript/10186	Gene.38706::F01_transcript/10186::g.38706	complete	1749	583	+	score=178.34	TNF|PF00229.13|9.1e-08
F01_transcript/10189	Gene.38708::F01_transcript/10189::g.38708	complete	1332	444	+	score=63.55	tr|O46036|CTBP_DROME|77.52|0.0	2-Hacid_dh_C|PF02826.14|6.9e-56	2-Hacid_dh|PF00389.25|1.7e-27	NAD_binding_2|PF03446.10|0.0002
F01_transcript/10191	Gene.38710::F01_transcript/10191::g.38710	complete	867	289	+	score=80.14	tr|B0WYY2|MOEH_CULQU|84.51|9e-163	FERM_C|PF09380.5|1.2e-31	ERM|PF00769.14|2.2e-21
F01_transcript/10192	Gene.38715::F01_transcript/10192::g.38715	complete	1902	634	+	score=69.91	tr|Q554E7|ZDHC5_DICDI|25.82|2e-41	tr|Q554E7|ZDHC5_DICDI|24.52|1e-07	Ank_2|PF12796.2|5.9e-08	Ank_2|PF12796.2|9e-20	Ank_2|PF12796.2|3.3e-07	Ank_2|PF12796.2|3.3e-06	Ank|PF00023.25|0.00048	Ank|PF00023.25|4.5e-07	Ank|PF00023.25|1.6e-05	Ank|PF00023.25|0.0074	Ank|PF00023.25|5.5e-07	zf-DHHC|PF01529.15|9.4e-37	Ank_4|PF13637.1|2.3e-10	Ank_5|PF13857.1|2.3e-06	Ank_3|PF13606.1|0.0017	Ank_3|PF13606.1|0.0016
F01_transcript/10194	Gene.38717::F01_transcript/10194::g.38717	complete	1467	489	+	score=69.35	tr|Q04451|SYG_BOMMO|51.26|8e-160	tRNA-synt_2b|PF00587.20|2.8e-13	tRNA-synt_2b|PF00587.20|2.7e-12
F01_transcript/10198	Gene.38722::F01_transcript/10198::g.38722	complete	2046	682	+	score=154.48	tr|Q9VC57|ATLAS_DROME|64.64|0.0	GBP|PF02263.14|4.4e-96
F01_transcript/10199	Gene.38725::F01_transcript/10199::g.38725	complete	1299	433	+	score=116.61	tr|Q8WSF3|FDL_DROME|32.84|3e-43	Glyco_hydro_20|PF00728.17|6.4e-21	Glycohydro_20b2|PF14845.1|1.6e-18
F01_transcript/102	Gene.736::F01_transcript/102::g.736	complete	6117	2039	+	score=356.51
F01_transcript/1020	Gene.5129::F01_transcript/1020::g.5129	complete	3474	1158	+	score=262.39	LRR_8|PF13855.1|3.8e-07	LRR_1|PF00560.28|0.19	LRR_7|PF13504.1|8.7e+02	LRR_7|PF13504.1|11	LRR_7|PF13504.1|4.5	LRR_7|PF13504.1|7.1e+02	LRR_7|PF13504.1|9	LRR_7|PF13504.1|0.046	LRR_7|PF13504.1|3.6e+03	LRR_7|PF13504.1|1.5e+04
F01_transcript/10200	Gene.38730::F01_transcript/10200::g.38730	complete	2010	670	+	score=243.67
F01_transcript/10203	Gene.66977::F01_transcript/10203::g.66977	complete	615	205	+	score=30.27	tr|Q54QR3|RB32A_DICDI|47.73|8e-55	Ras|PF00071.17|3e-45	Miro|PF08477.8|7.5e-18	Arf|PF00025.16|1.7e-11	MMR_HSR1|PF01926.18|6.8e-05
F01_transcript/10205	Gene.38734::F01_transcript/10205::g.38734	complete	2274	758	+	score=120.94	tr|Q01603|PERO_DROME|40.31|4e-133	An_peroxidase|PF03098.10|8.4e-155
F01_transcript/10207	Gene.38738::F01_transcript/10207::g.38738	complete	2547	849	+	score=163.00	tr|Q9U8M0|VIT1_PERAM|27.65|5e-83	Vitellogenin_N|PF01347.17|2.2e-23	DUF1943|PF09172.6|3.9e-11
F01_transcript/1021	Gene.5140::F01_transcript/1021::g.5140	complete	213	71	+	score=5.97
F01_transcript/10212	Gene.38762::F01_transcript/10212::g.38762	complete	3258	1086	+	score=60.07	tr|Q7PPA5|ATC1_ANOGA|29.61|2e-103	E1-E2_ATPase|PF00122.15|2e-62	Cation_ATPase_C|PF00689.16|4.6e-32	Hydrolase|PF00702.21|4.3e-24	Cation_ATPase_N|PF00690.21|2e-16	HAD|PF12710.2|5.2e-13	Hydrolase_like2|PF13246.1|5.8e-10	Hydrolase_3|PF08282.7|8.6e-06
F01_transcript/10217	Gene.38767::F01_transcript/10217::g.38767	complete	2631	877	+	score=162.26	tr|Q17848|I5P1_CAEEL|34.71|2e-71	Exo_endo_phos|PF03372.18|1.7e-07
F01_transcript/10218	Gene.38770::F01_transcript/10218::g.38770	complete	1761	587	+	score=12.86	PHO4|PF01384.15|7.2e-93
F01_transcript/10219	Gene.38774::F01_transcript/10219::g.38774	complete	2784	928	+	score=157.27	tr|P34681|TAG76_CAEEL|41.90|1e-138	tr|P34681|TAG76_CAEEL|28.69|2e-16	Piwi|PF02171.12|3.3e-110	PAZ|PF02170.17|8.8e-38	DUF1785|PF08699.5|3.7e-22
F01_transcript/10220	Gene.38776::F01_transcript/10220::g.38776	complete	759	253	+	score=81.42	tr|P06754|TPM1_DROME|76.13|3e-109	Tropomyosin|PF00261.15|2e-90	Tropomyosin_1|PF12718.2|1.3e-20
F01_transcript/10221	Gene.38779::F01_transcript/10221::g.38779	complete	1404	468	+	score=101.07	BRCT|PF00533.21|1e-06	PTCB-BRCT|PF12738.2|3.7e-07	NIF|PF03031.13|2e-05
F01_transcript/10222	Gene.38786::F01_transcript/10222::g.38786	complete	2874	958	+	score=156.00	tr|Q54WT9|IP13B_DICDI|27.48|5e-13	Xpo1|PF08389.7|1.2e-15	IBN_N|PF03810.14|1.7e-06
F01_transcript/10223	Gene.38788::F01_transcript/10223::g.38788	complete	330	110	+	score=24.20
F01_transcript/10224	Gene.38795::F01_transcript/10224::g.38795	complete	252	84	+	score=6.02
F01_transcript/10226	Gene.38799::F01_transcript/10226::g.38799	complete	1755	585	+	score=62.28	tr|Q54ZW0|PHG1B_DICDI|37.32|4e-128	EMP70|PF02990.11|1.1e-173
F01_transcript/10227	Gene.38805::F01_transcript/10227::g.38805	complete	1854	618	+	score=164.39	tr|P48809|RB27C_DROME|29.33|2e-08
F01_transcript/1023	Gene.5144::F01_transcript/1023::g.5144	complete	4719	1573	+	score=376.05	tr|Q9VS48|SLX4_DROME|31.15|6e-20	Slx4|PF09494.5|1.1e-15	BTB|PF00651.26|2.8e-08
F01_transcript/10230	Gene.38815::F01_transcript/10230::g.38815	complete	921	307	+	score=61.32	tr|Q86L14|PUR9_DICDI|30.29|3e-12	tr|Q86L14|PUR9_DICDI|46.03|3e-10
F01_transcript/10231	Gene.38821::F01_transcript/10231::g.38821	complete	801	267	+	score=56.01	tr|A9ZSY3|TRET1_BOMMO|37.69|4e-56
F01_transcript/10233	Gene.38826::F01_transcript/10233::g.38826	complete	1608	536	+	score=77.08	tr|Q20086|UGT58_CAEEL|25.44|7e-45
F01_transcript/10235	Gene.38828::F01_transcript/10235::g.38828	complete	357	119	+	score=16.48	tr|P35415|MYSP1_DROME|66.07|2e-19
F01_transcript/10237	Gene.38834::F01_transcript/10237::g.38834	complete	2328	776	+	score=139.57	tr|Q93373|LET4_CAEEL|27.91|7e-12	tr|Q93373|LET4_CAEEL|23.79|3e-08
F01_transcript/10238	Gene.38838::F01_transcript/10238::g.38838	complete	534	178	+	score=39.79
F01_transcript/10239	Gene.38849::F01_transcript/10239::g.38849	complete	570	190	+	score=15.73
F01_transcript/1024	Gene.5151::F01_transcript/1024::g.5151	complete	4485	1495	+	score=323.18	tr|P20738|A2M_PACLE|72.00|5e-06	A2M_comp|PF07678.9|3.6e-76	A2M_N_2|PF07703.9|1.6e-26	A2M_recep|PF07677.9|1.4e-25	A2M|PF00207.17|1.5e-23	A2M_N|PF01835.14|1.3e-19	Thiol-ester_cl|PF10569.4|3.5e-17	Prenyltrans_2|PF13249.1|2.8e-07	Prenyltrans_1|PF13243.1|5.2e-05
F01_transcript/10241	Gene.38856::F01_transcript/10241::g.38856	complete	192	64	+	score=0.15
F01_transcript/10248	Gene.38859::F01_transcript/10248::g.38859	complete	1092	364	+	score=57.99	tr|Q9V7Y2|SGPL_DROME|67.33|2e-177
F01_transcript/1025	Gene.5155::F01_transcript/1025::g.5155	complete	2325	775	+	score=96.54	tr|Q25479|NKCL_MANSE|51.18|0.0	AA_permease|PF00324.16|8.7e-138
F01_transcript/10253	Gene.38861::F01_transcript/10253::g.38861	complete	1512	504	+	score=21.37	tr|P08155|KRH1_DROME|45.54|4e-52	tr|P08155|KRH1_DROME|42.44|1e-47	tr|P08155|KRH1_DROME|42.93|8e-46	tr|P08155|KRH1_DROME|33.64|2e-45	tr|P08155|KRH1_DROME|36.73|2e-40
F01_transcript/10254	Gene.38866::F01_transcript/10254::g.38866	complete	732	244	+	score=35.71
F01_transcript/10255	Gene.38869::F01_transcript/10255::g.38869	complete	2181	727	+	score=149.41
F01_transcript/10257	Gene.38873::F01_transcript/10257::g.38873	complete	795	265	+	score=45.35
F01_transcript/1026	Gene.5160::F01_transcript/1026::g.5160	complete	2886	962	+	score=182.35	tr|Q05808|VIT_ANTGR|28.36|3e-124	Vitellogenin_N|PF01347.17|9.6e-146	DUF1943|PF09172.6|5.6e-16
F01_transcript/10260	Gene.38880::F01_transcript/10260::g.38880	complete	357	119	+	score=24.59	tr|Q55CB6|INT2_DICDI|36.23|1e-09
F01_transcript/10261	Gene.38884::F01_transcript/10261::g.38884	complete	1242	414	+	score=111.84	tr|Q29GR8|MOEH_DROPS|82.01|0.0
F01_transcript/10263	Gene.38888::F01_transcript/10263::g.38888	complete	2274	758	+	score=114.47	tr|Q01603|PERO_DROME|40.31|6e-134
F01_transcript/10264	Gene.38891::F01_transcript/10264::g.38891	complete	429	143	+	score=28.26	tr|Q25313|DFP_LOCMI|66.67|2e-48
F01_transcript/10267	Gene.38896::F01_transcript/10267::g.38896	complete	1761	587	+	score=128.61	tr|Q94464|DYNA_DICDI|32.17|9e-31
F01_transcript/10269	Gene.38901::F01_transcript/10269::g.38901	complete	1638	546	+	score=83.43	tr|Q9VQC4|GLCTK_DROME|37.10|1e-88
F01_transcript/1027	Gene.5171::F01_transcript/1027::g.5171	complete	2859	953	+	score=97.26	tr|P10394|POL4_DROME|27.01|3e-78	rve|PF00665.21|6.7e-25	RVT_1|PF00078.22|9.8e-18
F01_transcript/10270	Gene.38904::F01_transcript/10270::g.38904	complete	1359	453	+	score=65.65	tr|Q8MZR6|HYEP1_CTEFE|50.96|1e-155
F01_transcript/10271	Gene.38908::F01_transcript/10271::g.38908	complete	747	249	+	score=41.78	tr|Q05319|STUB_DROME|40.38|2e-42
F01_transcript/10276	Gene.38915::F01_transcript/10276::g.38915	complete	2547	849	+	score=119.62	tr|L0CRA6|AUB_DROME|47.35|0.0
F01_transcript/1028	Gene.5178::F01_transcript/1028::g.5178	complete	2118	706	+	score=108.89	tr|Q08470|L2GL_DROPS|27.77|5e-63	LLGL|PF08366.8|4.8e-40	WD40|PF00400.27|0.0028
F01_transcript/10280	Gene.38919::F01_transcript/10280::g.38919	complete	2292	764	+	score=119.70	tr|Q8SX83|SPEN_DROME|38.61|3e-27	tr|Q8SX83|SPEN_DROME|31.76|3e-18
F01_transcript/10281	Gene.38923::F01_transcript/10281::g.38923	complete	795	265	+	score=67.67	tr|Q9VGR7|Y6693_DROME|43.48|5e-68
F01_transcript/10283	Gene.38926::F01_transcript/10283::g.38926	complete	1518	506	+	score=131.00	tr|P18173|DHGL_DROME|42.76|2e-100
F01_transcript/10284	Gene.38932::F01_transcript/10284::g.38932	complete	183	61	+	score=5.79
F01_transcript/10286	Gene.38936::F01_transcript/10286::g.38936	complete	159	53	+	score=11.93
F01_transcript/10288	Gene.38938::F01_transcript/10288::g.38938	complete	639	213	+	score=2.78	tr|O76767|ERD2_DROME|84.91|2e-133
F01_transcript/10289	Gene.38944::F01_transcript/10289::g.38944	complete	1713	571	+	score=108.07	tr|Q9NIF3|UBQL_DICDI|57.78|6e-10	tr|Q9NIF3|UBQL_DICDI|43.10|1e-07	tr|Q9NIF3|UBQL_DICDI|31.52|5e-07
F01_transcript/1029	Gene.5186::F01_transcript/1029::g.5186	complete	2820	940	+	score=133.01	tr|Q03603|DGK3_CAEEL|39.12|4e-70	tr|Q03603|DGK3_CAEEL|27.35|3e-10	tr|Q03603|DGK3_CAEEL|28.99|4e-10	DAGK_acc|PF00609.14|1.1e-57	DAGK_cat|PF00781.19|3.5e-28	C1_1|PF00130.17|3e-12	C1_1|PF00130.17|3.4e-11	RA|PF00788.18|7.8e-08	RA|PF00788.18|1.3e-14
F01_transcript/10290	Gene.38948::F01_transcript/10290::g.38948	complete	171	57	+	score=5.43
F01_transcript/10293	Gene.38952::F01_transcript/10293::g.38952	complete	249	83	+	score=17.94	tr|O45228|PROD_CAEEL|47.37|2e-06
F01_transcript/10294	Gene.38956::F01_transcript/10294::g.38956	complete	2247	749	+	score=158.81	tr|Q04451|SYG_BOMMO|69.83|0.0
F01_transcript/10295	Gene.38958::F01_transcript/10295::g.38958	complete	1329	443	+	score=36.57
F01_transcript/10296	Gene.38964::F01_transcript/10296::g.38964	complete	3189	1063	+	score=173.50	tr|Q9VM91|TTL3A_DROME|48.85|0.0
F01_transcript/10299	Gene.38967::F01_transcript/10299::g.38967	complete	2715	905	+	score=277.53	tr|P35415|MYSP1_DROME|73.91|0.0
F01_transcript/103	Gene.743::F01_transcript/103::g.743	complete	4128	1376	+	score=306.64
F01_transcript/1030	Gene.5194::F01_transcript/1030::g.5194	complete	5484	1828	+	score=189.56	tr|Q9BPS0|VIT2_PERAM|25.94|5e-154	Vitellogenin_N|PF01347.17|9.4e-132	VWD|PF00094.20|9.4e-13	DUF1943|PF09172.6|3.1e-07
F01_transcript/10302	Gene.38972::F01_transcript/10302::g.38972	complete	936	312	+	score=65.45
F01_transcript/10304	Gene.38976::F01_transcript/10304::g.38976	complete	1371	457	+	score=91.66	tr|Q54TK8|GEFP_DICDI|28.70|9e-07
F01_transcript/10309	Gene.38983::F01_transcript/10309::g.38983	complete	2661	887	+	score=150.86
F01_transcript/10310	Gene.38988::F01_transcript/10310::g.38988	complete	2166	722	+	score=45.66	tr|Q9VWE0|DOME_DROME|25.95|1e-38
F01_transcript/10314	Gene.38999::F01_transcript/10314::g.38999	complete	1503	501	+	score=123.51	tr|Q9VJV4|CEG1A_DROME|44.74|3e-24
F01_transcript/10315	Gene.39002::F01_transcript/10315::g.39002	complete	2373	791	+	score=143.87	tr|Q23500|ACOC_CAEEL|66.71|0.0
F01_transcript/10316	Gene.39004::F01_transcript/10316::g.39004	complete	1134	378	+	score=84.60
F01_transcript/10317	Gene.39005::F01_transcript/10317::g.39005	complete	2640	880	+	score=188.75
F01_transcript/1032	Gene.5200::F01_transcript/1032::g.5200	complete	1221	407	+	score=53.62	tr|Q54GS1|CL16A_DICDI|39.88|7e-63	FPL|PF09758.4|5.3e-33	FPL|PF09758.4|2e-09
F01_transcript/10323	Gene.39010::F01_transcript/10323::g.39010	complete	1677	559	+	score=115.59	tr|Q8I4E2|LST4_CAEEL|39.76|1e-132
F01_transcript/10326	Gene.39015::F01_transcript/10326::g.39015	complete	375	125	+	score=19.77	tr|Q05319|STUB_DROME|43.86|2e-24
F01_transcript/10328	Gene.39021::F01_transcript/10328::g.39021	complete	1194	398	+	score=76.03	tr|P52899|ODPA_CAEEL|66.57|2e-174
F01_transcript/1033	Gene.5204::F01_transcript/1033::g.5204	complete	657	219	+	score=28.18
F01_transcript/10330	Gene.39023::F01_transcript/10330::g.39023	complete	1470	490	+	score=111.15	tr|Q8SX68|Y0915_DROME|52.12|1e-84	tr|Q8SX68|Y0915_DROME|66.67|2e-12
F01_transcript/10332	Gene.39029::F01_transcript/10332::g.39029	complete	2964	988	+	score=227.79	tr|Q9VJI3|MYSA_DROME|79.98|0.0	tr|Q9VJI3|MYSA_DROME|68.89|4e-34
F01_transcript/10334	Gene.39032::F01_transcript/10334::g.39032	complete	1020	340	+	score=49.22	tr|Q09445|GRTP6_CAEEL|33.75|2e-49
F01_transcript/10335	Gene.39033::F01_transcript/10335::g.39033	complete	1545	515	+	score=66.07	tr|Q9V7S5|PICO_DROME|39.10|1e-122
F01_transcript/10337	Gene.39037::F01_transcript/10337::g.39037	complete	1242	414	+	score=72.28	tr|Q9W1K5|SESN_DROME|56.39|7e-178
F01_transcript/1034	Gene.5214::F01_transcript/1034::g.5214	complete	1401	467	+	score=100.88	tr|Q9VY77|AJUBA_DROME|46.58|5e-68	LIM|PF00412.17|4.9e-14	LIM|PF00412.17|1.3e-11	LIM|PF00412.17|2.8e-06
F01_transcript/10341	Gene.39047::F01_transcript/10341::g.39047	complete	1398	466	+	score=95.59	tr|Q9XZC0|LCTA_LATTR|27.30|9e-23	tr|Q9XZC0|LCTA_LATTR|24.55|4e-21	tr|Q9XZC0|LCTA_LATTR|25.08|1e-15	tr|Q9XZC0|LCTA_LATTR|29.07|4e-09
F01_transcript/10342	Gene.39055::F01_transcript/10342::g.39055	complete	1818	606	+	score=100.14	tr|Q23498|ASM2_CAEEL|38.66|6e-124
F01_transcript/10346	Gene.39060::F01_transcript/10346::g.39060	complete	1347	449	+	score=87.83	tr|Q9VD79|CSKP_DROME|39.20|9e-101
F01_transcript/10347	Gene.39063::F01_transcript/10347::g.39063	complete	2799	933	+	score=253.81
F01_transcript/10349	Gene.39066::F01_transcript/10349::g.39066	complete	1563	521	+	score=29.86
F01_transcript/1035	Gene.5223::F01_transcript/1035::g.5223	complete	2403	801	+	score=197.53	tr|Q9NB04|PATJ_DROME|54.62|2e-108	tr|Q9NB04|PATJ_DROME|63.98|1e-51	tr|Q9NB04|PATJ_DROME|31.80|2e-38	tr|Q9NB04|PATJ_DROME|27.54|1e-10	tr|Q9NB04|PATJ_DROME|25.81|1e-09	PDZ|PF00595.19|6e-15	PDZ|PF00595.19|3e-13	PDZ|PF00595.19|7.8e-14	PDZ|PF00595.19|1.6e-09
F01_transcript/10352	Gene.39076::F01_transcript/10352::g.39076	complete	2940	980	+	score=197.05	tr|Q7KUT2|LONM_DROME|65.32|0.0
F01_transcript/10355	Gene.39078::F01_transcript/10355::g.39078	complete	1539	513	+	score=51.70	tr|Q95X01|MYRO1_BREBR|46.34|3e-150
F01_transcript/10356	Gene.39082::F01_transcript/10356::g.39082	complete	957	319	+	score=47.64	tr|Q10126|YSM6_CAEEL|25.23|4e-07
F01_transcript/10357	Gene.39086::F01_transcript/10357::g.39086	complete	2481	827	+	score=263.55	tr|P35415|MYSP1_DROME|69.43|0.0
F01_transcript/10358	Gene.39089::F01_transcript/10358::g.39089	complete	2409	803	+	score=126.65	tr|P91887|AMPN_PLUXY|23.62|9e-31
F01_transcript/1036	Gene.5228::F01_transcript/1036::g.5228	complete	810	270	+	score=51.00
F01_transcript/10361	Gene.39091::F01_transcript/10361::g.39091	complete	1236	412	+	score=77.67	tr|Q24400|MLP2_DROME|72.53|0.0	tr|Q24400|MLP2_DROME|52.15|9e-131
F01_transcript/10366	Gene.39103::F01_transcript/10366::g.39103	complete	2352	784	+	score=100.44	tr|Q559R1|Y2456_DICDI|25.54|2e-09
F01_transcript/10367	Gene.39106::F01_transcript/10367::g.39106	complete	576	192	+	score=29.27	tr|Q29HY3|CDC42_DROPS|94.76|2e-134
F01_transcript/1037	Gene.5240::F01_transcript/1037::g.5240	complete	219	73	+	score=0.22
F01_transcript/10371	Gene.39109::F01_transcript/10371::g.39109	complete	555	185	+	score=29.16
F01_transcript/10373	Gene.39114::F01_transcript/10373::g.39114	complete	882	294	+	score=109.42	tr|Q54UH8|SERA_DICDI|37.04|3e-07
F01_transcript/1038	Gene.5244::F01_transcript/1038::g.5244	complete	960	320	+	score=69.11	tr|Q9BPS0|VIT2_PERAM|23.34|2e-13	DUF1943|PF09172.6|2.1e-10
F01_transcript/10380	Gene.39124::F01_transcript/10380::g.39124	complete	2061	687	+	score=158.45	tr|Q04451|SYG_BOMMO|69.83|0.0
F01_transcript/10383	Gene.39129::F01_transcript/10383::g.39129	complete	861	287	+	score=40.51
F01_transcript/10385	Gene.39140::F01_transcript/10385::g.39140	complete	981	327	+	score=62.00	tr|P18459|TY3H_DROME|59.84|4e-46
F01_transcript/10386	Gene.39146::F01_transcript/10386::g.39146	complete	1371	457	+	score=102.29	tr|Q9U8M0|VIT1_PERAM|26.98|8e-30
F01_transcript/10387	Gene.39155::F01_transcript/10387::g.39155	complete	210	70	+	score=8.15
F01_transcript/10389	Gene.39161::F01_transcript/10389::g.39161	complete	2145	715	+	score=110.96	tr|Q93560|BLMP1_CAEEL|34.97|6e-19
F01_transcript/1039	Gene.5256::F01_transcript/1039::g.5256	complete	960	320	+	score=60.45	tr|O18373|SPS1_DROME|52.41|2e-114	AIRS_C|PF02769.17|6.3e-18	AIRS|PF00586.19|1.2e-08
F01_transcript/10390	Gene.39168::F01_transcript/10390::g.39168	complete	162	54	+	score=5.97
F01_transcript/10391	Gene.39171::F01_transcript/10391::g.39171	complete	417	139	+	score=34.87	tr|O44424|DGC14_DROME|54.62|3e-31
F01_transcript/10392	Gene.39176::F01_transcript/10392::g.39176	complete	885	295	+	score=62.65	tr|Q23256|WDR53_CAEEL|27.12|2e-10
F01_transcript/10394	Gene.39181::F01_transcript/10394::g.39181	complete	2139	713	+	score=188.98
F01_transcript/10396	Gene.39191::F01_transcript/10396::g.39191	complete	150	50	+	score=7.26
F01_transcript/10398	Gene.39192::F01_transcript/10398::g.39192	complete	1077	359	+	score=77.69
F01_transcript/10399	Gene.39195::F01_transcript/10399::g.39195	complete	2427	809	+	score=117.79	tr|P34098|MANA_DICDI|33.97|1e-140
F01_transcript/104	Gene.749::F01_transcript/104::g.749	complete	3648	1216	+	score=264.58	tr|Q9V9S7|SYDE_DROME|33.11|3e-32	RhoGAP|PF00620.22|9.5e-49	RhoGEF|PF00621.15|1.1e-35	PH|PF00169.24|8.1e-07	C2|PF00168.25|1.1e-06
F01_transcript/1040	Gene.5261::F01_transcript/1040::g.5261	complete	1035	345	+	score=90.15	Scramblase|PF03803.10|3e-86
F01_transcript/10400	Gene.39201::F01_transcript/10400::g.39201	complete	285	95	+	score=8.95	tr|Q09653|C13AA_CAEEL|32.10|2e-07
F01_transcript/10401	Gene.39207::F01_transcript/10401::g.39207	complete	246	82	+	score=0.81	tr|P21328|RTJK_DROME|41.51|2e-07
F01_transcript/10402	Gene.39211::F01_transcript/10402::g.39211	complete	1443	481	+	score=127.09	tr|P35415|MYSP1_DROME|72.33|1e-149
F01_transcript/10404	Gene.39215::F01_transcript/10404::g.39215	complete	1533	511	+	score=81.08	tr|Q7JUR6|GDAP2_DROME|56.96|0.0
F01_transcript/10408	Gene.39221::F01_transcript/10408::g.39221	complete	183	61	+	score=1.00
F01_transcript/1041	Gene.5267::F01_transcript/1041::g.5267	complete	342	114	+	score=13.88	tr|P45969|SDS22_CAEEL|47.42|4e-20
F01_transcript/10411	Gene.39222::F01_transcript/10411::g.39222	complete	2535	845	+	score=163.26	tr|P08970|SUHW_DROME|30.06|3e-41	tr|P08970|SUHW_DROME|29.76|3e-31	tr|P08970|SUHW_DROME|28.53|1e-29	tr|P08970|SUHW_DROME|25.13|1e-07
F01_transcript/10412	Gene.39225::F01_transcript/10412::g.39225	complete	594	198	+	score=41.74	tr|O15945|ARNT_DROME|34.81|2e-17
F01_transcript/10415	Gene.39230::F01_transcript/10415::g.39230	complete	807	269	+	score=61.68
F01_transcript/10418	Gene.39236::F01_transcript/10418::g.39236	complete	360	120	+	score=16.61	tr|Q55GQ6|UPP_DICDI|43.75|2e-31
F01_transcript/1042	Gene.5272::F01_transcript/1042::g.5272	complete	2037	679	+	score=127.98	tr|Q9TVM2|XPO1_DROME|77.33|0.0	CRM1_C|PF08767.6|9e-131
F01_transcript/10420	Gene.39240::F01_transcript/10420::g.39240	complete	423	141	+	score=9.16
F01_transcript/10424	Gene.39251::F01_transcript/10424::g.39251	complete	2373	791	+	score=94.73	tr|A7S338|LIS1_NEMVE|28.22|3e-20	tr|A7S338|LIS1_NEMVE|26.81|8e-18	tr|A7S338|LIS1_NEMVE|33.33|3e-17	tr|A7S338|LIS1_NEMVE|27.17|8e-16
F01_transcript/10425	Gene.39253::F01_transcript/10425::g.39253	complete	831	277	+	score=104.51	tr|P0CG71|UBIQ1_CAEEL|100.00|0.0	tr|P0CG71|UBIQ1_CAEEL|100.00|0.0	tr|P0CG71|UBIQ1_CAEEL|100.00|0.0	tr|P0CG71|UBIQ1_CAEEL|99.63|0.0	tr|P0CG71|UBIQ1_CAEEL|99.63|0.0	tr|P0CG71|UBIQ1_CAEEL|99.63|0.0	tr|P0CG71|UBIQ1_CAEEL|99.63|0.0	tr|P0CG71|UBIQ1_CAEEL|100.00|3e-170	tr|P0CG71|UBIQ1_CAEEL|100.00|2e-169
F01_transcript/10426	Gene.39258::F01_transcript/10426::g.39258	complete	1782	594	+	score=74.74	tr|Q9U6H3|NFKB1_DROME|33.04|9e-65
F01_transcript/10428	Gene.39261::F01_transcript/10428::g.39261	complete	2541	847	+	score=256.37	tr|P35415|MYSP1_DROME|70.34|0.0
F01_transcript/10429	Gene.39265::F01_transcript/10429::g.39265	complete	2535	845	+	score=184.88	tr|Q0KHT7|DAPKR_DROME|51.74|5e-95
F01_transcript/1043	Gene.5275::F01_transcript/1043::g.5275	complete	4212	1404	+	score=213.11	tr|Q9NBD7|CLASP_DROME|35.42|0.0	CLASP_N|PF12348.3|9e-16	CLASP_N|PF12348.3|3.8e-38	HEAT|PF02985.17|0.00017
F01_transcript/10430	Gene.39269::F01_transcript/10430::g.39269	complete	1473	491	+	score=59.49	tr|Q9V6K1|TPP2_DROME|28.79|5e-11
F01_transcript/10431	Gene.39274::F01_transcript/10431::g.39274	complete	1860	620	+	score=97.35
F01_transcript/10432	Gene.39277::F01_transcript/10432::g.39277	complete	2811	937	+	score=52.99	tr|Q55C16|UBA1_DICDI|44.17|0.0
F01_transcript/10439	Gene.39293::F01_transcript/10439::g.39293	complete	183	61	+	score=7.14	tr|P34098|MANA_DICDI|32.73|4e-07
F01_transcript/1044	Gene.5278::F01_transcript/1044::g.5278	complete	2304	768	+	score=184.59	tr|Q7KV40|DLG1_DROME|69.13|0.0	Guanylate_kin|PF00625.16|3.6e-65	PDZ|PF00595.19|4.1e-21	PDZ|PF00595.19|2.3e-16	PDZ|PF00595.19|2.4e-21	PDZ_2|PF13180.1|2.5e-07	SH3_2|PF07653.12|3.5e-08	SH3_1|PF00018.23|2.3e-07
F01_transcript/10440	Gene.39297::F01_transcript/10440::g.39297	complete	1023	341	+	score=28.40	tr|O45040|GBB1_HOMAM|93.24|0.0
F01_transcript/10443	Gene.39300::F01_transcript/10443::g.39300	complete	1692	564	+	score=120.70	tr|Q54LH5|INT4_DICDI|31.67|1e-70
F01_transcript/10444	Gene.39304::F01_transcript/10444::g.39304	complete	837	279	+	score=63.54	tr|Q8T0S6|HIPPO_DROME|35.16|8e-31
F01_transcript/10446	Gene.39309::F01_transcript/10446::g.39309	complete	819	273	+	score=50.96
F01_transcript/10448	Gene.39314::F01_transcript/10448::g.39314	complete	405	135	+	score=11.24	tr|P10394|POL4_DROME|33.57|3e-20
F01_transcript/10449	Gene.39318::F01_transcript/10449::g.39318	complete	1953	651	+	score=195.35	tr|P35415|MYSP1_DROME|73.72|0.0
F01_transcript/1045	Gene.5284::F01_transcript/1045::g.5284	complete	798	266	+	score=40.12	tr|P92029|DNJ60_DROME|33.33|1e-25	DnaJ|PF00226.26|9.2e-21
F01_transcript/10454	Gene.39327::F01_transcript/10454::g.39327	complete	297	99	+	score=17.20
F01_transcript/10455	Gene.39335::F01_transcript/10455::g.39335	complete	1392	464	+	score=71.59	tr|Q03563|SPK1_CAEEL|64.15|2e-88
F01_transcript/10458	Gene.39341::F01_transcript/10458::g.39341	complete	3219	1073	+	score=269.05	tr|Q54KA7|SECG_DICDI|31.14|2e-49	tr|Q54KA7|SECG_DICDI|30.13|9e-46	tr|Q54KA7|SECG_DICDI|28.81|1e-37	tr|Q54KA7|SECG_DICDI|26.74|2e-27	tr|Q54KA7|SECG_DICDI|27.25|4e-27	tr|Q54KA7|SECG_DICDI|25.90|1e-17	tr|Q54KA7|SECG_DICDI|26.02|8e-09
F01_transcript/1046	Gene.5291::F01_transcript/1046::g.5291	complete	360	120	+	score=46.31
F01_transcript/10462	Gene.39351::F01_transcript/10462::g.39351	complete	2109	703	+	score=147.05	tr|Q8IGJ7|ZASP_DROME|58.71|9e-121	tr|Q8IGJ7|ZASP_DROME|77.23|6e-120
F01_transcript/10465	Gene.39357::F01_transcript/10465::g.39357	complete	2424	808	+	score=199.18
F01_transcript/10466	Gene.39362::F01_transcript/10466::g.39362	complete	1401	467	+	score=92.05	tr|Q9VD79|CSKP_DROME|37.47|4e-97
F01_transcript/10467	Gene.39365::F01_transcript/10467::g.39365	complete	2826	942	+	score=261.78	tr|P24733|MYS_ARGIR|24.13|4e-30	tr|P24733|MYS_ARGIR|24.34|3e-09
F01_transcript/1047	Gene.5299::F01_transcript/1047::g.5299	complete	903	301	+	score=68.46	tr|Q9TXJ0|CMK1_CAEEL|77.22|2e-164	Pkinase|PF00069.20|2e-72	Pkinase_Tyr|PF07714.12|1.3e-33	Kdo|PF06293.9|5.5e-05
F01_transcript/10471	Gene.39369::F01_transcript/10471::g.39369	complete	1614	538	+	score=98.27	tr|Q95NQ0|MTH2_DROSI|30.39|3e-57
F01_transcript/10473	Gene.39376::F01_transcript/10473::g.39376	complete	1854	618	+	score=123.96
F01_transcript/10477	Gene.39390::F01_transcript/10477::g.39390	complete	1575	525	+	score=82.41	tr|Q95TE8|GTR1_DROME|88.27|0.0
F01_transcript/1048	Gene.5303::F01_transcript/1048::g.5303	complete	3012	1004	+	score=242.32	tr|Q54EW3|IPO5_DICDI|25.51|4e-79	HEAT_2|PF13646.1|8.5e-12	HEAT|PF02985.17|2.3e-05	HEAT_EZ|PF13513.1|2.9e-09	Vac14_Fab1_bd|PF12755.2|4.4e-06	Adaptin_N|PF01602.15|2.8e-07
F01_transcript/10482	Gene.39396::F01_transcript/10482::g.39396	complete	1818	606	+	score=100.14	tr|Q23498|ASM2_CAEEL|38.66|6e-124
F01_transcript/10483	Gene.39402::F01_transcript/10483::g.39402	complete	1056	352	+	score=91.09	tr|Q9V7G5|C4AA1_DROME|52.05|5e-129
F01_transcript/10485	Gene.39408::F01_transcript/10485::g.39408	complete	3039	1013	+	score=186.78	tr|Q55EJ3|NAT10_DICDI|55.50|0.0
F01_transcript/10487	Gene.39409::F01_transcript/10487::g.39409	complete	606	202	+	score=39.88	tr|Q9NHW7|AQP_AEDAE|37.96|7e-16
F01_transcript/10488	Gene.39415::F01_transcript/10488::g.39415	complete	1899	633	+	score=140.66	tr|Q27772|C1TC_SPOFR|70.41|0.0
F01_transcript/1049	Gene.5310::F01_transcript/1049::g.5310	complete	228	76	+	score=1.74
F01_transcript/10491	Gene.39418::F01_transcript/10491::g.39418	complete	1242	414	+	score=61.76	tr|Q17GM7|CISY1_AEDAE|81.54|0.0
F01_transcript/10492	Gene.39423::F01_transcript/10492::g.39423	complete	1242	414	+	score=65.93	tr|Q17P71|T23O_AEDAE|73.56|0.0
F01_transcript/10493	Gene.39427::F01_transcript/10493::g.39427	complete	210	70	+	score=0.14
F01_transcript/10494	Gene.39433::F01_transcript/10494::g.39433	complete	936	312	+	score=141.48	tr|Q9VDR1|MED25_DROME|66.67|1e-21
F01_transcript/10498	Gene.39444::F01_transcript/10498::g.39444	complete	1368	456	+	score=108.44	tr|P03949|ABL1_CAEEL|32.35|7e-09
F01_transcript/10499	Gene.39449::F01_transcript/10499::g.39449	complete	1635	545	+	score=52.83	tr|Q29GB8|NAAT1_DROPS|27.61|1e-35
F01_transcript/10500	Gene.39453::F01_transcript/10500::g.39453	complete	1410	470	+	score=57.41	tr|P34579|UNC47_CAEEL|21.33|8e-10
F01_transcript/10501	Gene.39460::F01_transcript/10501::g.39460	complete	288	96	+	score=11.11
F01_transcript/10502	Gene.39464::F01_transcript/10502::g.39464	complete	1488	496	+	score=65.78	tr|B2D0J4|VDPP4_APIME|28.70|2e-27
F01_transcript/10503	Gene.39471::F01_transcript/10503::g.39471	complete	774	258	+	score=24.96	tr|P21328|RTJK_DROME|32.51|6e-30
F01_transcript/10506	Gene.39481::F01_transcript/10506::g.39481	complete	1215	405	+	score=82.71
F01_transcript/10507	Gene.39486::F01_transcript/10507::g.39486	complete	1827	609	+	score=158.52
F01_transcript/1051	Gene.5314::F01_transcript/1051::g.5314	complete	2616	872	+	score=122.62	tr|Q9VK34|SIR2_DROME|61.04|1e-147	SIR2|PF02146.12|6e-63
F01_transcript/10510	Gene.39493::F01_transcript/10510::g.39493	complete	2748	916	+	score=251.23
F01_transcript/10511	Gene.39504::F01_transcript/10511::g.39504	complete	210	70	+	score=10.06	tr|Q09575|YRD6_CAEEL|48.98|1e-06
F01_transcript/10512	Gene.39507::F01_transcript/10512::g.39507	complete	216	72	+	score=3.97
F01_transcript/10513	Gene.39512::F01_transcript/10513::g.39512	complete	816	272	+	score=47.21
F01_transcript/10514	Gene.39515::F01_transcript/10514::g.39515	complete	1347	449	+	score=93.59	tr|Q8IGJ7|ZASP_DROME|58.71|6e-127
F01_transcript/10518	Gene.39526::F01_transcript/10518::g.39526	complete	729	243	+	score=42.29	tr|P18105|NOD_DROME|39.92|8e-47	Kinesin|PF00225.18|9.6e-70
F01_transcript/10519	Gene.39533::F01_transcript/10519::g.39533	complete	687	229	+	score=14.02	tr|Q09575|YRD6_CAEEL|42.50|5e-43	rve|PF00665.21|9.5e-25
F01_transcript/1052	Gene.5318::F01_transcript/1052::g.5318	complete	4281	1427	+	score=208.56	tr|Q9NBD7|CLASP_DROME|35.14|0.0	CLASP_N|PF12348.3|9.2e-16	CLASP_N|PF12348.3|3.9e-38	HEAT|PF02985.17|0.00017
F01_transcript/10520	Gene.39541::F01_transcript/10520::g.39541	complete	1320	440	+	score=101.19	tr|Q54PT2|VPS4_DICDI|61.14|0.0	AAA|PF00004.24|1.2e-40	Vps4_C|PF09336.5|2.5e-27	MIT|PF04212.13|4.5e-22	AAA_5|PF07728.9|0.00014
F01_transcript/10522	Gene.39544::F01_transcript/10522::g.39544	complete	834	278	+	score=62.19	tr|Q19420|IMPA1_CAEEL|48.69|6e-77	Inositol_P|PF00459.20|4.6e-79
F01_transcript/10523	Gene.39547::F01_transcript/10523::g.39547	complete	2238	746	+	score=107.41	tr|Q17390|CUL2_CAEEL|40.39|0.0	Cullin|PF00888.17|4e-174	Cullin_Nedd8|PF10557.4|6.7e-27
F01_transcript/10524	Gene.39552::F01_transcript/10524::g.39552	complete	1332	444	+	score=59.08	tr|Q9XYF4|ICENC_DROME|28.63|6e-47	Peptidase_C14|PF00656.17|2.9e-29	CARD|PF00619.16|5.9e-07
F01_transcript/10525	Gene.39557::F01_transcript/10525::g.39557	complete	2031	677	+	score=175.55	tr|Q9VEU5|GCYDB_DROME|45.31|0.0	HNOBA|PF07701.9|9.3e-58	Guanylate_cyc|PF00211.15|4.2e-55	HNOB|PF07700.10|6.6e-49
F01_transcript/10527	Gene.39563::F01_transcript/10527::g.39563	complete	270	90	+	score=6.43	tr|Q06003|GOLI_DROME|52.27|4e-11	zf-RING_2|PF13639.1|3.5e-13	zf-rbx1|PF12678.2|2.2e-08	zf-RING_5|PF14634.1|3.3e-08	zf-C3HC4|PF00097.20|4.5e-08	zf-C3HC4_2|PF13923.1|3.4e-07
F01_transcript/1053	Gene.5322::F01_transcript/1053::g.5322	complete	3726	1242	+	score=254.62	tr|Q54U61|SEC24_DICDI|30.80|2e-111	Sec23_trunk|PF04811.10|1.4e-81	Sec23_helical|PF04815.10|1.1e-23	Sec23_BS|PF08033.7|1.9e-17	zf-Sec23_Sec24|PF04810.10|2.8e-16	Gelsolin|PF00626.17|3.7e-09
F01_transcript/10530	Gene.39567::F01_transcript/10530::g.39567	complete	2331	777	+	score=186.18	KH_1|PF00013.24|3.9e-17	KH_1|PF00013.24|1.7e-15	KH_1|PF00013.24|4.7e-16	KH_1|PF00013.24|4.2e-16	KH_3|PF13014.1|2.6e-11	KH_3|PF13014.1|7.1e-11	KH_3|PF13014.1|1.2e-09	KH_3|PF13014.1|1e-09	DUF1897|PF09005.5|7.4e-19	DUF1897|PF09005.5|4.5e-17	KH_2|PF07650.12|4.2e-05	KH_2|PF07650.12|7.3e-05
F01_transcript/10531	Gene.39570::F01_transcript/10531::g.39570	complete	2496	832	+	score=99.97	tr|Q54RU1|ABCB6_DICDI|43.81|3e-157	ABC_tran|PF00005.22|3.1e-33	ABC_membrane|PF00664.18|1.2e-26
F01_transcript/10532	Gene.39573::F01_transcript/10532::g.39573	complete	351	117	+	score=13.93	Toxin_19|PF08088.7|4.4e-05
F01_transcript/10535	Gene.39581::F01_transcript/10535::g.39581	complete	573	191	+	score=24.02	tr|Q9V3G6|CNO10_DROME|30.20|2e-16	TPR_2|PF07719.12|0.022	TPR_1|PF00515.23|0.013
F01_transcript/10538	Gene.39584::F01_transcript/10538::g.39584	complete	2049	683	+	score=114.12	tr|P07668|CLAT_DROME|27.53|1e-69	Carn_acyltransf|PF00755.15|3.4e-190
F01_transcript/10539	Gene.39590::F01_transcript/10539::g.39590	complete	1512	504	+	score=56.87
F01_transcript/1054	Gene.5328::F01_transcript/1054::g.5328	complete	2970	990	+	score=104.57	tr|P10394|POL4_DROME|26.52|4e-75	rve|PF00665.21|5.5e-25	RVT_1|PF00078.22|1.6e-16
F01_transcript/10540	Gene.39597::F01_transcript/10540::g.39597	complete	759	253	+	score=51.76	tr|Q27268|DX39B_DROME|85.71|4e-144	DEAD|PF00270.24|1.6e-39	ResIII|PF04851.10|0.00015
F01_transcript/10541	Gene.39601::F01_transcript/10541::g.39601	complete	792	264	+	score=55.79	tr|Q9VH14|TIMP_DROME|28.57|4e-23	TIMP|PF00965.12|1.2e-38	NTR|PF01759.16|4.9e-07
F01_transcript/10542	Gene.39604::F01_transcript/10542::g.39604	complete	906	302	+	score=34.13	Nucleos_tra2_N|PF01773.15|5.6e-22	Nucleos_tra2_C|PF07662.8|3.3e-06	Gate|PF07670.9|4.4e-06
F01_transcript/10543	Gene.39609::F01_transcript/10543::g.39609	complete	2304	768	+	score=206.91
F01_transcript/10544	Gene.39614::F01_transcript/10544::g.39614	complete	3087	1029	+	score=185.85	tr|Q6J5K9|ARMI_DROME|35.37|1e-101	AAA_12|PF13087.1|4.2e-46	AAA_11|PF13086.1|9.1e-13	AAA_11|PF13086.1|8.1e-14	AAA_19|PF13245.1|5.7e-08
F01_transcript/10546	Gene.39615::F01_transcript/10546::g.39615	complete	1680	560	+	score=106.86	tr|Q9VWP4|SUOX_DROME|59.18|0.0	Oxidored_molyb|PF00174.14|3.2e-59	Mo-co_dimer|PF03404.11|5.3e-44	Cyt-b5|PF00173.23|5.3e-12
F01_transcript/10550	Gene.39618::F01_transcript/10550::g.39618	complete	2118	706	+	score=201.12
F01_transcript/10554	Gene.39628::F01_transcript/10554::g.39628	complete	300	100	+	score=13.05
F01_transcript/10557	Gene.39641::F01_transcript/10557::g.39641	complete	171	57	+	score=13.57	tr|Q9XU84|UDA1_CAEEL|51.11|6e-09	GDA1_CD39|PF01150.12|3.4e-08
F01_transcript/10558	Gene.39643::F01_transcript/10558::g.39643	complete	1014	338	+	score=68.96	HMGL-like|PF00682.14|2.2e-61
F01_transcript/10560	Gene.39648::F01_transcript/10560::g.39648	complete	2472	824	+	score=144.43	tr|Q11188|YPD9_CAEEL|25.25|9e-17	POPLD|PF08170.7|1.2e-17
F01_transcript/10561	Gene.39652::F01_transcript/10561::g.39652	complete	1473	491	+	score=99.26	tr|P34479|YMJ2_CAEEL|24.78|1e-32	Aa_trans|PF01490.13|8.5e-57
F01_transcript/10562	Gene.39656::F01_transcript/10562::g.39656	complete	1803	601	+	score=70.05	tr|Q54YL3|INT11_DICDI|66.88|0.0	Beta-Casp|PF10996.3|6.5e-26	Lactamase_B|PF00753.22|6.5e-13	Lactamase_B_2|PF12706.2|4.6e-11	RMMBL|PF07521.7|5.8e-13	Lactamase_B_3|PF13483.1|1.4e-05
F01_transcript/10563	Gene.39659::F01_transcript/10563::g.39659	complete	585	195	+	score=29.56	Pacifastin_I|PF05375.8|6.8e-10
F01_transcript/10565	Gene.39676::F01_transcript/10565::g.39676	complete	2175	725	+	score=148.55	Vezatin|PF12632.2|8.2e-13
F01_transcript/10566	Gene.39681::F01_transcript/10566::g.39681	complete	672	224	+	score=22.44	Spot_14|PF07084.7|9e-11	Spot_14|PF07084.7|4.7e-07
F01_transcript/10568	Gene.39685::F01_transcript/10568::g.39685	complete	2058	686	+	score=83.60	tr|Q8IR87|PTP10_DROME|37.50|9e-72	Y_phosphatase|PF00102.22|6.7e-76
F01_transcript/10569	Gene.39690::F01_transcript/10569::g.39690	complete	1590	530	+	score=79.10	tr|Q20086|UGT58_CAEEL|25.83|3e-46	UDPGT|PF00201.13|3.8e-86	Glyco_tran_28_C|PF04101.11|8.5e-09
F01_transcript/1057	Gene.5339::F01_transcript/1057::g.5339	complete	234	78	+	score=7.07	tr|P08953|TOLL_DROME|51.02|2e-08	LRR_8|PF13855.1|7.9e-13	LRR_1|PF00560.28|0.075
F01_transcript/10571	Gene.39696::F01_transcript/10571::g.39696	complete	165	55	+	score=6.75
F01_transcript/10573	Gene.39700::F01_transcript/10573::g.39700	complete	1677	559	+	score=88.36	tr|Q9VVI3|NEDD4_DROME|70.83|2e-94	tr|Q9VVI3|NEDD4_DROME|47.40|2e-83	tr|Q9VVI3|NEDD4_DROME|51.28|8e-07	WW|PF00397.21|1.1e-11	WW|PF00397.21|1.1e-06	WW|PF00397.21|1.6e-12	C2|PF00168.25|1.8e-21	C2|PF00168.25|8.4e+03
F01_transcript/10575	Gene.39707::F01_transcript/10575::g.39707	complete	879	293	+	score=51.84	tr|Q964T2|CP9E2_BLAGE|50.68|4e-109	p450|PF00067.17|9.6e-60
F01_transcript/1058	Gene.5344::F01_transcript/1058::g.5344	complete	858	286	+	score=36.57	tr|Q05808|VIT_ANTGR|38.91|1e-53	Vitellogenin_N|PF01347.17|3.2e-61
F01_transcript/10580	Gene.39711::F01_transcript/10580::g.39711	complete	906	302	+	score=45.33	tr|Q7PVX8|ARPC2_ANOGA|84.54|0.0	P34-Arc|PF04045.9|5.9e-103
F01_transcript/10581	Gene.39712::F01_transcript/10581::g.39712	complete	255	85	+	score=7.71	tr|Q55BR7|RPTOR_DICDI|63.33|2e-20	Raptor_N|PF14538.1|1.1e-11
F01_transcript/10587	Gene.39719::F01_transcript/10587::g.39719	complete	690	230	+	score=45.03	tr|Q7KNF2|PABP2_DROME|63.76|4e-90	RRM_1|PF00076.17|7.8e-17	RRM_6|PF14259.1|1.9e-14	RRM_5|PF13893.1|3.4e-07
F01_transcript/10590	Gene.39721::F01_transcript/10590::g.39721	complete	975	325	+	score=63.18	tr|Q8T0S6|HIPPO_DROME|80.52|0.0	Pkinase|PF00069.20|4.6e-68	Pkinase_Tyr|PF07714.12|4.9e-51
F01_transcript/10591	Gene.39725::F01_transcript/10591::g.39725	complete	2793	931	+	score=201.21	tr|Q25338|LITD_LATTR|32.27|6e-22	tr|Q25338|LITD_LATTR|28.05|2e-13	tr|Q25338|LITD_LATTR|30.49|2e-11	tr|Q25338|LITD_LATTR|27.50|9e-10	tr|Q25338|LITD_LATTR|33.87|1e-08	Ank_2|PF12796.2|7.9e-14	Ank_2|PF12796.2|1.2e-15	Ank_2|PF12796.2|4.9e-18	Ank_2|PF12796.2|2.4e-11	Ank|PF00023.25|5.7e-06	Ank|PF00023.25|3.7e-05	Ank|PF00023.25|3.6e-06	Ank|PF00023.25|0.00037	Ank|PF00023.25|0.0017	Ank|PF00023.25|1.7e-05	Ank_4|PF13637.1|1.5e-11	Ank_4|PF13637.1|9.6e-07	Ank_4|PF13637.1|9e-06	Ank_3|PF13606.1|0.00067	Ank_5|PF13857.1|2.7e-08
F01_transcript/10592	Gene.39730::F01_transcript/10592::g.39730	complete	972	324	+	score=39.96	tr|P34548|SQV3_CAEEL|51.65|7e-83	Glyco_transf_7C|PF02709.9|1.6e-29	Glyco_transf_7N|PF13733.1|5.8e-25	Glyco_tranf_2_2|PF10111.4|5.9e-08
F01_transcript/10593	Gene.39734::F01_transcript/10593::g.39734	complete	282	94	+	score=17.18	I-set|PF07679.11|5.4e-07
F01_transcript/10594	Gene.39737::F01_transcript/10594::g.39737	complete	504	168	+	score=48.56	tr|Q70PU1|PGSC2_DROSI|40.28|2e-36	Amidase_2|PF01510.20|1.5e-24
F01_transcript/10597	Gene.39740::F01_transcript/10597::g.39740	complete	1083	361	+	score=35.46	tr|Q95SX7|RTBS_DROME|39.77|2e-24	RVT_1|PF00078.22|2.7e-14
F01_transcript/10598	Gene.39744::F01_transcript/10598::g.39744	complete	2121	707	+	score=138.89	tr|Q9Y105|SYQ_DROME|65.45|0.0	tRNA-synt_1c|PF00749.16|1.9e-106	tRNA-synt_1c_C|PF03950.13|1.7e-46	tRNA_synt_1c_R1|PF04558.10|1.2e-30	tRNA_synt_1c_R2|PF04557.10|1.4e-17
F01_transcript/1060	Gene.5358::F01_transcript/1060::g.5358	complete	3978	1326	+	score=277.43	tr|Q9VR91|HERC2_DROME|31.54|5e-12	tr|Q9VR91|HERC2_DROME|28.45|1e-11	tr|Q9VR91|HERC2_DROME|27.46|3e-11	tr|Q9VR91|HERC2_DROME|28.93|2e-10	tr|Q9VR91|HERC2_DROME|26.92|3e-06	tr|Q9VR91|HERC2_DROME|32.69|5e-06	RCC1|PF00415.13|7.7e-09	RCC1|PF00415.13|3.3e-10	BTB|PF00651.26|7.4e-13	BTB|PF00651.26|2.7e-12	Ank_2|PF12796.2|1.3e-11	Ank_2|PF12796.2|4.5e-11	Ank|PF00023.25|2.9e-07	Ank|PF00023.25|5.8e-06	Ank_5|PF13857.1|2.4e-06	Ank_4|PF13637.1|1.3e-09	Ank_3|PF13606.1|7e-06	RCC1_2|PF13540.1|5.4e-07
F01_transcript/10601	Gene.39746::F01_transcript/10601::g.39746	complete	2862	954	+	score=193.43	tr|Q9W0Y6|PAIN_DROME|29.88|2e-74	Ank_2|PF12796.2|7.7e-10	Ank_2|PF12796.2|1.8e-09	Ank_2|PF12796.2|1.1e-06	Ank_2|PF12796.2|8e-08	Ank_4|PF13637.1|1.1e-06	Ank_4|PF13637.1|7.2e-05	Ank_4|PF13637.1|3.8e-06	Ank_4|PF13637.1|4.2e-05	Ank|PF00023.25|0.005	Ank|PF00023.25|0.0012	Ank|PF00023.25|0.00088	Ank|PF00023.25|0.00016	Ion_trans|PF00520.26|5.2e-12
F01_transcript/10603	Gene.39749::F01_transcript/10603::g.39749	complete	1527	509	+	score=101.21	tr|O17953|DLDH_CAEEL|70.11|0.0	Pyr_redox_2|PF07992.9|1.9e-42	Pyr_redox_dim|PF02852.17|2.5e-38	Pyr_redox|PF00070.22|3e-16	FAD_oxidored|PF12831.2|1.3e-08	FAD_binding_2|PF00890.19|1.7e-06	GIDA|PF01134.17|2.4e-07
F01_transcript/10608	Gene.39758::F01_transcript/10608::g.39758	complete	1452	484	+	score=99.21	tr|Q17761|6PGD_CAEEL|69.71|0.0	6PGD|PF00393.14|1.5e-138	NAD_binding_2|PF03446.10|1e-52
F01_transcript/10609	Gene.39762::F01_transcript/10609::g.39762	complete	2547	849	+	score=192.47	tr|Q54KA7|SECG_DICDI|30.02|7e-48	tr|Q54KA7|SECG_DICDI|28.84|7e-36	tr|Q54KA7|SECG_DICDI|27.55|4e-33	tr|Q54KA7|SECG_DICDI|27.24|2e-30	tr|Q54KA7|SECG_DICDI|26.64|2e-22	Ank_2|PF12796.2|3.1e-07	Ank_2|PF12796.2|3e-11	Ank_2|PF12796.2|7.2e-14	Ank_2|PF12796.2|4.5e-14	Ank_2|PF12796.2|1.9e-18	Ank_2|PF12796.2|6.5e-09	Ank_2|PF12796.2|8.5e-11	Ank_2|PF12796.2|1.2e-14	Ank_2|PF12796.2|1.1e-07	Ank_2|PF12796.2|7.2e-08	Ank|PF00023.25|0.017	Ank|PF00023.25|1.9e-05	Ank|PF00023.25|8.7e-08	Ank|PF00023.25|2.8e-09	Ank|PF00023.25|0.0018	Ank|PF00023.25|6.8e-08	Ank|PF00023.25|1.1e-06	Ank|PF00023.25|0.0037	Ank|PF00023.25|0.019	Ank|PF00023.25|2.1e-05	Ank_5|PF13857.1|2.6e-07	Ank_5|PF13857.1|4.8e-07	Ank_5|PF13857.1|1.3e-08	Ank_5|PF13857.1|1.1e-09	Ank_4|PF13637.1|7.7e-05	Ank_4|PF13637.1|0.0001	Ank_4|PF13637.1|6.9e-07	Ank_4|PF13637.1|4.2e-09	Ank_3|PF13606.1|3.5e-06	Ank_3|PF13606.1|7.7e-07	Ank_3|PF13606.1|0.0027
F01_transcript/1061	Gene.5362::F01_transcript/1061::g.5362	complete	1551	517	+	score=66.93	tr|Q08832|GBRB3_DROME|71.65|0.0	Neur_chan_LBD|PF02931.18|3.2e-52	Neur_chan_memb|PF02932.11|3e-47
F01_transcript/10611	Gene.39766::F01_transcript/10611::g.39766	complete	576	192	+	score=29.27	tr|Q29HY3|CDC42_DROPS|94.76|2e-134	Ras|PF00071.17|9.2e-55	Miro|PF08477.8|3.9e-16	Arf|PF00025.16|6e-09
F01_transcript/10612	Gene.39770::F01_transcript/10612::g.39770	complete	1227	409	+	score=72.82	tr|Q54QM4|DNLI3_DICDI|52.05|6e-65	DNA_ligase_A_M|PF01068.16|2.3e-62	DNA_ligase_A_N|PF04675.9|4.8e-35
F01_transcript/10614	Gene.39779::F01_transcript/10614::g.39779	complete	804	268	+	score=44.88	tr|Q05319|STUB_DROME|40.15|1e-52	Trypsin|PF00089.21|3.1e-57	DUF1986|PF09342.6|6.6e-10
F01_transcript/10616	Gene.39783::F01_transcript/10616::g.39783	complete	2685	895	+	score=229.85	tr|Q7Z119|UNC89_CAEEL|26.03|3e-68	tr|Q7Z119|UNC89_CAEEL|25.43|2e-62	tr|Q7Z119|UNC89_CAEEL|23.56|5e-61	tr|Q7Z119|UNC89_CAEEL|24.77|3e-57	tr|Q7Z119|UNC89_CAEEL|26.30|3e-57	tr|Q7Z119|UNC89_CAEEL|23.45|1e-56	tr|Q7Z119|UNC89_CAEEL|25.51|9e-55	tr|Q7Z119|UNC89_CAEEL|24.69|1e-51	tr|Q7Z119|UNC89_CAEEL|24.77|3e-51	tr|Q7Z119|UNC89_CAEEL|24.80|4e-50	tr|Q7Z119|UNC89_CAEEL|24.17|2e-43	tr|Q7Z119|UNC89_CAEEL|25.73|2e-42	tr|Q7Z119|UNC89_CAEEL|23.74|1e-40	tr|Q7Z119|UNC89_CAEEL|24.90|1e-37	tr|Q7Z119|UNC89_CAEEL|24.91|2e-37	tr|Q7Z119|UNC89_CAEEL|25.13|4e-33	tr|Q7Z119|UNC89_CAEEL|22.92|1e-32	tr|Q7Z119|UNC89_CAEEL|22.80|2e-31	tr|Q7Z119|UNC89_CAEEL|22.78|2e-29	tr|Q7Z119|UNC89_CAEEL|24.24|6e-27	tr|Q7Z119|UNC89_CAEEL|24.42|3e-21	tr|Q7Z119|UNC89_CAEEL|26.90|1e-19	tr|Q7Z119|UNC89_CAEEL|28.78|7e-15	tr|Q7Z119|UNC89_CAEEL|23.47|1e-12	tr|Q7Z119|UNC89_CAEEL|23.36|3e-12	tr|Q7Z119|UNC89_CAEEL|26.32|3e-12	tr|Q7Z119|UNC89_CAEEL|27.70|1e-09	tr|Q7Z119|UNC89_CAEEL|27.46|2e-07	I-set|PF07679.11|2.2e-14	I-set|PF07679.11|1.3e-18	I-set|PF07679.11|3e-17	I-set|PF07679.11|7.7e-13	I-set|PF07679.11|5.2e-15	I-set|PF07679.11|4.2e-16	I-set|PF07679.11|3.1e-12	I-set|PF07679.11|3e-12	Ig_2|PF13895.1|0.00068	Ig_2|PF13895.1|7e-07	Ig_2|PF13895.1|1.8e-07	Ig_2|PF13895.1|3.7e-07	Ig_2|PF13895.1|3.8e-07	Ig_2|PF13895.1|2.1e-07	Ig_2|PF13895.1|2.7e-07
F01_transcript/1062	Gene.5366::F01_transcript/1062::g.5366	complete	588	196	+	score=20.00	tr|P91950|GNAQ_HOMAM|82.29|3e-105	G-alpha|PF00503.15|6.1e-67	Arf|PF00025.16|9.1e-09
F01_transcript/10620	Gene.39788::F01_transcript/10620::g.39788	complete	234	78	+	score=8.24	tr|P34561|VPS53_CAEEL|43.75|1e-15	Vps53_N|PF04100.7|1.9e-25
F01_transcript/10621	Gene.39795::F01_transcript/10621::g.39795	complete	687	229	+	score=81.81
F01_transcript/10623	Gene.39799::F01_transcript/10623::g.39799	complete	1800	600	+	score=96.32	tr|P83740|SC5A6_DROME|34.25|3e-84	SSF|PF00474.12|3.5e-39
F01_transcript/10624	Gene.39801::F01_transcript/10624::g.39801	complete	2070	690	+	score=116.58	tr|Q22949|PLSB_CAEEL|24.85|6e-37	Acyltransferase|PF01553.16|2.2e-19
F01_transcript/10625	Gene.39802::F01_transcript/10625::g.39802	complete	1944	648	+	score=101.45	tr|Q54GQ1|MTMR_DICDI|24.65|3e-29	Myotub-related|PF06602.9|8.2e-17	Myotub-related|PF06602.9|6.1e-52	3-PAP|PF12578.3|9.5e-15
F01_transcript/10626	Gene.39807::F01_transcript/10626::g.39807	complete	1032	344	+	score=74.49	MRP-S28|PF10213.4|3.5e-29
F01_transcript/1063	Gene.5372::F01_transcript/1063::g.5372	complete	2994	998	+	score=267.36	tr|Q9VJI3|MYSA_DROME|82.34|0.0	tr|Q9VJI3|MYSA_DROME|78.69|0.0	Myosin_head|PF00063.16|1.6e-113	Myosin_head|PF00063.16|1.1e-61	Myosin_tail_1|PF01576.14|1.5e-36	Myosin_N|PF02736.14|9.5e-16	IQ|PF00612.22|4.8e-05
F01_transcript/10630	Gene.39815::F01_transcript/10630::g.39815	complete	1749	583	+	score=81.36	tr|P34341|KLE2_CAEEL|27.78|2e-07	tr|P34341|KLE2_CAEEL|30.17|4e-06	DUF1032|PF06278.6|1e-15	DUF1032|PF06278.6|2.6e-18
F01_transcript/10631	Gene.39821::F01_transcript/10631::g.39821	complete	1605	535	+	score=119.47
F01_transcript/10632	Gene.39826::F01_transcript/10632::g.39826	complete	3147	1049	+	score=157.49	tr|A1ZA92|NOL9_DROME|29.17|4e-62	Clp1|PF06807.9|3.7e-27	MobB|PF03205.9|2.7e-08
F01_transcript/10633	Gene.39828::F01_transcript/10633::g.39828	complete	1953	651	+	score=69.62	tr|Q25641|CRPI_PERAM|32.04|1e-92	Hemocyanin_C|PF03723.9|6.4e-52	Hemocyanin_N|PF03722.9|5.1e-33	Hemocyanin_M|PF00372.14|9.3e-17	Hemocyanin_M|PF00372.14|1.8e-10
F01_transcript/10637	Gene.39832::F01_transcript/10637::g.39832	complete	1371	457	+	score=75.29	tr|P08953|TOLL_DROME|42.08|4e-109	TIR|PF01582.15|4.7e-33	TIR_2|PF13676.1|9e-14
F01_transcript/10638	Gene.39836::F01_transcript/10638::g.39836	complete	591	197	+	score=52.22	zf-C3HC4_2|PF13923.1|1.1e-06	zf-C3HC4|PF00097.20|0.0001
F01_transcript/1064	Gene.5379::F01_transcript/1064::g.5379	complete	1365	455	+	score=61.64	WD40|PF00400.27|8.8e-05
F01_transcript/10640	Gene.39842::F01_transcript/10640::g.39842	complete	1146	382	+	score=138.11	tr|P0CG71|UBIQ1_CAEEL|99.74|0.0	tr|P0CG71|UBIQ1_CAEEL|100.00|0.0	tr|P0CG71|UBIQ1_CAEEL|99.48|0.0	tr|P0CG71|UBIQ1_CAEEL|99.48|0.0	tr|P0CG71|UBIQ1_CAEEL|99.48|0.0	tr|P0CG71|UBIQ1_CAEEL|99.48|0.0	tr|P0CG71|UBIQ1_CAEEL|99.48|0.0	ubiquitin|PF00240.18|7.5e-34	ubiquitin|PF00240.18|7.5e-34	ubiquitin|PF00240.18|7.5e-34	ubiquitin|PF00240.18|7.5e-34	ubiquitin|PF00240.18|7.5e-34	Rad60-SLD|PF11976.3|6.7e-19	Rad60-SLD|PF11976.3|6.7e-19	Rad60-SLD|PF11976.3|6.7e-19	Rad60-SLD|PF11976.3|6.7e-19	Rad60-SLD|PF11976.3|6.7e-19	Ubiquitin_2|PF14560.1|0.00019	Ubiquitin_2|PF14560.1|0.00017	Ubiquitin_2|PF14560.1|0.00017	Ubiquitin_2|PF14560.1|0.00017	Ubiquitin_2|PF14560.1|0.00017	Telomere_Sde2|PF13019.1|0.0067	Telomere_Sde2|PF13019.1|0.0067	Telomere_Sde2|PF13019.1|0.0067	Telomere_Sde2|PF13019.1|0.0067	Telomere_Sde2|PF13019.1|0.0054
F01_transcript/10641	Gene.39844::F01_transcript/10641::g.39844	complete	2739	913	+	score=233.87	tr|Q9VEJ2|NOP14_DROME|40.93|6e-104	tr|Q9VEJ2|NOP14_DROME|44.79|3e-67	Nop14|PF04147.7|8.9e-99	Nop14|PF04147.7|1.3e-124
F01_transcript/10642	Gene.39846::F01_transcript/10642::g.39846	complete	654	218	+	score=35.28	tr|Q9VHD2|MAAI2_DROME|88.04|2e-142	GST_N_3|PF13417.1|1.1e-18	GST_N_2|PF13409.1|7.5e-14	GST_N|PF02798.15|4e-13	GST_C|PF00043.20|1.5e-07	GST_C_2|PF13410.1|8.6e-07
F01_transcript/10644	Gene.39850::F01_transcript/10644::g.39850	complete	318	106	+	score=5.89	tr|G5EC63|DEGS2_CAEEL|51.25|3e-25	FA_desaturase|PF00487.19|4.6e-11
F01_transcript/10651	Gene.39853::F01_transcript/10651::g.39853	complete	1197	399	+	score=67.48	tr|P33450|FAT_DROME|26.39|2e-07	hEGF|PF12661.2|0.0083	hEGF|PF12661.2|0.018
F01_transcript/10652	Gene.39856::F01_transcript/10652::g.39856	complete	1353	451	+	score=83.46	tr|P28191|PTP1_CAEEL|28.38|4e-27	FERM_N|PF09379.5|4.6e-15	FERM_M|PF00373.13|3.8e-13	zf-C3HC4_3|PF13920.1|1.8e-11	FERM_C|PF09380.5|6.6e-05
F01_transcript/10653	Gene.39861::F01_transcript/10653::g.39861	complete	420	140	+	score=57.01	tr|P59669|UBIQP_GEOCY|99.27|2e-89	tr|P59669|UBIQP_GEOCY|99.27|2e-89	tr|P59669|UBIQP_GEOCY|98.54|6e-89	tr|P59669|UBIQP_GEOCY|98.54|6e-89	tr|P59669|UBIQP_GEOCY|98.13|2e-67	tr|P59669|UBIQP_GEOCY|100.00|7e-67	ubiquitin|PF00240.18|1.4e-08	ubiquitin|PF00240.18|1e-34	ubiquitin|PF00240.18|3.8e-07	Rad60-SLD|PF11976.3|8.9e-20	Ubiquitin_2|PF14560.1|2.6e-05	Telomere_Sde2|PF13019.1|0.00066
F01_transcript/10654	Gene.39866::F01_transcript/10654::g.39866	complete	2811	937	+	score=181.54	PHTB1_N|PF14727.1|1.6e-135	PHTB1_C|PF14728.1|2.1e-93
F01_transcript/10657	Gene.39868::F01_transcript/10657::g.39868	complete	3051	1017	+	score=134.72	tr|P34098|MANA_DICDI|36.96|0.0	Glyco_hydro_38C|PF07748.8|3.2e-95	Glyco_hydro_38|PF01074.17|5.1e-72	Alpha-mann_mid|PF09261.6|1.1e-21
F01_transcript/1066	Gene.5392::F01_transcript/1066::g.5392	complete	1950	650	+	score=265.93	WH2|PF02205.15|0.0014	WH2|PF02205.15|3.5e-07
F01_transcript/10660	Gene.39870::F01_transcript/10660::g.39870	complete	1080	360	+	score=59.02
F01_transcript/10664	Gene.39879::F01_transcript/10664::g.39879	complete	852	284	+	score=72.28	tr|Q9VL63|U430_DROME|63.94|6e-56	ARGLU|PF15346.1|2.4e-48
F01_transcript/10665	Gene.39883::F01_transcript/10665::g.39883	complete	495	165	+	score=25.45	tr|Q9U8M0|VIT1_PERAM|27.68|9e-09	VWD|PF00094.20|3e-07
F01_transcript/10666	Gene.39894::F01_transcript/10666::g.39894	complete	690	230	+	score=45.03	tr|Q7KNF2|PABP2_DROME|63.76|4e-90	RRM_1|PF00076.17|7.8e-17	RRM_6|PF14259.1|1.9e-14	RRM_5|PF13893.1|3.4e-07
F01_transcript/10668	Gene.39896::F01_transcript/10668::g.39896	complete	501	167	+	score=42.51
F01_transcript/10673	Gene.39903::F01_transcript/10673::g.39903	complete	2763	921	+	score=151.22	tr|P54676|PI3K4_DICDI|50.12|4e-127	tr|P54676|PI3K4_DICDI|36.93|1e-71	PI3Ka|PF00613.15|5.9e-56	PI3_PI4_kinase|PF00454.22|1.3e-49	PI3K_C2|PF00792.19|5.5e-39
F01_transcript/10676	Gene.39905::F01_transcript/10676::g.39905	complete	690	230	+	score=45.03	tr|Q7KNF2|PABP2_DROME|63.76|4e-90	RRM_1|PF00076.17|7.8e-17	RRM_6|PF14259.1|1.9e-14	RRM_5|PF13893.1|3.4e-07
F01_transcript/10680	Gene.39907::F01_transcript/10680::g.39907	complete	1926	642	+	score=156.68	RIC3|PF15361.1|8.1e-10
F01_transcript/10682	Gene.39911::F01_transcript/10682::g.39911	complete	582	194	+	score=51.16
F01_transcript/10683	Gene.39915::F01_transcript/10683::g.39915	complete	1623	541	+	score=113.26	tr|P35502|ESTF_MYZPE|41.24|3e-102	COesterase|PF00135.23|3.2e-154	Abhydrolase_3|PF07859.8|4.7e-10
F01_transcript/10685	Gene.39920::F01_transcript/10685::g.39920	complete	618	206	+	score=38.82	tr|Q556Y8|DUSPR_DICDI|38.64|4e-23	DSPc|PF00782.15|2e-30	Y_phosphatase|PF00102.22|2.3e-05
F01_transcript/10689	Gene.39923::F01_transcript/10689::g.39923	complete	1062	354	+	score=78.22	tr|Q17688|TXNDL_CAEEL|44.13|4e-95	Thioredoxin_6|PF13848.1|6.5e-44	Thioredoxin|PF00085.15|3.6e-12	Calsequestrin|PF01216.12|5.1e-08
F01_transcript/1069	Gene.5398::F01_transcript/1069::g.5398	complete	3708	1236	+	score=299.65	tr|Q24009|BICC_DROME|22.29|2e-09	tr|Q24009|BICC_DROME|26.99|7e-08	tr|Q24009|BICC_DROME|21.01|2e-06	KH_1|PF00013.24|9.5e-12	KH_1|PF00013.24|1.2e-08	KH_1|PF00013.24|2.2e-07	KH_1|PF00013.24|1.4e-13	KH_1|PF00013.24|2e-09	KH_1|PF00013.24|6.8e-11	KH_1|PF00013.24|4.1e-17	KH_1|PF00013.24|2.6e-13	KH_1|PF00013.24|2.1e-15	KH_1|PF00013.24|1.6e-07	KH_1|PF00013.24|5.8e-09	KH_1|PF00013.24|8.1e-11	KH_1|PF00013.24|7.2e-14	KH_1|PF00013.24|4e-12	KH_3|PF13014.1|5.6e-08	KH_3|PF13014.1|1.4e-06	KH_3|PF13014.1|2.3e-06	KH_3|PF13014.1|4.2e-09	KH_3|PF13014.1|3.2e-12	KH_3|PF13014.1|4.2e-08	KH_3|PF13014.1|9.7e-10	KH_3|PF13014.1|0.00012	KH_3|PF13014.1|3.1e-05	KH_3|PF13014.1|7.3e-05	KH_3|PF13014.1|2.8e-10	KH_3|PF13014.1|4.7e-09
F01_transcript/10690	Gene.39925::F01_transcript/10690::g.39925	complete	414	138	+	score=26.57
F01_transcript/10691	Gene.39928::F01_transcript/10691::g.39928	complete	2508	836	+	score=122.19	tr|Q8T3N2|AGO2_DROME|39.30|6e-174	Piwi|PF02171.12|7.1e-94	PAZ|PF02170.17|7.1e-24	DUF1785|PF08699.5|3.9e-12
F01_transcript/10692	Gene.39931::F01_transcript/10692::g.39931	complete	564	188	+	score=42.85	CS|PF04969.11|1.1e-14	Siah-Interact_N|PF09032.6|1.8e-08
F01_transcript/10693	Gene.39936::F01_transcript/10693::g.39936	complete	2580	860	+	score=147.32	tr|P49846|TAF5_DROME|22.60|3e-06	WD40|PF00400.27|0.025
F01_transcript/10694	Gene.39939::F01_transcript/10694::g.39939	complete	2040	680	+	score=137.98	tr|Q8IGJ7|ZASP_DROME|77.23|3e-120	tr|Q8IGJ7|ZASP_DROME|55.26|1e-111	LIM|PF00412.17|4e-10	LIM|PF00412.17|2e-08	LIM|PF00412.17|4.9e-11	LIM|PF00412.17|6.3e-12	PDZ|PF00595.19|2.2e-13
F01_transcript/10698	Gene.39951::F01_transcript/10698::g.39951	complete	2097	699	+	score=119.33	tr|Q55GN6|Y7588_DICDI|39.23|4e-61	tr|Q55GN6|Y7588_DICDI|38.81|9e-06	PIP5K|PF01504.13|1.5e-79
F01_transcript/10699	Gene.39957::F01_transcript/10699::g.39957	complete	381	127	+	score=-1.02	tr|Q36428|NU5M_LOCMI|69.05|1e-53	NADH5_C|PF06455.6|1e-29
F01_transcript/107	Gene.757::F01_transcript/107::g.757	complete	4185	1395	+	score=301.10	tr|O02626|MADD_CAEEL|26.28|2e-24	DENN|PF02141.16|5.3e-57	dDENN|PF03455.14|2.6e-20	uDENN|PF03456.13|2.3e-13
F01_transcript/1070	Gene.5408::F01_transcript/1070::g.5408	complete	312	104	+	score=19.15	tr|Q9VFS5|PP4R3_DROME|76.14|9e-45	SMK-1|PF04802.10|2.6e-36
F01_transcript/10700	Gene.39963::F01_transcript/10700::g.39963	complete	186	62	+	score=0.58	tr|Q55FK4|APT12_DICDI|50.94|2e-11	Abhydrolase_2|PF02230.11|5.7e-13
F01_transcript/10703	Gene.39969::F01_transcript/10703::g.39969	complete	333	111	+	score=13.08	tr|Q54NG9|SCPDH_DICDI|42.86|2e-08	Saccharop_dh|PF03435.13|5.9e-08
F01_transcript/10704	Gene.39975::F01_transcript/10704::g.39975	complete	717	239	+	score=50.26
F01_transcript/10705	Gene.39977::F01_transcript/10705::g.39977	complete	2463	821	+	score=169.62	tr|P18824|ARM_DROME|81.41|0.0	Arm|PF00514.18|8.5e-08	Arm|PF00514.18|1.2e-09	Arm|PF00514.18|9.6e-07	Arm|PF00514.18|9.5e-06	HEAT_2|PF13646.1|5.9e-07	Adaptin_N|PF01602.15|3.1e-08	Proteasom_PSMB|PF10508.4|6.6e-05
F01_transcript/10706	Gene.39978::F01_transcript/10706::g.39978	complete	2700	900	+	score=210.80	Methyltransf_15|PF09445.5|2.9e-41	Methyltransf_26|PF13659.1|1.4e-11	UPF0020|PF01170.13|3.9e-08	Methyltransf_18|PF12847.2|2e-07	Methyltransf_25|PF13649.1|1.6e-06
F01_transcript/10707	Gene.39980::F01_transcript/10707::g.39980	complete	549	183	+	score=32.04	tr|P61210|ARF1_LOCMI|100.00|1e-133	Arf|PF00025.16|2.1e-79	SRPRB|PF09439.5|1.4e-14	Ras|PF00071.17|9.6e-13	Gtr1_RagA|PF04670.7|1e-10	Miro|PF08477.8|5.3e-08	MMR_HSR1|PF01926.18|5e-06
F01_transcript/10708	Gene.39982::F01_transcript/10708::g.39982	complete	1344	448	+	score=84.07	tr|P19109|DDX17_DROME|71.63|0.0	DEAD|PF00270.24|1.2e-45	Helicase_C|PF00271.26|6.6e-10	DUF1777|PF08648.7|1.1e-07
F01_transcript/10709	Gene.39987::F01_transcript/10709::g.39987	complete	2661	887	+	score=195.57	Uso1_p115_head|PF04869.9|7.3e-74
F01_transcript/10714	Gene.39989::F01_transcript/10714::g.39989	complete	1050	350	+	score=75.28	tr|P40807|DCOR1_DROME|51.70|1e-92	Orn_Arg_deC_N|PF02784.11|2e-39	Orn_DAP_Arg_deC|PF00278.17|3.7e-31
F01_transcript/10715	Gene.39995::F01_transcript/10715::g.39995	complete	1512	504	+	score=101.03	tr|P25159|STAU_DROME|50.68|1e-12	tr|P25159|STAU_DROME|47.83|2e-11	tr|P25159|STAU_DROME|29.51|6e-09	dsrm|PF00035.20|5.6e-08	dsrm|PF00035.20|4.5e-13
F01_transcript/10718	Gene.39997::F01_transcript/10718::g.39997	complete	1392	464	+	score=103.42	tr|Q291K8|SIN1_DROPS|33.50|4e-90	SIN1|PF05422.7|5.3e-54	SIN1|PF05422.7|6.1e-17
F01_transcript/10719	Gene.40001::F01_transcript/10719::g.40001	complete	1671	557	+	score=79.84	tr|P34479|YMJ2_CAEEL|26.56|7e-38	Aa_trans|PF01490.13|4.6e-77
F01_transcript/10721	Gene.40005::F01_transcript/10721::g.40005	complete	1329	443	+	score=73.86	tr|Q9VYY9|EVI5_DROME|31.52|1e-31	RabGAP-TBC|PF00566.13|1.3e-55
F01_transcript/10722	Gene.40011::F01_transcript/10722::g.40011	complete	258	86	+	score=24.33
F01_transcript/10723	Gene.40018::F01_transcript/10723::g.40018	complete	978	326	+	score=61.63	HTH_psq|PF05225.11|3.4e-08
F01_transcript/10724	Gene.40025::F01_transcript/10724::g.40025	complete	936	312	+	score=39.03	tr|Q55GE2|ODC_DICDI|39.35|1e-59	Mito_carr|PF00153.22|1e-26	Mito_carr|PF00153.22|1.3e-16	Mito_carr|PF00153.22|1.7e-18
F01_transcript/10727	Gene.40030::F01_transcript/10727::g.40030	complete	1842	614	+	score=86.83	tr|A8WWR3|HRDL1_CAEBR|25.99|5e-42	zf-RING_2|PF13639.1|5.8e-14	zf-C3HC4_3|PF13920.1|2.6e-08	CUE|PF02845.11|4.3e-08	zf-C3HC4_2|PF13923.1|1.1e-07	zf-RING_5|PF14634.1|5.7e-07	zf-C3HC4|PF00097.20|7.6e-07
F01_transcript/10728	Gene.40034::F01_transcript/10728::g.40034	complete	2196	732	+	score=140.66	tr|Q9VJI3|MYSA_DROME|80.56|0.0	Myosin_head|PF00063.16|5.2e-251	Myosin_N|PF02736.14|6.6e-16
F01_transcript/10733	Gene.40039::F01_transcript/10733::g.40039	complete	2061	687	+	score=144.07	tr|Q8IGJ7|ZASP_DROME|58.71|7e-121	tr|Q8IGJ7|ZASP_DROME|77.23|5e-120	LIM|PF00412.17|1.3e-10	LIM|PF00412.17|2.1e-08	LIM|PF00412.17|5e-11	LIM|PF00412.17|6.4e-12	PDZ|PF00595.19|2.3e-13
F01_transcript/10734	Gene.40045::F01_transcript/10734::g.40045	complete	498	166	+	score=35.46	tr|Q27772|C1TC_SPOFR|61.59|1e-59	FTHFS|PF01268.14|1.9e-44
F01_transcript/10735	Gene.40052::F01_transcript/10735::g.40052	complete	1986	662	+	score=212.63	tr|Q8WSF3|FDL_DROME|36.61|8e-143	Glyco_hydro_20|PF00728.17|1.4e-71	Glycohydro_20b2|PF14845.1|2.6e-18
F01_transcript/10737	Gene.40056::F01_transcript/10737::g.40056	complete	1137	379	+	score=54.25	tr|Q174I2|PRIC1_AEDAE|35.61|1e-30	tr|Q174I2|PRIC1_AEDAE|38.98|2e-24	tr|Q174I2|PRIC1_AEDAE|33.77|4e-21	tr|Q174I2|PRIC1_AEDAE|30.52|2e-17	LIM|PF00412.17|2.7e-09	LIM|PF00412.17|6.6e-11	LIM|PF00412.17|4.1e-11	LIM|PF00412.17|9.1e-14	LIM|PF00412.17|2e-09
F01_transcript/1074	Gene.5411::F01_transcript/1074::g.5411	complete	1341	447	+	score=97.54	tr|P46461|NSF1_DROME|79.01|0.0	AAA|PF00004.24|5.5e-40	CDC48_2|PF02933.12|1.6e-12	AAA_2|PF07724.9|6.7e-05
F01_transcript/10741	Gene.40061::F01_transcript/10741::g.40061	complete	363	121	+	score=7.27	tr|Q9VWE0|DOME_DROME|33.33|1e-08	fn3|PF00041.16|2.4e-12
F01_transcript/10742	Gene.40067::F01_transcript/10742::g.40067	complete	792	264	+	score=41.61	tr|Q54QR3|RB32A_DICDI|47.73|1e-54	Ras|PF00071.17|6.8e-45	Miro|PF08477.8|1.4e-17	Arf|PF00025.16|2.1e-11	MMR_HSR1|PF01926.18|0.00013
F01_transcript/10746	Gene.40075::F01_transcript/10746::g.40075	complete	1593	531	+	score=81.90	Patatin|PF01734.17|2.1e-27
F01_transcript/10747	Gene.40077::F01_transcript/10747::g.40077	complete	819	273	+	score=43.18	DUF3668|PF12416.3|1.2e-35
F01_transcript/10749	Gene.40083::F01_transcript/10749::g.40083	complete	606	202	+	score=44.74	tr|P48555|RALA_DROME|85.57|5e-128	Ras|PF00071.17|1.9e-55	Miro|PF08477.8|4.4e-16	Arf|PF00025.16|2.5e-10	GTP_EFTU|PF00009.22|3.1e-06
F01_transcript/1075	Gene.5416::F01_transcript/1075::g.5416	complete	1683	561	+	score=47.22	tr|Q09575|YRD6_CAEEL|37.38|8e-59	rve|PF00665.21|1.9e-25
F01_transcript/10750	Gene.40087::F01_transcript/10750::g.40087	complete	2433	811	+	score=176.96	tr|Q9VBP3|TNKS_DROME|30.17|5e-47	tr|Q9VBP3|TNKS_DROME|26.52|2e-41	Ank_2|PF12796.2|1.3e-16	Ank_2|PF12796.2|1.7e-13	Ank_2|PF12796.2|7.3e-14	Ank_2|PF12796.2|5.6e-08	Ank_2|PF12796.2|5.4e-22	Ank_2|PF12796.2|4.5e-14	Ank_2|PF12796.2|5.3e-12	Ank_2|PF12796.2|1.2e-11	Ank|PF00023.25|1e-07	Ank|PF00023.25|0.0014	Ank|PF00023.25|4.3e-07	Ank|PF00023.25|4e-05	Ank|PF00023.25|8.7e-06	Ank|PF00023.25|4.5e-05	Ank|PF00023.25|4.6e-06	Ank|PF00023.25|1.6e-07	Ank|PF00023.25|4.7e-06	Ank|PF00023.25|1.9e-09	Ank|PF00023.25|7.7e-07	Ank|PF00023.25|0.00031	Ank|PF00023.25|7e-05	Ank_4|PF13637.1|2.7e-07	Ank_4|PF13637.1|1.7e-09	Ank_4|PF13637.1|6.5e-09	Ank_4|PF13637.1|4.7e-07	Ank_4|PF13637.1|8.1e-06	Ank_4|PF13637.1|7e-09	Ank_4|PF13637.1|5.7e-10	Ank_4|PF13637.1|1.9e-06	Ank_4|PF13637.1|5.7e-05	Ank_3|PF13606.1|0.0015	Ank_3|PF13606.1|0.00065	Ank_3|PF13606.1|0.0027	Ank_3|PF13606.1|0.0017	Ank_5|PF13857.1|6.1e-07	Ank_5|PF13857.1|1.1e-06	Ank_5|PF13857.1|2.2e-06	Ank_5|PF13857.1|2.1e-06	Ank_5|PF13857.1|3.7e-06	Ank_5|PF13857.1|3.2e-07	Ank_5|PF13857.1|3.4e-08
F01_transcript/10754	Gene.40090::F01_transcript/10754::g.40090	complete	1569	523	+	score=85.59	tr|Q9VL72|SMRCD_DROME|55.02|0.0	SNF2_N|PF00176.18|1e-60	Helicase_C|PF00271.26|5e-14	HDA2-3|PF11496.3|9e-09	DEAD|PF00270.24|3.6e-07
F01_transcript/10758	Gene.40094::F01_transcript/10758::g.40094	complete	1290	430	+	score=115.76	tr|Q54X82|AP1B_DICDI|76.30|2e-62	tr|Q54X82|AP1B_DICDI|26.83|6e-19	Adaptin_N|PF01602.15|2.9e-23	Alpha_adaptinC2|PF02883.15|6.9e-10	B2-adapt-app_C|PF09066.5|5.6e-08
F01_transcript/10759	Gene.40099::F01_transcript/10759::g.40099	complete	657	219	+	score=46.28	tr|P81439|EQST_ACTEQ|38.98|7e-10	tr|P81439|EQST_ACTEQ|43.75|6e-07	tr|P81439|EQST_ACTEQ|25.76|4e-06	SPARC_Ca_bdg|PF10591.4|3.8e-25	Thyroglobulin_1|PF00086.13|9.1e-16
F01_transcript/1076	Gene.5424::F01_transcript/1076::g.5424	complete	1086	362	+	score=24.76	tr|Q9XYN0|INX1_SCHAM|96.68|0.0	Innexin|PF00876.13|7.9e-95
F01_transcript/10760	Gene.40105::F01_transcript/10760::g.40105	complete	2019	673	+	score=115.00	tr|Q10955|RGS5_CAEEL|31.53|7e-24	RGS|PF00615.14|5.8e-09	RGS|PF00615.14|1.8e-14
F01_transcript/10761	Gene.40107::F01_transcript/10761::g.40107	complete	795	265	+	score=67.15	tr|Q9VGR7|Y6693_DROME|43.48|5e-68	DnaJ|PF00226.26|1.5e-20
F01_transcript/10764	Gene.40110::F01_transcript/10764::g.40110	complete	414	138	+	score=25.40
F01_transcript/10766	Gene.40114::F01_transcript/10766::g.40114	complete	849	283	+	score=38.62	RabGAP-TBC|PF00566.13|8.4e-17
F01_transcript/10768	Gene.40118::F01_transcript/10768::g.40118	complete	1179	393	+	score=102.84
F01_transcript/1077	Gene.5429::F01_transcript/1077::g.5429	complete	1461	487	+	score=104.87	tr|P0CY46|EGFR_APIME|57.36|0.0	Pkinase_Tyr|PF07714.12|3.9e-72	Pkinase|PF00069.20|1.2e-30
F01_transcript/10771	Gene.40122::F01_transcript/10771::g.40122	complete	249	83	+	score=0.28	tr|Q27081|CFB_TACTR|36.84|1e-06	Trypsin|PF00089.21|1.3e-07
F01_transcript/10776	Gene.40124::F01_transcript/10776::g.40124	complete	1065	355	+	score=77.44
F01_transcript/1078	Gene.5443::F01_transcript/1078::g.5443	complete	546	182	+	score=27.97	tr|Q8STJ0|MSRB_DROME|64.75|3e-66	SelR|PF01641.13|1.1e-47
F01_transcript/10780	Gene.40134::F01_transcript/10780::g.40134	complete	2778	926	+	score=182.22	DUF2450|PF10475.4|1.4e-83	DUF2451|PF10474.4|2.8e-81
F01_transcript/10783	Gene.40143::F01_transcript/10783::g.40143	complete	420	140	+	score=29.77
F01_transcript/10784	Gene.40149::F01_transcript/10784::g.40149	complete	315	105	+	score=16.07	tr|Q54J37|STRN_DICDI|48.00|2e-18	Striatin|PF08232.7|9.9e-39
F01_transcript/10786	Gene.40158::F01_transcript/10786::g.40158	complete	312	104	+	score=17.27
F01_transcript/1079	Gene.5448::F01_transcript/1079::g.5448	complete	2085	695	+	score=69.38	tr|Q29BL9|LMBD2_DROPS|50.70|0.0	LMBR1|PF04791.11|4.6e-105
F01_transcript/10790	Gene.40169::F01_transcript/10790::g.40169	complete	1047	349	+	score=69.18	tr|Q9VFD5|FEM1A_DROME|32.12|6e-10	tr|Q9VFD5|FEM1A_DROME|25.71|2e-06	Ank_4|PF13637.1|9.3e-05	Ank_4|PF13637.1|1.1e-06	Ank_4|PF13637.1|7.7e-08	Ank_4|PF13637.1|4.9e-06	Ank_2|PF12796.2|3.7e-08	Ank_2|PF12796.2|1.1e-15	Ank|PF00023.25|7e-07	Ank|PF00023.25|1.3e-09	Ank|PF00023.25|0.00014	Ank_5|PF13857.1|2.3e-07	Ank_5|PF13857.1|1.1e-08	Ank_5|PF13857.1|8.4e-08	Ank_3|PF13606.1|7.4e-07	Ank_3|PF13606.1|3.5e-06
F01_transcript/10791	Gene.40173::F01_transcript/10791::g.40173	complete	1959	653	+	score=140.32	Glyco_hydro_2_C|PF02836.12|1.5e-69	Glyco_hydro_2_N|PF02837.13|1.8e-41	Glyco_hydro_2|PF00703.16|4.9e-07
F01_transcript/10797	Gene.40177::F01_transcript/10797::g.40177	complete	1146	382	+	score=98.32	tr|Q9GP56|YELL_DROSU|32.71|4e-58	MRJP|PF03022.11|8.1e-72
F01_transcript/10798	Gene.40185::F01_transcript/10798::g.40185	complete	222	74	+	score=23.67
F01_transcript/108	Gene.764::F01_transcript/108::g.764	complete	5592	1864	+	score=303.14	tr|P16621|LAR_DROME|74.69|0.0	tr|P16621|LAR_DROME|25.00|2e-56	tr|P16621|LAR_DROME|23.54|4e-43	Y_phosphatase|PF00102.22|7.2e-86	Y_phosphatase|PF00102.22|2.2e-80	fn3|PF00041.16|9.5e-15	fn3|PF00041.16|9.3e-17	fn3|PF00041.16|4.2e-16	fn3|PF00041.16|3.9e-14	fn3|PF00041.16|5.3e-17	fn3|PF00041.16|5.9e-08	fn3|PF00041.16|5.5e-10	fn3|PF00041.16|3.6e-10	fn3|PF00041.16|6.5e-10	I-set|PF07679.11|5.8e-09	Ig_2|PF13895.1|3.7e-06
F01_transcript/10801	Gene.40191::F01_transcript/10801::g.40191	complete	1077	359	+	score=58.72	tr|Q292U2|PRIC1_DROPS|34.01|8e-31	tr|Q292U2|PRIC1_DROPS|42.57|1e-25	tr|Q292U2|PRIC1_DROPS|32.07|7e-24	tr|Q292U2|PRIC1_DROPS|27.12|4e-22	LIM|PF00412.17|9.9e-10	LIM|PF00412.17|6.2e-11	LIM|PF00412.17|3.8e-11	LIM|PF00412.17|8.4e-14	LIM|PF00412.17|1.9e-09
F01_transcript/10802	Gene.40195::F01_transcript/10802::g.40195	complete	1548	516	+	score=126.26	tr|P81439|EQST_ACTEQ|38.98|5e-09	tr|P81439|EQST_ACTEQ|43.75|1e-06	SPARC_Ca_bdg|PF10591.4|2.1e-24	Thyroglobulin_1|PF00086.13|1.2e-14	Kazal_2|PF07648.10|7.4e-06	Kazal_1|PF00050.16|5.9e-05
F01_transcript/10803	Gene.40198::F01_transcript/10803::g.40198	complete	2841	947	+	score=216.01	Methyltransf_15|PF09445.5|3.1e-41	Methyltransf_26|PF13659.1|1.5e-11	UPF0020|PF01170.13|4.1e-08	Methyltransf_18|PF12847.2|2.1e-07	Methyltransf_25|PF13649.1|1.7e-06
F01_transcript/10805	Gene.40199::F01_transcript/10805::g.40199	complete	1731	577	+	score=101.71	DUF2451|PF10474.4|1.1e-81
F01_transcript/10806	Gene.40202::F01_transcript/10806::g.40202	complete	1287	429	+	score=117.03	tr|Q09477|YP99_CAEEL|59.82|1e-42	Requiem_N|PF14051.1|4.1e-37	PHD|PF00628.24|6.3e-07	PHD|PF00628.24|3.2e-12
F01_transcript/10809	Gene.40205::F01_transcript/10809::g.40205	complete	2754	918	+	score=160.53	tr|Q23500|ACOC_CAEEL|65.50|0.0	Aconitase|PF00330.15|6.5e-137	Aconitase_C|PF00694.14|1e-41
F01_transcript/1081	Gene.5456::F01_transcript/1081::g.5456	complete	324	108	+	score=18.03	tr|P20738|A2M_PACLE|80.95|3e-07	A2M_comp|PF07678.9|1.3e-21	Thiol-ester_cl|PF10569.4|7.8e-14
F01_transcript/10811	Gene.40210::F01_transcript/10811::g.40210	complete	231	77	+	score=12.00	tr|P49415|SDC_DROME|86.30|2e-38	Syndecan|PF01034.15|3.1e-31
F01_transcript/10814	Gene.40215::F01_transcript/10814::g.40215	complete	375	125	+	score=20.62	tr|P21187|PABP_DROME|46.03|8e-10	RRM_1|PF00076.17|2.4e-18	RRM_6|PF14259.1|1.1e-12	RRM_5|PF13893.1|2.2e-08
F01_transcript/10815	Gene.40219::F01_transcript/10815::g.40219	complete	3162	1054	+	score=213.42	tr|Q54CV5|BUB1_DICDI|32.09|5e-23	tr|Q54CV5|BUB1_DICDI|23.92|3e-08	Mad3_BUB1_I|PF08311.7|5.7e-37	Pkinase|PF00069.20|1.1e-23	Pkinase_Tyr|PF07714.12|1.4e-09
F01_transcript/10818	Gene.40230::F01_transcript/10818::g.40230	complete	1998	666	+	score=131.21	tr|Q24746|NEUR_DROVI|45.44|0.0	Neuralized|PF07177.7|7.7e-30	Neuralized|PF07177.7|4.4e-21	zf-C3HC4_3|PF13920.1|5.5e-13	zf-C3HC4_2|PF13923.1|2.9e-08
F01_transcript/10819	Gene.40235::F01_transcript/10819::g.40235	complete	1671	557	+	score=124.74	tr|Q9VLT5|POE_DROME|26.13|1e-46
F01_transcript/10820	Gene.40240::F01_transcript/10820::g.40240	complete	1380	460	+	score=86.55	tr|Q06003|GOLI_DROME|28.73|9e-21	zf-RING_2|PF13639.1|7.2e-15	PA|PF02225.17|2e-09	zf-rbx1|PF12678.2|3.3e-09	zf-C3HC4|PF00097.20|7.9e-09	zf-RING_5|PF14634.1|5.2e-08	zf-C3HC4_2|PF13923.1|2.3e-07
F01_transcript/10821	Gene.40244::F01_transcript/10821::g.40244	complete	861	287	+	score=45.29	tr|P18173|DHGL_DROME|27.83|4e-18
F01_transcript/10822	Gene.40255::F01_transcript/10822::g.40255	complete	2463	821	+	score=124.48	tr|H2KZB2|ANKL2_CAEEL|34.51|1e-46
F01_transcript/10823	Gene.40258::F01_transcript/10823::g.40258	complete	1656	552	+	score=77.80	tr|Q9NGQ2|KIF1_DICDI|22.05|2e-06
F01_transcript/10827	Gene.40264::F01_transcript/10827::g.40264	complete	1215	405	+	score=67.45	tr|Q7KRW1|TRC8_DROME|33.02|1e-11
F01_transcript/10828	Gene.40267::F01_transcript/10828::g.40267	complete	789	263	+	score=54.18
F01_transcript/10829	Gene.40274::F01_transcript/10829::g.40274	complete	1095	365	+	score=61.14
F01_transcript/1083	Gene.5464::F01_transcript/1083::g.5464	complete	1551	517	+	score=72.64	tr|Q08832|GBRB3_DROME|71.85|0.0	Neur_chan_LBD|PF02931.18|3.2e-52	Neur_chan_memb|PF02932.11|3.1e-47
F01_transcript/10830	Gene.40275::F01_transcript/10830::g.40275	complete	897	299	+	score=45.46	tr|P48607|SPZ_DROME|30.32|4e-16
F01_transcript/10831	Gene.40280::F01_transcript/10831::g.40280	complete	1572	524	+	score=128.37	tr|Q9V7G5|C4AA1_DROME|49.11|2e-179
F01_transcript/10834	Gene.40286::F01_transcript/10834::g.40286	complete	321	107	+	score=13.84
F01_transcript/10836	Gene.40290::F01_transcript/10836::g.40290	complete	747	249	+	score=44.87	tr|Q01603|PERO_DROME|44.59|7e-55
F01_transcript/10837	Gene.40293::F01_transcript/10837::g.40293	complete	1479	493	+	score=86.16	tr|Q869Y7|ODO2_DICDI|49.25|2e-119
F01_transcript/10838	Gene.40294::F01_transcript/10838::g.40294	complete	1764	588	+	score=122.95	tr|P35502|ESTF_MYZPE|28.27|3e-51
F01_transcript/1084	Gene.5473::F01_transcript/1084::g.5473	complete	723	241	+	score=62.06	tr|Q54PQ8|XPO5_DICDI|28.95|2e-22	Xpo1|PF08389.7|2.5e-29	IBN_N|PF03810.14|5e-11
F01_transcript/10840	Gene.40299::F01_transcript/10840::g.40299	complete	2604	868	+	score=224.84	tr|P13709|FSH_DROME|54.36|2e-87	tr|P13709|FSH_DROME|76.13|3e-78	tr|P13709|FSH_DROME|88.28|2e-63	tr|P13709|FSH_DROME|48.54|2e-25	tr|P13709|FSH_DROME|48.31|1e-23
F01_transcript/10843	Gene.40302::F01_transcript/10843::g.40302	complete	858	286	+	score=52.22
F01_transcript/10846	Gene.40308::F01_transcript/10846::g.40308	complete	576	192	+	score=34.97	tr|Q174I2|PRIC1_AEDAE|34.48|1e-12
F01_transcript/10848	Gene.40312::F01_transcript/10848::g.40312	complete	1269	423	+	score=58.54
F01_transcript/1085	Gene.5485::F01_transcript/1085::g.5485	complete	1971	657	+	score=112.25	tr|P11584|ITBX_DROME|62.18|0.0	Integrin_beta|PF00362.13|3.3e-128	Integrin_b_cyt|PF08725.6|3.6e-26	Integrin_B_tail|PF07965.7|1.6e-15	EGF_2|PF07974.8|1.8e-05
F01_transcript/10853	Gene.40325::F01_transcript/10853::g.40325	complete	2835	945	+	score=278.92
F01_transcript/10854	Gene.40326::F01_transcript/10854::g.40326	complete	2292	764	+	score=121.97	tr|P07668|CLAT_DROME|27.53|7e-69
F01_transcript/10861	Gene.40345::F01_transcript/10861::g.40345	complete	1443	481	+	score=171.55	tr|Q20086|UGT58_CAEEL|24.28|2e-42
F01_transcript/10862	Gene.40350::F01_transcript/10862::g.40350	complete	1335	445	+	score=43.15	tr|Q9GP56|YELL_DROSU|27.35|2e-22
F01_transcript/10864	Gene.40352::F01_transcript/10864::g.40352	complete	531	177	+	score=33.02
F01_transcript/10865	Gene.40356::F01_transcript/10865::g.40356	complete	2295	765	+	score=170.02
F01_transcript/10866	Gene.40360::F01_transcript/10866::g.40360	complete	1167	389	+	score=75.19
F01_transcript/10869	Gene.40364::F01_transcript/10869::g.40364	complete	336	112	+	score=11.80	tr|Q558Z3|SSU72_DICDI|35.96|3e-19
F01_transcript/10870	Gene.40371::F01_transcript/10870::g.40371	complete	3162	1054	+	score=116.72	tr|Q9XZU1|XPO2_DROME|24.81|9e-54
F01_transcript/10872	Gene.40372::F01_transcript/10872::g.40372	complete	2982	994	+	score=166.70	tr|P54678|ATC1_DICDI|29.82|3e-128
F01_transcript/10875	Gene.40374::F01_transcript/10875::g.40374	complete	906	302	+	score=43.99	tr|Q7PVX8|ARPC2_ANOGA|84.54|0.0
F01_transcript/10878	Gene.40375::F01_transcript/10878::g.40375	complete	231	77	+	score=1.71
F01_transcript/10879	Gene.40380::F01_transcript/10879::g.40380	complete	624	208	+	score=57.59	tr|Q9GP71|YELL_DROMD|30.81|4e-24
F01_transcript/1088	Gene.5499::F01_transcript/1088::g.5499	complete	2847	949	+	score=230.85	tr|P08970|SUHW_DROME|38.71|6e-12	zf-C2H2|PF00096.21|0.03	zf-C2H2|PF00096.21|0.0064	zf-C2H2|PF00096.21|0.0012	zf-C2H2_4|PF13894.1|1.8	zf-C2H2_4|PF13894.1|0.15	zf-C2H2_4|PF13894.1|0.013	zf-H2C2_2|PF13465.1|7.4e-05
F01_transcript/10880	Gene.40383::F01_transcript/10880::g.40383	complete	987	329	+	score=61.59	tr|Q19425|YSPK_CAEEL|30.56|2e-06
F01_transcript/10881	Gene.40387::F01_transcript/10881::g.40387	complete	717	239	+	score=63.77	tr|Q291K8|SIN1_DROPS|28.10|2e-24
F01_transcript/10885	Gene.40393::F01_transcript/10885::g.40393	complete	816	272	+	score=39.78	tr|Q9NCL8|PITP1_DICDI|51.74|4e-92
F01_transcript/10886	Gene.40395::F01_transcript/10886::g.40395	complete	636	212	+	score=31.32	tr|Q6YKA8|DRK_DROSI|88.15|1e-142
F01_transcript/10889	Gene.40396::F01_transcript/10889::g.40396	complete	1638	546	+	score=60.03	tr|P34558|YNP5_CAEEL|23.76|5e-18
F01_transcript/10893	Gene.40401::F01_transcript/10893::g.40401	complete	1092	364	+	score=55.98	tr|Q9VNG1|GGNB2_DROME|48.68|4e-102
F01_transcript/10894	Gene.40409::F01_transcript/10894::g.40409	complete	2343	781	+	score=122.03	tr|Q86IA3|PDI1_DICDI|32.44|1e-25	tr|Q86IA3|PDI1_DICDI|26.42|4e-24	tr|Q86IA3|PDI1_DICDI|37.65|4e-11
F01_transcript/10895	Gene.40412::F01_transcript/10895::g.40412	complete	2826	942	+	score=136.93	tr|P08155|KRH1_DROME|36.71|1e-33	tr|P08155|KRH1_DROME|28.44|4e-32	tr|P08155|KRH1_DROME|27.67|5e-25	tr|P08155|KRH1_DROME|33.73|2e-22	tr|P08155|KRH1_DROME|34.53|2e-19	tr|P08155|KRH1_DROME|29.94|1e-17
F01_transcript/10896	Gene.40417::F01_transcript/10896::g.40417	complete	507	169	+	score=33.23	tr|P35416|MYSP2_DROME|67.15|5e-55
F01_transcript/10898	Gene.40430::F01_transcript/10898::g.40430	complete	1068	356	+	score=66.88
F01_transcript/109	Gene.770::F01_transcript/109::g.770	complete	2604	868	+	score=249.92	tr|P49594|FEM2_CAEEL|31.89|1e-23	PP2C|PF00481.16|1.2e-49	PAM2|PF07145.10|1.1e-05
F01_transcript/10902	Gene.40433::F01_transcript/10902::g.40433	complete	2658	886	+	score=129.26	tr|G5EDW2|LPLT1_CAEEL|28.44|9e-22
F01_transcript/10903	Gene.40437::F01_transcript/10903::g.40437	complete	387	129	+	score=42.51	tr|Q9W4S7|MYC_DROME|38.10|1e-11
F01_transcript/10904	Gene.40441::F01_transcript/10904::g.40441	complete	300	100	+	score=2.71
F01_transcript/10905	Gene.40443::F01_transcript/10905::g.40443	complete	1710	570	+	score=127.09	tr|Q94225|SULP3_CAEEL|20.60|5e-16
F01_transcript/10906	Gene.40451::F01_transcript/10906::g.40451	complete	243	81	+	score=17.10
F01_transcript/10907	Gene.40456::F01_transcript/10907::g.40456	complete	2586	862	+	score=168.44	tr|Q94738|HSP97_STRFN|45.32|0.0
F01_transcript/10908	Gene.40459::F01_transcript/10908::g.40459	complete	1800	600	+	score=101.50	tr|O46162|SGP1_SCHGR|54.93|2e-11	tr|O46162|SGP1_SCHGR|51.52|4e-09	tr|O46162|SGP1_SCHGR|50.75|5e-09	tr|O46162|SGP1_SCHGR|50.75|5e-09	tr|O46162|SGP1_SCHGR|49.25|8e-09	tr|O46162|SGP1_SCHGR|53.73|1e-08	tr|O46162|SGP1_SCHGR|41.86|3e-06	tr|O46162|SGP1_SCHGR|47.54|5e-06
F01_transcript/1091	Gene.5503::F01_transcript/1091::g.5503	complete	2694	898	+	score=200.95	CSD|PF00313.17|7.7e-12	CSD|PF00313.17|2.3e-14	CSD|PF00313.17|2.3e-07	CSD|PF00313.17|6.2e-10	CSD|PF00313.17|4.2e-10	SUZ-C|PF12901.2|2.1e-08
F01_transcript/10910	Gene.40468::F01_transcript/10910::g.40468	complete	1677	559	+	score=116.37	tr|Q8I4E2|LST4_CAEEL|39.76|3e-132
F01_transcript/10916	Gene.40475::F01_transcript/10916::g.40475	complete	1077	359	+	score=66.68	tr|Q24400|MLP2_DROME|73.61|1e-167	tr|Q24400|MLP2_DROME|49.11|1e-100	tr|Q24400|MLP2_DROME|46.18|2e-82
F01_transcript/1092	Gene.5507::F01_transcript/1092::g.5507	complete	2784	928	+	score=222.81	zf-MIZ|PF02891.15|9.9e-23	zf-Nse|PF11789.3|5e-05
F01_transcript/10920	Gene.40486::F01_transcript/10920::g.40486	complete	1452	484	+	score=103.64	tr|Q17761|6PGD_CAEEL|69.71|0.0
F01_transcript/10922	Gene.40492::F01_transcript/10922::g.40492	complete	1941	647	+	score=60.05	tr|Q552S0|NHE1_DICDI|31.67|4e-59
F01_transcript/10925	Gene.40495::F01_transcript/10925::g.40495	complete	537	179	+	score=28.00
F01_transcript/10927	Gene.40503::F01_transcript/10927::g.40503	complete	1413	471	+	score=119.62
F01_transcript/1093	Gene.5513::F01_transcript/1093::g.5513	complete	1071	357	+	score=64.30	tr|P45969|SDS22_CAEEL|50.17|3e-81	LRR_4|PF12799.2|3.4e-10	LRR_4|PF12799.2|1.3e-07	LRR_4|PF12799.2|2.3e-09	LRR_8|PF13855.1|3.2e-08	LRR_8|PF13855.1|6.4e-08	LRR_8|PF13855.1|1.1e-07	LRR_8|PF13855.1|2e-06	LRR_9|PF14580.1|4e-09	LRR_1|PF00560.28|0.046	LRR_1|PF00560.28|0.19	LRR_1|PF00560.28|0.69	LRR_6|PF13516.1|0.28	LRR_6|PF13516.1|0.83	LRR_7|PF13504.1|1.3e+03	LRR_7|PF13504.1|29	LRR_7|PF13504.1|9.5	LRR_7|PF13504.1|1.2e+02	LRR_7|PF13504.1|1.2e+03	LRR_7|PF13504.1|14	LRR_7|PF13504.1|72	LRR_7|PF13504.1|1.2e+02	LRR_7|PF13504.1|1.4e+02
F01_transcript/10931	Gene.40505::F01_transcript/10931::g.40505	complete	873	291	+	score=82.72
F01_transcript/10933	Gene.40509::F01_transcript/10933::g.40509	complete	462	154	+	score=31.47	tr|Q24400|MLP2_DROME|73.86|7e-75	tr|Q24400|MLP2_DROME|51.57|2e-50	tr|Q24400|MLP2_DROME|48.19|4e-42	tr|Q24400|MLP2_DROME|46.36|1e-35	tr|Q24400|MLP2_DROME|53.49|1e-20
F01_transcript/10936	Gene.40516::F01_transcript/10936::g.40516	complete	219	73	+	score=8.37
F01_transcript/10937	Gene.40521::F01_transcript/10937::g.40521	complete	2103	701	+	score=90.06	tr|P34284|YKK7_CAEEL|23.18|8e-14	tr|P34284|YKK7_CAEEL|24.44|3e-13	tr|P34284|YKK7_CAEEL|32.91|3e-06
F01_transcript/10938	Gene.40526::F01_transcript/10938::g.40526	complete	156	52	+	score=0.46
F01_transcript/10940	Gene.40528::F01_transcript/10940::g.40528	complete	1359	453	+	score=65.34	tr|Q8MZR6|HYEP1_CTEFE|49.01|2e-156
F01_transcript/10943	Gene.40537::F01_transcript/10943::g.40537	complete	1737	579	+	score=65.75	tr|Q7QH73|PERC_ANOGA|36.12|6e-40
F01_transcript/10949	Gene.40550::F01_transcript/10949::g.40550	complete	228	76	+	score=4.13
F01_transcript/1095	Gene.5517::F01_transcript/1095::g.5517	complete	4908	1636	+	score=443.48	tr|Q0KIC3|Y3427_DROME|32.96|9e-36	LIM|PF00412.17|9.1e-06
F01_transcript/10953	Gene.40555::F01_transcript/10953::g.40555	complete	1827	609	+	score=157.22
F01_transcript/10955	Gene.40567::F01_transcript/10955::g.40567	complete	2664	888	+	score=198.47	tr|Q9VL72|SMRCD_DROME|47.45|0.0
F01_transcript/10958	Gene.40575::F01_transcript/10958::g.40575	complete	1068	356	+	score=38.66	tr|O61369|PICO_DROAN|39.28|3e-88
F01_transcript/10959	Gene.40580::F01_transcript/10959::g.40580	complete	1542	514	+	score=122.30	tr|P18173|DHGL_DROME|45.00|8e-147
F01_transcript/1096	Gene.5522::F01_transcript/1096::g.5522	complete	2415	805	+	score=178.46	tr|Q7KV40|DLG1_DROME|70.48|0.0	Guanylate_kin|PF00625.16|3.9e-65	PDZ|PF00595.19|4.4e-21	PDZ|PF00595.19|2.5e-16	PDZ|PF00595.19|2.5e-21	PDZ_2|PF13180.1|2.7e-07	SH3_2|PF07653.12|3.7e-08	SH3_1|PF00018.23|2.4e-07
F01_transcript/10960	Gene.40584::F01_transcript/10960::g.40584	complete	1533	511	+	score=85.99	tr|Q7JUR6|GDAP2_DROME|56.77|0.0
F01_transcript/10962	Gene.40586::F01_transcript/10962::g.40586	complete	2022	674	+	score=111.74	tr|Q01603|PERO_DROME|38.45|8e-131
F01_transcript/10963	Gene.40592::F01_transcript/10963::g.40592	complete	1491	497	+	score=82.79	tr|Q94981|ARI1_DROME|69.80|0.0
F01_transcript/10965	Gene.40596::F01_transcript/10965::g.40596	complete	357	119	+	score=4.90
F01_transcript/10967	Gene.40603::F01_transcript/10967::g.40603	complete	798	266	+	score=46.29	tr|Q9VH14|TIMP_DROME|27.66|2e-18
F01_transcript/10969	Gene.40611::F01_transcript/10969::g.40611	complete	2589	863	+	score=146.25	tr|P34369|PRP8_CAEEL|86.44|0.0
F01_transcript/1097	Gene.5530::F01_transcript/1097::g.5530	complete	4650	1550	+	score=157.74	tr|P20825|POL2_DROME|28.14|4e-75	rve|PF00665.21|1.3e-24	RVT_1|PF00078.22|3.8e-19	Asp_protease_2|PF13650.1|3.5e-05
F01_transcript/10971	Gene.40621::F01_transcript/10971::g.40621	complete	2307	769	+	score=228.26	tr|Q8IID4|DYHC2_PLAF7|26.86|1e-06
F01_transcript/10972	Gene.40625::F01_transcript/10972::g.40625	complete	1248	416	+	score=46.75	tr|Q9V3A4|CSUP_DROME|56.77|2e-99
F01_transcript/10973	Gene.40630::F01_transcript/10973::g.40630	complete	2151	717	+	score=83.78	tr|Q9V521|PPO2_DROME|50.67|0.0
F01_transcript/10974	Gene.40634::F01_transcript/10974::g.40634	complete	1263	421	+	score=54.25	tr|Q6J201|SPI_CYACP|33.33|2e-58
F01_transcript/10977	Gene.40639::F01_transcript/10977::g.40639	complete	2478	826	+	score=117.83	tr|Q54EN4|PDI2_DICDI|20.36|4e-10	tr|Q54EN4|PDI2_DICDI|22.55|2e-09
F01_transcript/10979	Gene.40644::F01_transcript/10979::g.40644	complete	1059	353	+	score=57.99
F01_transcript/1098	Gene.5537::F01_transcript/1098::g.5537	complete	3258	1086	+	score=180.42	tr|Q09488|SMA6_CAEEL|26.21|2e-38	Pkinase|PF00069.20|3.3e-39	Pkinase_Tyr|PF07714.12|2.2e-26	Activin_recp|PF01064.18|2.1e-06
F01_transcript/10980	Gene.40650::F01_transcript/10980::g.40650	complete	2370	790	+	score=197.04	tr|Q24595|XPC_DROME|29.07|6e-28	tr|Q24595|XPC_DROME|41.51|7e-06
F01_transcript/10982	Gene.40652::F01_transcript/10982::g.40652	complete	3051	1017	+	score=168.87
F01_transcript/10983	Gene.40653::F01_transcript/10983::g.40653	complete	1584	528	+	score=105.70	tr|Q86KG4|OSB4_DICDI|35.08|2e-68
F01_transcript/10986	Gene.40662::F01_transcript/10986::g.40662	complete	960	320	+	score=36.17	tr|O44390|ACO11_TRINI|50.34|8e-46
F01_transcript/10988	Gene.40667::F01_transcript/10988::g.40667	complete	414	138	+	score=21.92	tr|P83740|SC5A6_DROME|44.44|2e-21
F01_transcript/10991	Gene.40670::F01_transcript/10991::g.40670	complete	1347	449	+	score=87.91	tr|Q9VD79|CSKP_DROME|39.20|9e-101
F01_transcript/10992	Gene.40674::F01_transcript/10992::g.40674	complete	255	85	+	score=14.80
F01_transcript/10994	Gene.40678::F01_transcript/10994::g.40678	complete	720	240	+	score=26.36	tr|Q1HRV8|ELVL1_AEDAE|55.56|1e-84
F01_transcript/10995	Gene.40684::F01_transcript/10995::g.40684	complete	1188	396	+	score=87.73
F01_transcript/10997	Gene.40685::F01_transcript/10997::g.40685	complete	615	205	+	score=54.61
F01_transcript/11	Gene.136::F01_transcript/11::g.136	complete	1416	472	+	score=70.50	tr|Q54QV3|YAKA_DICDI|39.14|5e-68	Pkinase|PF00069.20|6.3e-50	Pkinase_Tyr|PF07714.12|3.4e-23
F01_transcript/110	Gene.777::F01_transcript/110::g.777	complete	4842	1614	+	score=429.47	tr|O46162|SGP1_SCHGR|56.06|5e-10	tr|O46162|SGP1_SCHGR|53.03|3e-09	tr|O46162|SGP1_SCHGR|53.03|4e-09	tr|O46162|SGP1_SCHGR|53.03|5e-09	tr|O46162|SGP1_SCHGR|52.17|1e-08	tr|O46162|SGP1_SCHGR|55.22|2e-08	tr|O46162|SGP1_SCHGR|50.75|9e-08	tr|O46162|SGP1_SCHGR|50.00|2e-07	tr|O46162|SGP1_SCHGR|48.48|3e-07	tr|O46162|SGP1_SCHGR|48.48|4e-07	tr|O46162|SGP1_SCHGR|48.48|4e-07	tr|O46162|SGP1_SCHGR|46.97|1e-06	Pacifastin_I|PF05375.8|3.4e-06	Pacifastin_I|PF05375.8|8.1e-07	Pacifastin_I|PF05375.8|2.3e-06	Pacifastin_I|PF05375.8|2.4e-06	Pacifastin_I|PF05375.8|2.4e-06	Pacifastin_I|PF05375.8|1e-06	Pacifastin_I|PF05375.8|3.1e-06	Pacifastin_I|PF05375.8|2.4e-06	Pacifastin_I|PF05375.8|2.4e-06	Pacifastin_I|PF05375.8|2.2e-06	Pacifastin_I|PF05375.8|1e-06	Pacifastin_I|PF05375.8|3.5e-06
F01_transcript/1100	Gene.5539::F01_transcript/1100::g.5539	complete	1506	502	+	score=207.02	WH2|PF02205.15|0.001	WH2|PF02205.15|2.6e-07
F01_transcript/11000	Gene.40701::F01_transcript/11000::g.40701	complete	186	62	+	score=-0.64	tr|Q93560|BLMP1_CAEEL|51.11|7e-11	tr|Q93560|BLMP1_CAEEL|40.43|9e-09	tr|Q93560|BLMP1_CAEEL|37.50|1e-08
F01_transcript/11001	Gene.40703::F01_transcript/11001::g.40703	complete	510	170	+	score=24.08	tr|Q9V6G5|TAZ_DROME|60.12|7e-73
F01_transcript/11003	Gene.40709::F01_transcript/11003::g.40709	complete	1011	337	+	score=40.69
F01_transcript/11004	Gene.40715::F01_transcript/11004::g.40715	complete	2412	804	+	score=112.91	tr|A8WYE4|PAR1_CAEBR|73.85|0.0	tr|A8WYE4|PAR1_CAEBR|87.13|7e-53
F01_transcript/11005	Gene.40719::F01_transcript/11005::g.40719	complete	3009	1003	+	score=182.42	tr|Q26454|MCM4_DROME|70.01|0.0
F01_transcript/11007	Gene.40722::F01_transcript/11007::g.40722	complete	1410	470	+	score=57.41	tr|P34579|UNC47_CAEEL|21.33|8e-10
F01_transcript/11008	Gene.40727::F01_transcript/11008::g.40727	complete	1329	443	+	score=47.78	tr|Q95SX7|RTBS_DROME|32.74|4e-48
F01_transcript/1101	Gene.5548::F01_transcript/1101::g.5548	complete	990	330	+	score=45.97
F01_transcript/11010	Gene.40732::F01_transcript/11010::g.40732	complete	1710	570	+	score=108.50
F01_transcript/11012	Gene.40735::F01_transcript/11012::g.40735	complete	831	277	+	score=69.90	tr|Q9NHW7|AQP_AEDAE|39.19|3e-44
F01_transcript/11015	Gene.40738::F01_transcript/11015::g.40738	complete	1272	424	+	score=92.08	tr|Q02637|CEBP_DROME|34.81|6e-29
F01_transcript/11016	Gene.40740::F01_transcript/11016::g.40740	complete	1668	556	+	score=92.30	tr|P34098|MANA_DICDI|40.07|8e-124
F01_transcript/11019	Gene.40744::F01_transcript/11019::g.40744	complete	3198	1066	+	score=79.91
F01_transcript/11020	Gene.40747::F01_transcript/11020::g.40747	complete	456	152	+	score=24.41	tr|P48148|RHO1_DROME|94.00|1e-103
F01_transcript/11021	Gene.40750::F01_transcript/11021::g.40750	complete	2664	888	+	score=246.14
F01_transcript/11022	Gene.40754::F01_transcript/11022::g.40754	complete	543	181	+	score=52.45	tr|Q9VGR7|Y6693_DROME|38.62|6e-25
F01_transcript/11023	Gene.40758::F01_transcript/11023::g.40758	complete	2031	677	+	score=184.09	tr|Q9VEU5|GCYDB_DROME|45.45|0.0
F01_transcript/11024	Gene.40760::F01_transcript/11024::g.40760	complete	516	172	+	score=28.84
F01_transcript/11025	Gene.40764::F01_transcript/11025::g.40764	complete	237	79	+	score=6.95
F01_transcript/11027	Gene.40768::F01_transcript/11027::g.40768	complete	1320	440	+	score=103.08
F01_transcript/11028	Gene.40773::F01_transcript/11028::g.40773	complete	1596	532	+	score=70.01	tr|P34479|YMJ2_CAEEL|26.56|3e-38
F01_transcript/11030	Gene.40778::F01_transcript/11030::g.40778	complete	2676	892	+	score=183.31
F01_transcript/11032	Gene.40779::F01_transcript/11032::g.40779	complete	1002	334	+	score=96.41	tr|Q9U9R7|SNAG_DICDI|25.44|1e-29
F01_transcript/11034	Gene.40783::F01_transcript/11034::g.40783	complete	2004	668	+	score=135.67	tr|Q8IGJ7|ZASP_DROME|80.38|1e-119	tr|Q8IGJ7|ZASP_DROME|55.26|1e-111
F01_transcript/11035	Gene.40790::F01_transcript/11035::g.40790	complete	792	264	+	score=40.62	tr|Q54QR3|RB32A_DICDI|47.73|1e-54
F01_transcript/11036	Gene.40794::F01_transcript/11036::g.40794	complete	1941	647	+	score=101.17	tr|Q54GQ1|MTMR_DICDI|24.65|3e-29
F01_transcript/11037	Gene.66985::F01_transcript/11037::g.66985	complete	1428	476	+	score=93.45	tr|P07805|DCOR_TRYBB|52.02|3e-131	Orn_Arg_deC_N|PF02784.11|2.7e-73	Orn_DAP_Arg_deC|PF00278.17|3.7e-31
F01_transcript/11038	Gene.40799::F01_transcript/11038::g.40799	complete	993	331	+	score=76.60	tr|A8WVM4|RME6_CAEBR|28.07|2e-06
F01_transcript/1104	Gene.5562::F01_transcript/1104::g.5562	complete	1980	660	+	score=110.60	tr|P11584|ITBX_DROME|53.38|0.0	Integrin_beta|PF00362.13|1e-158
F01_transcript/11042	Gene.40802::F01_transcript/11042::g.40802	complete	1269	423	+	score=85.00
F01_transcript/11044	Gene.66991::F01_transcript/11044::g.66991	complete	1944	648	+	score=145.77
F01_transcript/11046	Gene.40806::F01_transcript/11046::g.40806	complete	501	167	+	score=46.04
F01_transcript/11047	Gene.40811::F01_transcript/11047::g.40811	complete	2994	998	+	score=187.43	tr|Q9W0Y6|PAIN_DROME|29.88|2e-74
F01_transcript/1105	Gene.5569::F01_transcript/1105::g.5569	complete	5229	1743	+	score=339.49	A2M_comp|PF07678.9|1.2e-65	A2M_recep|PF07677.9|2e-25	A2M|PF00207.17|1.3e-23	A2M_N_2|PF07703.9|2.1e-20	A2M_N|PF01835.14|5.5e-17	Thiol-ester_cl|PF10569.4|2.2e-13
F01_transcript/11050	Gene.40813::F01_transcript/11050::g.40813	complete	2445	815	+	score=178.53	tr|Q54Y81|DDX23_DICDI|47.59|2e-178
F01_transcript/11056	Gene.40816::F01_transcript/11056::g.40816	complete	2334	778	+	score=153.92	tr|Q9Y105|SYQ_DROME|63.80|0.0
F01_transcript/11057	Gene.40817::F01_transcript/11057::g.40817	complete	831	277	+	score=65.25	tr|Q9NHW7|AQP_AEDAE|39.19|3e-44
F01_transcript/1106	Gene.5575::F01_transcript/1106::g.5575	complete	801	267	+	score=57.25	tr|O46108|LIP3_DROME|37.60|5e-61	Abhydrolase_1|PF00561.15|4.3e-08	Abhydrolase_6|PF12697.2|1.5e-07
F01_transcript/11061	Gene.40826::F01_transcript/11061::g.40826	complete	1311	437	+	score=91.61	tr|Q20745|UNC84_CAEEL|35.89|2e-39
F01_transcript/11065	Gene.40830::F01_transcript/11065::g.40830	complete	876	292	+	score=60.33
F01_transcript/11069	Gene.40836::F01_transcript/11069::g.40836	complete	783	261	+	score=50.42	tr|Q11000|AMPM_HELVI|32.69|3e-07
F01_transcript/1107	Gene.5583::F01_transcript/1107::g.5583	complete	2037	679	+	score=158.39	tr|Q9VQY2|TUTL_DROME|34.52|4e-110	tr|Q9VQY2|TUTL_DROME|25.61|9e-38	I-set|PF07679.11|1.5e-05	I-set|PF07679.11|3.2e-09	fn3|PF00041.16|7e-13	fn3|PF00041.16|2.7e-09	Ig_2|PF13895.1|2.1e-08	Ig_2|PF13895.1|3.3e-05	Ig_3|PF13927.1|0.00011
F01_transcript/11070	Gene.40841::F01_transcript/11070::g.40841	complete	2463	821	+	score=148.89	tr|B2D0J4|VDPP4_APIME|35.57|2e-139
F01_transcript/11071	Gene.40845::F01_transcript/11071::g.40845	complete	927	309	+	score=56.29	tr|A1ZAI5|FACR1_DROME|29.80|1e-18
F01_transcript/11073	Gene.40851::F01_transcript/11073::g.40851	complete	2994	998	+	score=175.76	tr|A0CH87|LIS12_PARTE|25.29|2e-06
F01_transcript/11074	Gene.40853::F01_transcript/11074::g.40853	complete	2382	794	+	score=155.64	tr|B1A4F7|VDDP4_VESVU|33.72|3e-134
F01_transcript/11075	Gene.40859::F01_transcript/11075::g.40859	complete	1563	521	+	score=38.39	tr|Q16983|DIHR_ACHDO|27.14|7e-44
F01_transcript/11076	Gene.40863::F01_transcript/11076::g.40863	complete	1542	514	+	score=72.48
F01_transcript/11078	Gene.40869::F01_transcript/11078::g.40869	complete	195	65	+	score=5.07
F01_transcript/11079	Gene.40871::F01_transcript/11079::g.40871	complete	1443	481	+	score=73.32	tr|Q9XU84|UDA1_CAEEL|34.38|4e-70
F01_transcript/11081	Gene.40874::F01_transcript/11081::g.40874	complete	2259	753	+	score=220.70
F01_transcript/11082	Gene.40879::F01_transcript/11082::g.40879	complete	1020	340	+	score=50.54	tr|Q09445|GRTP6_CAEEL|33.75|2e-49
F01_transcript/11084	Gene.40880::F01_transcript/11084::g.40880	complete	2046	682	+	score=143.92	tr|Q27597|NCPR_DROME|70.31|0.0
F01_transcript/11089	Gene.40898::F01_transcript/11089::g.40898	complete	1395	465	+	score=108.10
F01_transcript/1109	Gene.5589::F01_transcript/1109::g.5589	complete	4203	1401	+	score=297.61	tr|P54679|PMA1_DICDI|25.33|2e-24	Hydrolase|PF00702.21|5.1e-61	HMA|PF00403.21|3.6e-12	HMA|PF00403.21|1.2e-07	HMA|PF00403.21|8.1e-06	HMA|PF00403.21|1.2e-13	E1-E2_ATPase|PF00122.15|1.7e-46	HAD|PF12710.2|1.4e-13
F01_transcript/11095	Gene.40903::F01_transcript/11095::g.40903	complete	279	93	+	score=13.53	tr|P90850|YCF2E_CAEEL|69.23|2e-14
F01_transcript/11098	Gene.40909::F01_transcript/11098::g.40909	complete	2169	723	+	score=123.06	tr|Q94464|DYNA_DICDI|55.41|0.0	tr|Q94464|DYNA_DICDI|39.84|2e-17
F01_transcript/11099	Gene.40913::F01_transcript/11099::g.40913	complete	1344	448	+	score=88.74	tr|Q06003|GOLI_DROME|28.25|4e-21
F01_transcript/111	Gene.795::F01_transcript/111::g.795	complete	987	329	+	score=54.67	hSac2|PF12456.3|8.4e-22
F01_transcript/1110	Gene.5591::F01_transcript/1110::g.5591	complete	2964	988	+	score=185.20	tr|Q54PQ8|XPO5_DICDI|25.84|2e-75	Xpo1|PF08389.7|7.5e-34	IBN_N|PF03810.14|4.2e-10
F01_transcript/11100	Gene.40917::F01_transcript/11100::g.40917	complete	2226	742	+	score=96.60
F01_transcript/11101	Gene.40919::F01_transcript/11101::g.40919	complete	1623	541	+	score=98.98	tr|Q54MJ7|ALAM_DICDI|47.34|2e-152
F01_transcript/11102	Gene.40921::F01_transcript/11102::g.40921	complete	957	319	+	score=61.56	tr|Q9W0Y6|PAIN_DROME|28.80|2e-27
F01_transcript/11104	Gene.40926::F01_transcript/11104::g.40926	complete	3063	1021	+	score=219.00	tr|Q9W420|SPT6H_DROME|54.61|0.0
F01_transcript/11109	Gene.40936::F01_transcript/11109::g.40936	complete	930	310	+	score=26.59	tr|Q54EJ5|GLOB2_DICDI|26.04|2e-20
F01_transcript/11111	Gene.40945::F01_transcript/11111::g.40945	complete	1038	346	+	score=79.66	tr|Q18673|NEPL1_CAEEL|24.72|1e-23
F01_transcript/11112	Gene.40948::F01_transcript/11112::g.40948	complete	1581	527	+	score=129.20	tr|P82120|CUO7_BLACR|40.40|2e-17
F01_transcript/11113	Gene.40950::F01_transcript/11113::g.40950	complete	507	169	+	score=27.85	tr|Q9VH14|TIMP_DROME|37.50|6e-16
F01_transcript/11114	Gene.40954::F01_transcript/11114::g.40954	complete	1803	601	+	score=141.64	tr|Q54LV0|SMC4_DICDI|24.84|3e-25
F01_transcript/11117	Gene.40961::F01_transcript/11117::g.40961	complete	993	331	+	score=67.84	tr|P29503|NEUR_DROME|48.19|3e-98	tr|P29503|NEUR_DROME|34.73|2e-19
F01_transcript/11118	Gene.40967::F01_transcript/11118::g.40967	complete	513	171	+	score=19.95	tr|Q9VJ62|NAF1_DROME|43.86|9e-25	Gar1|PF04410.9|3.7e-08
F01_transcript/11119	Gene.40971::F01_transcript/11119::g.40971	complete	2796	932	+	score=174.65	tr|Q9BPS0|VIT2_PERAM|25.07|2e-44	DUF1943|PF09172.6|2.1e-10
F01_transcript/11120	Gene.40976::F01_transcript/11120::g.40976	complete	1389	463	+	score=67.73	tr|P28159|SUH_DROME|89.29|0.0	BTD|PF09270.5|1.1e-65	LAG1-DNAbind|PF09271.6|2.6e-56	TIG|PF01833.19|7.5e-07
F01_transcript/11121	Gene.40983::F01_transcript/11121::g.40983	complete	189	63	+	score=2.52	DUF2763|PF10961.3|2.9e-11
F01_transcript/11122	Gene.40986::F01_transcript/11122::g.40986	complete	1068	356	+	score=66.13	PX|PF00787.19|3.4e-19
F01_transcript/11123	Gene.40989::F01_transcript/11123::g.40989	complete	1452	484	+	score=51.06	Fork_head|PF00250.13|2.6e-07	Fork_head|PF00250.13|1.1e-05
F01_transcript/11124	Gene.40996::F01_transcript/11124::g.40996	complete	1323	441	+	score=98.39	tr|Q54HW1|PSD10_DICDI|31.25|1e-15	tr|Q54HW1|PSD10_DICDI|26.35|1e-09	tr|Q54HW1|PSD10_DICDI|28.57|1e-07	Ank_2|PF12796.2|1.8e-10	Ank_2|PF12796.2|3.9e-14	Ank_2|PF12796.2|1.4e-11	Ank_2|PF12796.2|9.5e-10	Ank_4|PF13637.1|0.00012	Ank_4|PF13637.1|3.7e-09	Ank_4|PF13637.1|5.8e-06	Ank_4|PF13637.1|1.5e-05	Ank|PF00023.25|0.0081	Ank|PF00023.25|0.00023	Ank|PF00023.25|2.9e-05	Ank_5|PF13857.1|2.4e-09	Ank_5|PF13857.1|1.4e-06
F01_transcript/11126	Gene.41000::F01_transcript/11126::g.41000	complete	1344	448	+	score=87.96	tr|Q06003|GOLI_DROME|28.25|4e-21	zf-RING_2|PF13639.1|6.9e-15	PA|PF02225.17|9.4e-11	zf-rbx1|PF12678.2|3.2e-09	zf-C3HC4|PF00097.20|7.6e-09	zf-RING_5|PF14634.1|5e-08	zf-C3HC4_2|PF13923.1|2.3e-07
F01_transcript/11130	Gene.41004::F01_transcript/11130::g.41004	complete	1398	466	+	score=58.30	TLD|PF07534.11|1.1e-29	RabGAP-TBC|PF00566.13|1.4e-16
F01_transcript/11131	Gene.41008::F01_transcript/11131::g.41008	complete	411	137	+	score=19.72	tr|P85064|SPI_SCHGR|32.81|6e-06
F01_transcript/11133	Gene.41013::F01_transcript/11133::g.41013	complete	2991	997	+	score=227.36	tr|Q9VJI3|MYSA_DROME|79.19|0.0	tr|Q9VJI3|MYSA_DROME|86.53|5e-88	Myosin_head|PF00063.16|6.9e-269	Myosin_tail_1|PF01576.14|1.4e-64	Myosin_N|PF02736.14|9.5e-16	IQ|PF00612.22|4.8e-05
F01_transcript/11134	Gene.41015::F01_transcript/11134::g.41015	complete	1473	491	+	score=75.76	tr|Q10901|EAA1_CAEEL|47.33|5e-138	SDF|PF00375.13|2.1e-132
F01_transcript/11135	Gene.41019::F01_transcript/11135::g.41019	complete	459	153	+	score=29.90	tr|B0G185|AP1S2_DICDI|56.95|5e-60	Clat_adaptor_s|PF01217.15|5e-58
F01_transcript/11136	Gene.41023::F01_transcript/11136::g.41023	complete	852	284	+	score=59.45	tr|Q95Y12|SET23_CAEEL|39.42|2e-45	SET|PF00856.23|6.7e-24	Pre-SET|PF05033.11|5e-09
F01_transcript/11138	Gene.41026::F01_transcript/11138::g.41026	complete	1803	601	+	score=69.48	tr|Q54BK0|NFX1_DICDI|31.57|3e-68	tr|Q54BK0|NFX1_DICDI|39.81|2e-09	zf-NF-X1|PF01422.12|1.5e-05	zf-NF-X1|PF01422.12|8.4e-06
F01_transcript/1114	Gene.5599::F01_transcript/1114::g.5599	complete	5520	1840	+	score=312.63	PapD-like|PF14874.1|9.3e-06
F01_transcript/11141	Gene.41031::F01_transcript/11141::g.41031	complete	1749	583	+	score=79.68	tr|P34341|KLE2_CAEEL|27.78|2e-07	tr|P34341|KLE2_CAEEL|28.89|3e-06	DUF1032|PF06278.6|8.9e-16	DUF1032|PF06278.6|2.6e-18
F01_transcript/11143	Gene.41037::F01_transcript/11143::g.41037	complete	1971	657	+	score=62.01	tr|Q552S0|NHE1_DICDI|31.21|3e-58	Na_H_Exchanger|PF00999.16|5.9e-67
F01_transcript/11144	Gene.41040::F01_transcript/11144::g.41040	complete	3180	1060	+	score=179.83	tr|Q9TVM2|XPO1_DROME|72.39|0.0	CRM1_C|PF08767.6|7.5e-129	Xpo1|PF08389.7|1.2e-42	IBN_N|PF03810.14|2.7e-10
F01_transcript/11146	Gene.41041::F01_transcript/11146::g.41041	complete	447	149	+	score=5.88	tr|Q8I0G4|ZDHC4_CAEEL|37.50|6e-17
F01_transcript/11147	Gene.41046::F01_transcript/11147::g.41046	complete	1476	492	+	score=90.13	tr|A5LGM7|TRET1_POLVA|42.11|2e-105	Sugar_tr|PF00083.19|1.1e-90	MFS_1|PF07690.11|5.1e-27
F01_transcript/11149	Gene.41048::F01_transcript/11149::g.41048	complete	1929	643	+	score=111.49	tr|Q9VBX1|NEMF_DROME|57.85|0.0	FbpA|PF05833.6|5e-44	DUF814|PF05670.8|2.6e-24
F01_transcript/1115	Gene.5604::F01_transcript/1115::g.5604	complete	543	181	+	score=47.60	tr|Q29EP6|JIP3_DROPS|70.81|1e-63	Jnk-SapK_ap_N|PF09744.4|5.7e-56
F01_transcript/11150	Gene.41054::F01_transcript/11150::g.41054	complete	1620	540	+	score=140.01
F01_transcript/11151	Gene.41059::F01_transcript/11151::g.41059	complete	2661	887	+	score=115.86	tr|Q22949|PLSB_CAEEL|27.15|5e-76	Acyltransferase|PF01553.16|1.6e-17
F01_transcript/11152	Gene.41062::F01_transcript/11152::g.41062	complete	1224	408	+	score=49.84	tr|A1ZAI5|FACR1_DROME|35.29|3e-78	NAD_binding_4|PF07993.7|3e-33	Sterile|PF03015.14|1.4e-22
F01_transcript/11153	Gene.41067::F01_transcript/11153::g.41067	complete	1572	524	+	score=92.35
F01_transcript/11154	Gene.41072::F01_transcript/11154::g.41072	complete	1206	402	+	score=48.61	tr|Q9VQG4|COLT_DROME|33.69|4e-22	tr|Q9VQG4|COLT_DROME|32.02|4e-20	Mito_carr|PF00153.22|4.3e-14	Mito_carr|PF00153.22|1.8e-21
F01_transcript/11155	Gene.41075::F01_transcript/11155::g.41075	complete	762	254	+	score=69.02	tr|Q9VL63|U430_DROME|74.72|2e-62	ARGLU|PF15346.1|2e-48
F01_transcript/11156	Gene.41080::F01_transcript/11156::g.41080	complete	888	296	+	score=36.54	MgtE|PF01769.11|4.4e-08	MgtE|PF01769.11|2.7e-17
F01_transcript/11158	Gene.41087::F01_transcript/11158::g.41087	complete	414	138	+	score=23.94	LRR_8|PF13855.1|1.1e-06
F01_transcript/11159	Gene.41092::F01_transcript/11159::g.41092	complete	3081	1027	+	score=203.10	tr|Q26255|PUR2_CHITE|58.06|0.0	tr|Q26255|PUR2_CHITE|51.92|0.0	GARS_A|PF01071.14|1.3e-85	Formyl_trans_N|PF00551.14|9.7e-59	GARS_N|PF02844.10|6.2e-35	AIRS_C|PF02769.17|8.5e-31	GARS_C|PF02843.11|5.3e-23	AIRS|PF00586.19|2.7e-17	ATP-grasp_4|PF13535.1|7.6e-12	ATP-grasp|PF02222.17|3.3e-06	CPSase_L_D2|PF02786.12|1.3e-05	ATP-grasp_3|PF02655.9|4.2e-05	ATP-grasp_2|PF08442.5|5.4e-05
F01_transcript/1116	Gene.5610::F01_transcript/1116::g.5610	complete	1830	610	+	score=121.97	tr|P08928|LAM0_DROME|51.29|0.0	Filament|PF00038.16|1.1e-72	LTD|PF00932.14|3.3e-17
F01_transcript/11160	Gene.41093::F01_transcript/11160::g.41093	complete	606	202	+	score=44.74	tr|P48555|RALA_DROME|85.57|5e-128	Ras|PF00071.17|1.9e-55	Miro|PF08477.8|4.4e-16	Arf|PF00025.16|2.5e-10	GTP_EFTU|PF00009.22|3.1e-06
F01_transcript/11166	Gene.41102::F01_transcript/11166::g.41102	complete	1158	386	+	score=47.29	tr|Q9VCR7|CTNS_DROME|59.09|2e-127	PQ-loop|PF04193.9|1.6e-17	PQ-loop|PF04193.9|4.9e-20
F01_transcript/11167	Gene.41104::F01_transcript/11167::g.41104	complete	792	264	+	score=42.37	tr|Q54QR3|RB32A_DICDI|47.73|1e-54	Ras|PF00071.17|6.8e-45	Miro|PF08477.8|1.4e-17	Arf|PF00025.16|2.1e-11	MMR_HSR1|PF01926.18|0.00013
F01_transcript/11168	Gene.41109::F01_transcript/11168::g.41109	complete	780	260	+	score=38.26	tr|P49725|DCOR_PANRE|52.20|2e-68	Orn_Arg_deC_N|PF02784.11|2.2e-62
F01_transcript/1117	Gene.5613::F01_transcript/1117::g.5613	complete	2019	673	+	score=153.87
F01_transcript/11171	Gene.41118::F01_transcript/11171::g.41118	complete	2469	823	+	score=191.57	tr|Q9VW97|LSDA_DROME|54.59|0.0	Amino_oxidase|PF01593.19|5.5e-148	SWIRM|PF04433.12|6.3e-18	NAD_binding_8|PF13450.1|1.3e-14	DAO|PF01266.19|5.2e-07	Pyr_redox|PF00070.22|7e-05	FAD_binding_2|PF00890.19|5.2e-06	Pyr_redox_2|PF07992.9|2.5e-05
F01_transcript/11174	Gene.41124::F01_transcript/11174::g.41124	complete	2382	794	+	score=163.72	tr|B1A4F7|VDDP4_VESVU|33.89|6e-135	DPPIV_N|PF00930.16|1.3e-57	Peptidase_S9|PF00326.16|8.4e-48	Peptidase_S15|PF02129.13|1.2e-07	Abhydrolase_5|PF12695.2|9.8e-07
F01_transcript/11176	Gene.41130::F01_transcript/11176::g.41130	complete	471	157	+	score=34.33	tr|B0G185|AP1S2_DICDI|59.57|7e-59	Clat_adaptor_s|PF01217.15|5.5e-58
F01_transcript/11177	Gene.41134::F01_transcript/11177::g.41134	complete	228	76	+	score=12.20	TIMP|PF00965.12|3.2e-08
F01_transcript/1118	Gene.5620::F01_transcript/1118::g.5620	complete	423	141	+	score=44.29
F01_transcript/11182	Gene.41148::F01_transcript/11182::g.41148	complete	447	149	+	score=20.35
F01_transcript/11185	Gene.41154::F01_transcript/11185::g.41154	complete	1824	608	+	score=94.02	tr|B4KID9|PESC_DROMO|56.33|0.0	Pescadillo_N|PF06732.6|8.4e-119	BRCT|PF00533.21|2e-09
F01_transcript/11187	Gene.41156::F01_transcript/11187::g.41156	complete	921	307	+	score=78.68	tr|P49193|RALB_TODPA|30.00|7e-06	CRAL_TRIO|PF00650.15|1.6e-23
F01_transcript/11188	Gene.41160::F01_transcript/11188::g.41160	complete	1941	647	+	score=66.83	tr|Q552S0|NHE1_DICDI|31.67|5e-59	Na_H_Exchanger|PF00999.16|5.7e-67
F01_transcript/11190	Gene.41163::F01_transcript/11190::g.41163	complete	1374	458	+	score=52.21	tr|Q6QNM1|KC1_TOXGO|57.32|8e-123	Pkinase|PF00069.20|4e-36	CK1gamma_C|PF12605.3|4.3e-24	Pkinase_Tyr|PF07714.12|1.5e-15
F01_transcript/11191	Gene.41166::F01_transcript/11191::g.41166	complete	753	251	+	score=62.66	tr|Q9NHW7|AQP_AEDAE|38.07|7e-44	MIP|PF00230.15|2.3e-51
F01_transcript/11197	Gene.41169::F01_transcript/11197::g.41169	complete	1041	347	+	score=54.28
F01_transcript/1120	Gene.5634::F01_transcript/1120::g.5634	complete	1608	536	+	score=125.15	tr|Q8IDX6|RBP2A_PLAF7|29.31|3e-11	tr|Q8IDX6|RBP2A_PLAF7|28.30|6e-11	tr|Q8IDX6|RBP2A_PLAF7|29.92|3e-10	tr|Q8IDX6|RBP2A_PLAF7|21.90|2e-06	Auts2|PF15336.1|4.7e-12
F01_transcript/11200	Gene.41170::F01_transcript/11200::g.41170	complete	1011	337	+	score=41.57	tr|Q18936|TPRA1_CAEEL|37.63|2e-46	Tmemb_40|PF10160.4|2.2e-77
F01_transcript/11201	Gene.41174::F01_transcript/11201::g.41174	complete	2358	786	+	score=132.22	tr|P08970|SUHW_DROME|34.39|9e-41	tr|P08970|SUHW_DROME|28.52|1e-28	tr|P08970|SUHW_DROME|27.80|3e-22	tr|P08970|SUHW_DROME|27.96|9e-17	tr|P08970|SUHW_DROME|26.54|7e-15	zf-H2C2_2|PF13465.1|0.00017	zf-H2C2_2|PF13465.1|4.2e-05	zf-H2C2_2|PF13465.1|2.4e-08	zf-H2C2_2|PF13465.1|0.0003	zf-H2C2_2|PF13465.1|9.3e-06	zf-H2C2_2|PF13465.1|9.6e-06	zf-C2H2|PF00096.21|0.0026	zf-C2H2|PF00096.21|0.0029	zf-C2H2|PF00096.21|0.0014	zf-C2H2|PF00096.21|0.039	zf-C2H2|PF00096.21|0.0054	zf-C2H2|PF00096.21|0.00026	zf-C2H2_4|PF13894.1|0.41	zf-C2H2_4|PF13894.1|0.12	zf-C2H2_4|PF13894.1|0.21	zf-C2H2_4|PF13894.1|1.2	zf-C2H2_4|PF13894.1|0.14	zf-C2H2_4|PF13894.1|0.014	zf-C2H2_4|PF13894.1|0.2	zf-C2H2_4|PF13894.1|0.29	zf-C2H2_4|PF13894.1|1.7	zf-C2H2_4|PF13894.1|0.72	zf-C2H2_6|PF13912.1|2.4e+02	zf-C2H2_6|PF13912.1|72	zf-C2H2_6|PF13912.1|5.9e+02	zf-C2H2_6|PF13912.1|0.48	zf-C2H2_6|PF13912.1|17	zf-C2H2_6|PF13912.1|2	zf-C2H2_6|PF13912.1|10	zf-C2H2_6|PF13912.1|0.0083	zf-C2H2_6|PF13912.1|0.7	zf-C2H2_6|PF13912.1|1.5
F01_transcript/11202	Gene.41180::F01_transcript/11202::g.41180	complete	1236	412	+	score=50.31	tr|B0WC46|TRET1_CULQU|67.40|0.0	Sugar_tr|PF00083.19|1.2e-87	MFS_1|PF07690.11|2.5e-22
F01_transcript/11209	Gene.41189::F01_transcript/11209::g.41189	complete	1065	355	+	score=50.54	tr|Q54VB6|PSRA_DICDI|51.85|1e-114	B56|PF01603.15|9e-136
F01_transcript/1121	Gene.5643::F01_transcript/1121::g.5643	complete	4413	1471	+	score=355.52
F01_transcript/11213	Gene.41192::F01_transcript/11213::g.41192	complete	285	95	+	score=9.80
F01_transcript/11214	Gene.41196::F01_transcript/11214::g.41196	complete	528	176	+	score=44.01	tr|Q9VH14|TIMP_DROME|25.40|1e-06	TIMP|PF00965.12|1.6e-22
F01_transcript/11218	Gene.41199::F01_transcript/11218::g.41199	complete	2850	950	+	score=170.39	tr|Q9U636|BRAT_DROME|37.61|4e-59	tr|Q9U636|BRAT_DROME|20.93|1e-08	tr|Q9U636|BRAT_DROME|44.64|1e-08	NHL|PF01436.16|3.9e-08	NHL|PF01436.16|0.00037	zf-B_box|PF00643.19|8e-08	zf-RING_2|PF13639.1|5e-08	zf-C3HC4_2|PF13923.1|1e-06	zf-RING_5|PF14634.1|1e-06	zf-RING_UBOX|PF13445.1|1.2e-06	zf-C3HC4|PF00097.20|1.3e-06
F01_transcript/1122	Gene.5648::F01_transcript/1122::g.5648	complete	1503	501	+	score=69.38
F01_transcript/11221	Gene.41201::F01_transcript/11221::g.41201	complete	1431	477	+	score=106.74	tr|P15112|EF2_DICDI|40.24|2e-90	GTP_EFTU|PF00009.22|5.2e-54
F01_transcript/11226	Gene.41209::F01_transcript/11226::g.41209	complete	1575	525	+	score=105.25	5-FTHF_cyc-lig|PF01812.15|2.7e-32
F01_transcript/11228	Gene.41213::F01_transcript/11228::g.41213	complete	606	202	+	score=45.52	tr|Q22875|SHOC2_CAEEL|31.25|7e-12	tr|Q22875|SHOC2_CAEEL|28.00|2e-08	LRR_8|PF13855.1|2.2e-08	LRR_8|PF13855.1|5.8e-07	LRR_1|PF00560.28|0.056	LRR_7|PF13504.1|28	LRR_7|PF13504.1|1.2e+03	LRR_7|PF13504.1|77	LRR_7|PF13504.1|0.94	LRR_7|PF13504.1|6.1e+02	LRR_7|PF13504.1|2.6e+02
F01_transcript/11229	Gene.41216::F01_transcript/11229::g.41216	complete	2427	809	+	score=117.38	tr|L0CRA6|AUB_DROME|44.41|0.0	Piwi|PF02171.12|2e-50	PAZ|PF02170.17|4.5e-33
F01_transcript/1123	Gene.5661::F01_transcript/1123::g.5661	complete	858	286	+	score=75.23	tr|Q8IDX6|RBP2A_PLAF7|27.56|2e-12	tr|Q8IDX6|RBP2A_PLAF7|32.38|1e-11	tr|Q8IDX6|RBP2A_PLAF7|30.00|1e-11	tr|Q8IDX6|RBP2A_PLAF7|29.00|2e-11	tr|Q8IDX6|RBP2A_PLAF7|26.36|1e-06
F01_transcript/11230	Gene.41221::F01_transcript/11230::g.41221	complete	1818	606	+	score=153.05	tr|Q23023|UNC51_CAEEL|31.54|7e-63	DUF3543|PF12063.3|2.2e-50
F01_transcript/11231	Gene.41226::F01_transcript/11231::g.41226	complete	300	100	+	score=31.93	DUF2462|PF09495.5|5.6e-13
F01_transcript/11233	Gene.41228::F01_transcript/11233::g.41228	complete	483	161	+	score=37.13	tr|P62925|IF5A_SPOFR|91.88|1e-108	eIF-5a|PF01287.15|3.2e-27
F01_transcript/11236	Gene.41232::F01_transcript/11236::g.41232	complete	864	288	+	score=53.05	Anoctamin|PF04547.7|1.9e-84
F01_transcript/11239	Gene.41241::F01_transcript/11239::g.41241	complete	1668	556	+	score=73.36	TLD|PF07534.11|1.6e-29	RabGAP-TBC|PF00566.13|4.3e-18
F01_transcript/11242	Gene.41244::F01_transcript/11242::g.41244	complete	1332	444	+	score=81.91	tr|Q9VCA8|ANKHM_DROME|32.39|5e-07	KH_1|PF00013.24|1.6e-15	KH_1|PF00013.24|3.1e-11	KH_3|PF13014.1|2.8e-09	KH_3|PF13014.1|1.5e-07	KH_2|PF07650.12|3.5e-05
F01_transcript/11243	Gene.41249::F01_transcript/11243::g.41249	complete	1683	561	+	score=118.52	tr|Q86KS1|DCR1_DICDI|46.38|2e-28	Lactamase_B_2|PF12706.2|7e-10
F01_transcript/11245	Gene.41253::F01_transcript/11245::g.41253	complete	1278	426	+	score=75.80	tr|P29981|CP4C1_BLADI|34.12|3e-61	p450|PF00067.17|1e-73
F01_transcript/11246	Gene.41260::F01_transcript/11246::g.41260	complete	660	220	+	score=37.20	tr|Q54T49|APT11_DICDI|43.06|3e-55	Abhydrolase_2|PF02230.11|1.2e-77	Abhydrolase_5|PF12695.2|1.2e-14	Abhydrolase_6|PF12697.2|1.5e-10	FSH1|PF03959.8|5.2e-05	DLH|PF01738.13|0.00016
F01_transcript/11247	Gene.41262::F01_transcript/11247::g.41262	complete	789	263	+	score=81.91
F01_transcript/11249	Gene.41271::F01_transcript/11249::g.41271	complete	564	188	+	score=9.53	tr|P50473|ARS_STRPU|38.37|1e-12	Sulfatase|PF00884.18|1.6e-19
F01_transcript/1125	Gene.5669::F01_transcript/1125::g.5669	complete	4377	1459	+	score=312.69	tr|P20738|A2M_PACLE|72.00|3e-06	A2M_comp|PF07678.9|3.4e-76	A2M_N_2|PF07703.9|3.4e-26	A2M_recep|PF07677.9|1.4e-25	A2M|PF00207.17|1.1e-24	A2M_N|PF01835.14|1.2e-19	Thiol-ester_cl|PF10569.4|3.4e-17	Prenyltrans_2|PF13249.1|2.8e-07	Prenyltrans_1|PF13243.1|5.1e-05
F01_transcript/11250	Gene.41275::F01_transcript/11250::g.41275	complete	1371	457	+	score=158.25	tr|P35415|MYSP1_DROME|71.05|0.0	Myosin_tail_1|PF01576.14|4e-140
F01_transcript/11254	Gene.41280::F01_transcript/11254::g.41280	complete	1524	508	+	score=91.72	tr|Q964R0|CP6K1_BLAGE|36.01|3e-107	p450|PF00067.17|3.9e-73
F01_transcript/11264	Gene.41300::F01_transcript/11264::g.41300	complete	1446	482	+	score=62.15	tr|P34479|YMJ2_CAEEL|24.34|2e-32	Aa_trans|PF01490.13|4.7e-71
F01_transcript/11269	Gene.41302::F01_transcript/11269::g.41302	complete	297	99	+	score=2.71
F01_transcript/1127	Gene.5675::F01_transcript/1127::g.5675	complete	5220	1740	+	score=483.68	tr|Q9VJI3|MYSA_DROME|75.97|0.0	tr|Q9VJI3|MYSA_DROME|38.19|2e-118	Myosin_head|PF00063.16|1.8e-269	Myosin_tail_1|PF01576.14|3.1e-178	Myosin_tail_1|PF01576.14|4.9e-72	Myosin_N|PF02736.14|6.6e-17	IQ|PF00612.22|8.9e-05
F01_transcript/11271	Gene.41310::F01_transcript/11271::g.41310	complete	342	114	+	score=19.27
F01_transcript/11273	Gene.41313::F01_transcript/11273::g.41313	complete	1737	579	+	score=36.81
F01_transcript/11274	Gene.41318::F01_transcript/11274::g.41318	complete	591	197	+	score=35.23	SPRY|PF00622.23|5.8e-16
F01_transcript/11276	Gene.41327::F01_transcript/11276::g.41327	complete	1386	462	+	score=110.38
F01_transcript/11277	Gene.41334::F01_transcript/11277::g.41334	complete	564	188	+	score=12.73	tr|A9ZSY2|TRET1_APILI|30.77|4e-12	Sugar_tr|PF00083.19|4.5e-05
F01_transcript/1128	Gene.5680::F01_transcript/1128::g.5680	complete	5121	1707	+	score=327.55	tr|Q9VMJ7|KDM5_DROME|41.38|3e-11	PHD|PF00628.24|7.9e-13	zf-RING_2|PF13639.1|4.6e-07
F01_transcript/11282	Gene.41346::F01_transcript/11282::g.41346	complete	2781	927	+	score=133.24	tr|H2KZB2|ANKL2_CAEEL|34.51|5e-46	Ank_2|PF12796.2|6e-07
F01_transcript/11284	Gene.41349::F01_transcript/11284::g.41349	complete	1302	434	+	score=91.72	CABIT|PF12736.2|1.6e-20
F01_transcript/11286	Gene.41355::F01_transcript/11286::g.41355	complete	2328	776	+	score=107.09	tr|Q20144|TMTC1_CAEEL|36.75|7e-131	tr|Q20144|TMTC1_CAEEL|29.53|1e-09	tr|Q20144|TMTC1_CAEEL|32.32|8e-08	TPR_1|PF00515.23|5.7e-07	TPR_1|PF00515.23|2.1e-05	TPR_1|PF00515.23|3.3e-08	TPR_1|PF00515.23|2.2e-08	TPR_11|PF13414.1|2.4e-12	TPR_11|PF13414.1|6e-18	TPR_2|PF07719.12|0.035	TPR_2|PF07719.12|0.00021	TPR_2|PF07719.12|4.4e-05	TPR_2|PF07719.12|7.8e-08	TPR_2|PF07719.12|0.00015	DUF1736|PF08409.6|1.2e-29	TPR_12|PF13424.1|1.8e-09	TPR_12|PF13424.1|2.8e-12	TPR_17|PF13431.1|2.4e-06	TPR_16|PF13432.1|1.1e-10	TPR_10|PF13374.1|0.00032	TPR_10|PF13374.1|3.5e-05	TPR_10|PF13374.1|0.61	TPR_10|PF13374.1|0.43	TPR_10|PF13374.1|0.047	TPR_8|PF13181.1|0.17	TPR_8|PF13181.1|0.33	TPR_8|PF13181.1|0.0052	TPR_8|PF13181.1|0.00018	TPR_8|PF13181.1|0.0015	TPR_7|PF13176.1|0.011	TPR_7|PF13176.1|0.0018	TPR_3|PF07720.7|0.16
F01_transcript/11289	Gene.41356::F01_transcript/11289::g.41356	complete	2169	723	+	score=108.82	tr|P43125|RDGB_DROME|44.00|8e-13	DDHD|PF02862.12|7e-34
F01_transcript/11290	Gene.41361::F01_transcript/11290::g.41361	complete	2964	988	+	score=196.41	tr|Q20970|SYMC_CAEEL|56.10|0.0	tRNA-synt_1g|PF09334.6|2.1e-144	WHEP-TRS|PF00458.15|1.6e-14	WHEP-TRS|PF00458.15|4.3e-15
F01_transcript/11291	Gene.41370::F01_transcript/11291::g.41370	complete	432	144	+	score=15.65
F01_transcript/11292	Gene.41373::F01_transcript/11292::g.41373	complete	1089	363	+	score=22.15	tr|A1Z6W3|PRIC1_DROME|43.18|2e-22	tr|A1Z6W3|PRIC1_DROME|34.42|1e-19	tr|A1Z6W3|PRIC1_DROME|30.67|2e-18	tr|A1Z6W3|PRIC1_DROME|28.95|5e-08	LIM|PF00412.17|0.00011	LIM|PF00412.17|5.6e-11	LIM|PF00412.17|2.7e-09	LIM|PF00412.17|1e-07
F01_transcript/11293	Gene.41379::F01_transcript/11293::g.41379	complete	165	55	+	score=14.22
F01_transcript/11294	Gene.41380::F01_transcript/11294::g.41380	complete	591	197	+	score=35.23	SPRY|PF00622.23|5.8e-16
F01_transcript/11296	Gene.41383::F01_transcript/11296::g.41383	complete	1179	393	+	score=70.08	tr|P83098|STLK_DROME|34.50|6e-58	Pkinase|PF00069.20|6.2e-31	Pkinase_Tyr|PF07714.12|5.2e-23
F01_transcript/11299	Gene.41386::F01_transcript/11299::g.41386	complete	1485	495	+	score=78.49	tr|B2D0J4|VDPP4_APIME|33.92|4e-55	DPPIV_N|PF00930.16|1.5e-24	Peptidase_S9|PF00326.16|5.3e-17	Peptidase_S15|PF02129.13|8.6e-06
F01_transcript/1130	Gene.5690::F01_transcript/1130::g.5690	complete	1089	363	+	score=68.50	tr|Q9V778|ADAS_DROME|65.31|1e-165	FAD-oxidase_C|PF02913.14|1.1e-55
F01_transcript/11301	Gene.41391::F01_transcript/11301::g.41391	complete	1128	376	+	score=87.75	tr|Q9VM91|TTL3A_DROME|63.16|4e-35	TTL|PF03133.10|5.2e-15
F01_transcript/11305	Gene.41397::F01_transcript/11305::g.41397	complete	1992	664	+	score=132.61	tr|Q24746|NEUR_DROVI|45.51|0.0	Neuralized|PF07177.7|7.5e-30	Neuralized|PF07177.7|4.3e-21	zf-C3HC4_3|PF13920.1|5.4e-13	zf-C3HC4_2|PF13923.1|2.9e-08
F01_transcript/11307	Gene.41400::F01_transcript/11307::g.41400	complete	1116	372	+	score=22.21	AA_permease_2|PF13520.1|6.3e-43	AA_permease|PF00324.16|1.4e-20
F01_transcript/11308	Gene.41407::F01_transcript/11308::g.41407	complete	972	324	+	score=60.97	tr|Q9U8M0|VIT1_PERAM|30.71|1e-15	VWD|PF00094.20|2.8e-07
F01_transcript/11309	Gene.41419::F01_transcript/11309::g.41419	complete	1167	389	+	score=103.82	tr|Q55ED1|NAP1_DICDI|29.62|1e-29	NAP|PF00956.13|5.8e-92
F01_transcript/1131	Gene.5698::F01_transcript/1131::g.5698	complete	1056	352	+	score=72.25	tr|P40807|DCOR1_DROME|52.78|3e-87	Orn_Arg_deC_N|PF02784.11|1.5e-33	Orn_DAP_Arg_deC|PF00278.17|3.8e-31
F01_transcript/11310	Gene.41422::F01_transcript/11310::g.41422	complete	816	272	+	score=48.83	tr|Q21944|GLPK_CAEEL|28.74|2e-31	FGGY_N|PF00370.16|5.6e-37
F01_transcript/11311	Gene.41425::F01_transcript/11311::g.41425	complete	471	157	+	score=21.37	tr|Q94218|UFSP_CAEEL|41.38|1e-31	Peptidase_C78|PF07910.8|1.8e-27
F01_transcript/11313	Gene.41428::F01_transcript/11313::g.41428	complete	639	213	+	score=19.57	tr|Q9NBX4|RTXE_DROME|27.65|4e-16	RVT_1|PF00078.22|3.9e-17
F01_transcript/11314	Gene.41435::F01_transcript/11314::g.41435	complete	267	89	+	score=13.86	tr|Q9U6B8|CRCM1_DROME|85.19|5e-40	Orai-1|PF07856.7|1.4e-31
F01_transcript/11315	Gene.41439::F01_transcript/11315::g.41439	complete	492	164	+	score=15.43	tr|Q03278|PO21_NASVI|30.85|4e-06	RVT_1|PF00078.22|2.3e-16
F01_transcript/11318	Gene.41446::F01_transcript/11318::g.41446	complete	1344	448	+	score=110.69	PUB|PF09409.5|2.4e-22	UBX|PF00789.15|8.2e-08
F01_transcript/11319	Gene.41450::F01_transcript/11319::g.41450	complete	2049	683	+	score=139.19	tr|O01159|RSP7_CAEEL|35.24|1e-47	RRM_1|PF00076.17|0.00021	RRM_1|PF00076.17|0.00011	RRM_6|PF14259.1|7.2e-06
F01_transcript/11320	Gene.41453::F01_transcript/11320::g.41453	complete	2478	826	+	score=117.83	tr|Q54EN4|PDI2_DICDI|20.36|4e-10	tr|Q54EN4|PDI2_DICDI|22.55|2e-09	Thioredoxin|PF00085.15|2.5e-07
F01_transcript/11322	Gene.41458::F01_transcript/11322::g.41458	complete	1359	453	+	score=79.30	zf-RING_2|PF13639.1|3.2e-09	zf-C3HC4|PF00097.20|3.2e-07
F01_transcript/11324	Gene.41468::F01_transcript/11324::g.41468	complete	2463	821	+	score=169.62	tr|P18824|ARM_DROME|81.41|0.0	Arm|PF00514.18|8.5e-08	Arm|PF00514.18|1.2e-09	Arm|PF00514.18|9.6e-07	Arm|PF00514.18|9.5e-06	HEAT_2|PF13646.1|5.9e-07	Adaptin_N|PF01602.15|3.1e-08	Proteasom_PSMB|PF10508.4|6.6e-05
F01_transcript/11326	Gene.41469::F01_transcript/11326::g.41469	complete	981	327	+	score=73.42	tr|P34098|MANA_DICDI|31.34|2e-39	Glyco_hydro_38C|PF07748.8|2.9e-31	Alpha-mann_mid|PF09261.6|2.8e-25
F01_transcript/11328	Gene.41474::F01_transcript/11328::g.41474	complete	1143	381	+	score=67.84	tr|Q173M7|EIF3A_AEDAE|83.29|0.0
F01_transcript/1133	Gene.5707::F01_transcript/1133::g.5707	complete	3684	1228	+	score=12.54	tr|P21328|RTJK_DROME|24.94|2e-57	RVT_1|PF00078.22|3.2e-36	Exo_endo_phos_2|PF14529.1|2.2e-19	RNase_H|PF00075.19|1.8e-17	Exo_endo_phos|PF03372.18|3.6e-09
F01_transcript/11330	Gene.41478::F01_transcript/11330::g.41478	complete	1458	486	+	score=50.55	DUF4203|PF13886.1|1.9e-28
F01_transcript/11332	Gene.41481::F01_transcript/11332::g.41481	complete	1149	383	+	score=97.61	tr|P35502|ESTF_MYZPE|38.18|2e-48	COesterase|PF00135.23|1.1e-80	Abhydrolase_3|PF07859.8|1.2e-05
F01_transcript/11333	Gene.41487::F01_transcript/11333::g.41487	complete	963	321	+	score=41.14	MAGE|PF01454.14|4.5e-36
F01_transcript/11334	Gene.41493::F01_transcript/11334::g.41493	complete	456	152	+	score=29.29	tr|A8J4S9|TREA_APIME|60.58|1e-52	Trehalase|PF01204.13|1.2e-34
F01_transcript/11335	Gene.41499::F01_transcript/11335::g.41499	complete	948	316	+	score=45.75	tr|Q9U4F1|SPIR_DROME|36.56|3e-64
F01_transcript/11336	Gene.41505::F01_transcript/11336::g.41505	complete	2097	699	+	score=186.64	tr|Q23716|EF2_CRYPV|31.25|1e-70	EFG_C|PF00679.19|2.2e-14	GTP_EFTU_D2|PF03144.20|4.3e-12	EFG_II|PF14492.1|6.1e-09
F01_transcript/1134	Gene.5716::F01_transcript/1134::g.5716	complete	2607	869	+	score=223.71	tr|O46162|SGP1_SCHGR|53.03|3e-09	tr|O46162|SGP1_SCHGR|55.22|3e-09	tr|O46162|SGP1_SCHGR|53.03|4e-09	tr|O46162|SGP1_SCHGR|53.73|9e-09	tr|O46162|SGP1_SCHGR|50.00|2e-08	tr|O46162|SGP1_SCHGR|50.00|6e-08	tr|O46162|SGP1_SCHGR|48.48|2e-07	tr|O46162|SGP1_SCHGR|48.44|2e-07	tr|O46162|SGP1_SCHGR|46.97|7e-07	Pacifastin_I|PF05375.8|5.1e-07	Pacifastin_I|PF05375.8|3.2e-06	Pacifastin_I|PF05375.8|3.6e-06	Pacifastin_I|PF05375.8|1.1e-06	Pacifastin_I|PF05375.8|3.2e-06	Pacifastin_I|PF05375.8|3.5e-06	Pacifastin_I|PF05375.8|2.2e-07	Pacifastin_I|PF05375.8|2.6e-06
F01_transcript/11340	Gene.41515::F01_transcript/11340::g.41515	complete	2286	762	+	score=99.12	tr|Q11069|TMC2_CAEEL|26.87|3e-28	tr|Q11069|TMC2_CAEEL|27.64|4e-23	TMC|PF07810.8|5.8e-41
F01_transcript/11343	Gene.41520::F01_transcript/11343::g.41520	complete	675	225	+	score=22.44	tr|Q9VFP2|RDX_DROME|31.71|2e-11	BTB|PF00651.26|2.6e-22
F01_transcript/11344	Gene.41524::F01_transcript/11344::g.41524	complete	2382	794	+	score=189.13	tr|Q54QR3|RB32A_DICDI|60.10|8e-79	Ras|PF00071.17|2.3e-40	Miro|PF08477.8|3.8e-17	Arf|PF00025.16|4.2e-10	Gtr1_RagA|PF04670.7|2.7e-05
F01_transcript/11348	Gene.41531::F01_transcript/11348::g.41531	complete	2886	962	+	score=108.80	ZZ|PF00569.12|2.5e-05	ZZ|PF00569.12|5e-05
F01_transcript/11349	Gene.41539::F01_transcript/11349::g.41539	complete	1299	433	+	score=108.72	tr|Q9VCP9|CNC_DROME|45.20|3e-94	bZIP_Maf|PF03131.12|4.4e-22	bZIP_1|PF00170.16|3.2e-05	bZIP_2|PF07716.10|6.9e-05
F01_transcript/1135	Gene.5731::F01_transcript/1135::g.5731	complete	582	194	+	score=27.55
F01_transcript/11355	Gene.41550::F01_transcript/11355::g.41550	complete	1518	506	+	score=77.30	tr|Q95TE8|GTR1_DROME|47.65|3e-143	Sugar_tr|PF00083.19|1.5e-128	MFS_1|PF07690.11|3.9e-17
F01_transcript/11357	Gene.41552::F01_transcript/11357::g.41552	complete	798	266	+	score=70.22	Kazal_2|PF07648.10|5.5e-06	Kazal_1|PF00050.16|1.3e-05
F01_transcript/11359	Gene.41557::F01_transcript/11359::g.41557	complete	477	159	+	score=30.32
F01_transcript/1136	Gene.5740::F01_transcript/1136::g.5740	complete	456	152	+	score=16.42	tr|Q05808|VIT_ANTGR|29.41|1e-10	Vitellogenin_N|PF01347.17|1.1e-18
F01_transcript/11360	Gene.41562::F01_transcript/11360::g.41562	complete	1314	438	+	score=76.32	tr|B0WC46|TRET1_CULQU|65.29|3e-166	Sugar_tr|PF00083.19|6.5e-71	MFS_1|PF07690.11|5.5e-28
F01_transcript/11361	Gene.41568::F01_transcript/11361::g.41568	complete	2730	910	+	score=235.22	tr|Q54Z60|ACSA_DICDI|23.89|2e-14	AMP-binding|PF00501.23|1.3e-72	AMP-binding_C|PF13193.1|2.4e-08	PP-binding|PF00550.20|1.1e-05
F01_transcript/11365	Gene.41574::F01_transcript/11365::g.41574	complete	1338	446	+	score=83.35	tr|P16854|EST1_CULPI|31.12|3e-55	COesterase|PF00135.23|2.7e-104	Abhydrolase_3|PF07859.8|2.2e-06
F01_transcript/11367	Gene.41582::F01_transcript/11367::g.41582	complete	1833	611	+	score=110.62	tr|P34284|YKK7_CAEEL|28.49|7e-28	tr|P34284|YKK7_CAEEL|31.36|4e-20	tr|P34284|YKK7_CAEEL|29.36|2e-09	LRR_6|PF13516.1|0.062	LRR_6|PF13516.1|0.33	LRR_6|PF13516.1|0.049	LRR_6|PF13516.1|1.4	F-box-like|PF12937.2|2.2e-09	LRR_1|PF00560.28|0.88	F-box|PF00646.28|1.7e-05
F01_transcript/11368	Gene.41589::F01_transcript/11368::g.41589	complete	162	54	+	score=5.06	tr|Q8IGJ7|ZASP_DROME|69.44|7e-13
F01_transcript/11369	Gene.41592::F01_transcript/11369::g.41592	complete	1548	516	+	score=49.27	tr|Q552S0|NHE1_DICDI|35.78|3e-53	Na_H_Exchanger|PF00999.16|7.5e-63
F01_transcript/11370	Gene.41596::F01_transcript/11370::g.41596	complete	2421	807	+	score=213.23
F01_transcript/11371	Gene.41600::F01_transcript/11371::g.41600	complete	720	240	+	score=46.65	tr|P34644|EAT4_CAEEL|47.06|1e-58	MFS_1|PF07690.11|5.3e-15
F01_transcript/11375	Gene.41607::F01_transcript/11375::g.41607	complete	2178	726	+	score=132.42	tr|Q7PLX0|SUF_DROME|63.30|0.0	Suf|PF05843.9|7.2e-81
F01_transcript/11377	Gene.41610::F01_transcript/11377::g.41610	complete	1857	619	+	score=117.73	tr|P91885|AMPN_MANSE|32.53|2e-104	Peptidase_M1|PF01433.15|2.4e-66	ERAP1_C|PF11838.3|5.1e-42	Peptidase_MA_2|PF13485.1|1.2e-19
F01_transcript/11378	Gene.41616::F01_transcript/11378::g.41616	complete	921	307	+	score=50.22	tr|O44390|ACO11_TRINI|52.21|2e-96	FA_desaturase|PF00487.19|1.6e-14
F01_transcript/1138	Gene.5764::F01_transcript/1138::g.5764	complete	4842	1614	+	score=166.03	tr|P10394|POL4_DROME|26.36|5e-81	rve|PF00665.21|4.2e-24	RVT_1|PF00078.22|2.8e-17
F01_transcript/11385	Gene.41625::F01_transcript/11385::g.41625	complete	1170	390	+	score=56.70	tr|Q9V3G7|PSMD6_DROME|72.24|0.0	RPN7|PF10602.4|1.5e-59	PCI|PF01399.22|2.8e-15
F01_transcript/11386	Gene.41628::F01_transcript/11386::g.41628	complete	3099	1033	+	score=218.38	tr|Q54I56|SMC6_DICDI|22.01|7e-24	AAA_23|PF13476.1|1.4e-24	SMC_N|PF02463.14|4.2e-18	AAA_29|PF13555.1|2.6e-07
F01_transcript/11387	Gene.41634::F01_transcript/11387::g.41634	complete	162	54	+	score=6.39
F01_transcript/11388	Gene.41635::F01_transcript/11388::g.41635	complete	1242	414	+	score=98.14	tr|Q54K81|TALB_DICDI|24.22|1e-10	VBS|PF08913.5|2.7e-43
F01_transcript/1139	Gene.5769::F01_transcript/1139::g.5769	complete	2169	723	+	score=174.24	tr|Q9VEX0|SULF1_DROME|38.21|7e-88	Sulfatase|PF00884.18|1.3e-22	DUF3740|PF12548.3|2.8e-17
F01_transcript/11390	Gene.41640::F01_transcript/11390::g.41640	complete	669	223	+	score=61.85	tr|Q54KI4|EPS15_DICDI|39.36|1e-13	tr|Q54KI4|EPS15_DICDI|37.37|4e-07	EF-hand_4|PF12763.2|3.8e-23
F01_transcript/11393	Gene.41643::F01_transcript/11393::g.41643	complete	933	311	+	score=61.84	tr|Q24306|IAP1_DROME|44.68|2e-09	zf-C3HC4_3|PF13920.1|1.1e-11	FERM_C|PF09380.5|3.5e-05
F01_transcript/11394	Gene.41647::F01_transcript/11394::g.41647	complete	546	182	+	score=47.12	tr|Q9W2K1|GCH1_DROME|94.48|3e-115	GTP_cyclohydroI|PF01227.17|6.9e-75
F01_transcript/11396	Gene.41651::F01_transcript/11396::g.41651	complete	966	322	+	score=21.11	tr|G5EC63|DEGS2_CAEEL|55.02|4e-121	FA_desaturase|PF00487.19|5.3e-27	Lipid_DES|PF08557.5|8.1e-05
F01_transcript/114	Gene.799::F01_transcript/114::g.799	complete	1527	509	+	score=72.37	tr|Q9BJZ5|FUSIL_DROME|70.53|0.0	RRM_6|PF14259.1|2.3e-13	RRM_6|PF14259.1|2e-12	RRM_6|PF14259.1|2e-10	RRM_1|PF00076.17|6.8e-06
F01_transcript/1140	Gene.5774::F01_transcript/1140::g.5774	complete	1815	605	+	score=97.69	RRM_5|PF13893.1|6.4e-10	RRM_6|PF14259.1|4.9e-08
F01_transcript/11400	Gene.41654::F01_transcript/11400::g.41654	complete	1401	467	+	score=-15.82	tr|P10394|POL4_DROME|20.85|1e-16	rve|PF00665.21|5.8e-18
F01_transcript/11403	Gene.41656::F01_transcript/11403::g.41656	complete	795	265	+	score=64.68	tr|Q9VGR7|Y6693_DROME|43.48|5e-68	DnaJ|PF00226.26|1.5e-20
F01_transcript/11409	Gene.41669::F01_transcript/11409::g.41669	complete	168	56	+	score=3.25
F01_transcript/1141	Gene.5782::F01_transcript/1141::g.5782	complete	3228	1076	+	score=200.71	tr|Q54GS1|CL16A_DICDI|42.86|1e-84	tr|Q54GS1|CL16A_DICDI|29.27|2e-13	FPL|PF09758.4|7.4e-45	FPL|PF09758.4|6.4e-09
F01_transcript/11410	Gene.41672::F01_transcript/11410::g.41672	complete	1953	651	+	score=171.33	tr|Q11001|AMPM_MANSE|31.32|2e-83	Peptidase_M1|PF01433.15|3.4e-57	ERAP1_C|PF11838.3|1e-39	Peptidase_MA_2|PF13485.1|2e-18
F01_transcript/11412	Gene.41680::F01_transcript/11412::g.41680	complete	540	180	+	score=32.77
F01_transcript/11413	Gene.41684::F01_transcript/11413::g.41684	complete	789	263	+	score=81.89
F01_transcript/11414	Gene.41689::F01_transcript/11414::g.41689	complete	1077	359	+	score=58.30	tr|Q292U2|PRIC1_DROPS|34.01|8e-31	tr|Q292U2|PRIC1_DROPS|42.57|1e-25	tr|Q292U2|PRIC1_DROPS|32.07|7e-24	tr|Q292U2|PRIC1_DROPS|27.12|4e-22	LIM|PF00412.17|9.9e-10	LIM|PF00412.17|6.2e-11	LIM|PF00412.17|3.8e-11	LIM|PF00412.17|8.4e-14	LIM|PF00412.17|1.9e-09
F01_transcript/11417	Gene.41693::F01_transcript/11417::g.41693	complete	438	146	+	score=-0.27	FAM195|PF14799.1|4.6e-31
F01_transcript/11418	Gene.41696::F01_transcript/11418::g.41696	complete	1131	377	+	score=65.77	tr|Q54XC1|5NTC_DICDI|44.63|5e-86	5_nucleotid|PF05761.9|6.3e-111
F01_transcript/11420	Gene.41700::F01_transcript/11420::g.41700	complete	2115	705	+	score=120.64	tr|Q23977|HEP_DROME|69.61|2e-145	tr|Q23977|HEP_DROME|50.49|5e-12	Pkinase|PF00069.20|9.2e-55	Pkinase_Tyr|PF07714.12|5e-41	Kinase-like|PF14531.1|5.9e-10
F01_transcript/11421	Gene.41705::F01_transcript/11421::g.41705	complete	798	266	+	score=43.63	tr|O97018|SXL_CHRRU|39.24|2e-10	tr|O97018|SXL_CHRRU|29.23|4e-08	RRM_1|PF00076.17|6.5e-17	RRM_6|PF14259.1|1.7e-13	RRM_5|PF13893.1|5.4e-08
F01_transcript/11422	Gene.41711::F01_transcript/11422::g.41711	complete	1689	563	+	score=92.46	MIF4G|PF02854.14|2.9e-16
F01_transcript/11423	Gene.41717::F01_transcript/11423::g.41717	complete	810	270	+	score=47.99	tr|Q6J5K9|ARMI_DROME|41.41|2e-44	AAA_12|PF13087.1|2.8e-46
F01_transcript/11424	Gene.41720::F01_transcript/11424::g.41720	complete	3087	1029	+	score=185.37	tr|Q6J5K9|ARMI_DROME|35.26|1e-101	AAA_12|PF13087.1|3.4e-46	AAA_11|PF13086.1|3.1e-13	AAA_11|PF13086.1|2.4e-13	AAA_19|PF13245.1|1.2e-08	UvrD-helicase|PF00580.16|0.00015
F01_transcript/11426	Gene.41723::F01_transcript/11426::g.41723	complete	165	55	+	score=3.60
F01_transcript/11428	Gene.41724::F01_transcript/11428::g.41724	complete	2337	779	+	score=61.52	tr|P21329|RTJK_DROFU|31.79|4e-40	RVT_1|PF00078.22|2.9e-35
F01_transcript/11431	Gene.41727::F01_transcript/11431::g.41727	complete	1560	520	+	score=78.63	tr|Q9GPH8|SNMP2_MANSE|29.25|1e-56	CD36|PF01130.16|3.8e-119
F01_transcript/11433	Gene.41732::F01_transcript/11433::g.41732	complete	543	181	+	score=-3.04	tr|Q95SX7|RTBS_DROME|34.84|3e-20	RVT_1|PF00078.22|8.7e-15
F01_transcript/11436	Gene.41744::F01_transcript/11436::g.41744	complete	2049	683	+	score=139.19	tr|O01159|RSP7_CAEEL|35.24|1e-47	RRM_1|PF00076.17|0.00021	RRM_1|PF00076.17|0.00011	RRM_6|PF14259.1|7.2e-06
F01_transcript/11437	Gene.41748::F01_transcript/11437::g.41748	complete	354	118	+	score=21.80	tr|P90850|YCF2E_CAEEL|56.44|6e-35	Peptidase_C1|PF00112.18|9.8e-32	Peptidase_C1_2|PF03051.10|0.00023
F01_transcript/11438	Gene.41753::F01_transcript/11438::g.41753	complete	453	151	+	score=21.38	tr|P37159|LYSE_DROME|46.98|3e-36	Lys|PF00062.15|2.8e-34
F01_transcript/11439	Gene.41759::F01_transcript/11439::g.41759	complete	240	80	+	score=7.59
F01_transcript/11440	Gene.41762::F01_transcript/11440::g.41762	complete	657	219	+	score=35.56	tr|O44390|ACO11_TRINI|53.43|9e-80	FA_desaturase|PF00487.19|1.1e-11
F01_transcript/11442	Gene.41770::F01_transcript/11442::g.41770	complete	2754	918	+	score=253.51	tr|Q94464|DYNA_DICDI|32.17|2e-30	Dynamin_N|PF00350.18|1.5e-38	MMR_HSR1|PF01926.18|1.8e-05
F01_transcript/11443	Gene.41772::F01_transcript/11443::g.41772	complete	1737	579	+	score=56.36
F01_transcript/11445	Gene.41778::F01_transcript/11445::g.41778	complete	2139	713	+	score=225.15	tr|P35415|MYSP1_DROME|73.07|0.0	tr|P35415|MYSP1_DROME|24.19|4e-09	Myosin_tail_1|PF01576.14|5e-222
F01_transcript/11447	Gene.41781::F01_transcript/11447::g.41781	complete	900	300	+	score=61.01	tr|P41572|6PGD_DROME|70.23|1e-152	6PGD|PF00393.14|4.8e-134
F01_transcript/11448	Gene.41788::F01_transcript/11448::g.41788	complete	396	132	+	score=33.54	tr|G5EDB9|RPGF_CAEEL|38.37|1e-14
F01_transcript/11449	Gene.41793::F01_transcript/11449::g.41793	complete	642	214	+	score=54.07	tr|Q21624|CORO_CAEEL|38.32|5e-17	DUF1900|PF08954.6|9.3e-26
F01_transcript/11451	Gene.41803::F01_transcript/11451::g.41803	complete	1575	525	+	score=84.88	tr|Q95TE8|GTR1_DROME|88.27|0.0	Sugar_tr|PF00083.19|1.6e-133	MFS_1|PF07690.11|1.2e-18
F01_transcript/11454	Gene.41815::F01_transcript/11454::g.41815	complete	1419	473	+	score=66.67	tr|A1ZAI5|FACR1_DROME|36.41|5e-97	NAD_binding_4|PF07993.7|1.1e-51	Sterile|PF03015.14|1.7e-22	Epimerase|PF01370.16|0.00012
F01_transcript/11457	Gene.41823::F01_transcript/11457::g.41823	complete	882	294	+	score=68.53	tr|Q9VG73|ILF2_DROME|26.59|7e-19	DZF|PF07528.9|2e-66
F01_transcript/11458	Gene.41828::F01_transcript/11458::g.41828	complete	1416	472	+	score=102.58	tr|Q0KHT7|DAPKR_DROME|55.03|8e-65	Pkinase|PF00069.20|8.9e-47	Pkinase_Tyr|PF07714.12|1.7e-19
F01_transcript/1146	Gene.5785::F01_transcript/1146::g.5785	complete	5211	1737	+	score=265.21	tr|Q09475|YP93_CAEEL|30.36|4e-114	DEAD|PF00270.24|3.2e-18	Helicase_C|PF00271.26|1.3e-06
F01_transcript/11460	Gene.41834::F01_transcript/11460::g.41834	complete	222	74	+	score=10.44
F01_transcript/11461	Gene.41838::F01_transcript/11461::g.41838	complete	1353	451	+	score=61.65	tr|P23128|DDX6_DROME|81.13|0.0	DEAD|PF00270.24|2.4e-43	Helicase_C|PF00271.26|7.3e-23
F01_transcript/11463	Gene.41843::F01_transcript/11463::g.41843	complete	237	79	+	score=7.52
F01_transcript/11466	Gene.41847::F01_transcript/11466::g.41847	complete	1971	657	+	score=65.83	tr|Q552S0|NHE1_DICDI|31.21|3e-58	Na_H_Exchanger|PF00999.16|5.9e-67
F01_transcript/11469	Gene.41855::F01_transcript/11469::g.41855	complete	1530	510	+	score=62.14	zf-C3HC4_3|PF13920.1|3.4e-07
F01_transcript/1147	Gene.5787::F01_transcript/1147::g.5787	complete	534	178	+	score=42.24	tr|Q25313|DFP_LOCMI|48.41|2e-39	Reeler|PF02014.11|5.3e-25
F01_transcript/11471	Gene.41861::F01_transcript/11471::g.41861	complete	1572	524	+	score=91.14	tr|Q54G18|GACW_DICDI|25.76|4e-07	RhoGAP|PF00620.22|5.9e-25
F01_transcript/11476	Gene.41868::F01_transcript/11476::g.41868	complete	1371	457	+	score=89.57	tr|Q9VD79|CSKP_DROME|82.46|0.0	Guanylate_kin|PF00625.16|1.7e-58	PDZ|PF00595.19|5.7e-15	SH3_2|PF07653.12|3.6e-10	SH3_1|PF00018.23|2.8e-08
F01_transcript/11479	Gene.41881::F01_transcript/11479::g.41881	complete	333	111	+	score=22.81	tr|Q9BI17|YELL_DROYA|42.22|4e-16	MRJP|PF03022.11|1.1e-09
F01_transcript/11480	Gene.41889::F01_transcript/11480::g.41889	complete	1692	564	+	score=137.44	tr|B0WMG3|NO66_CULQU|50.23|3e-160	Cupin_4|PF08007.7|2.3e-63	Cupin_8|PF13621.1|2e-08
F01_transcript/11481	Gene.41891::F01_transcript/11481::g.41891	complete	2178	726	+	score=138.21	tr|P46575|RL40_EIMBO|47.44|8e-17	ubiquitin|PF00240.18|1.6e-17	zf-AN1|PF01428.11|1.8e-10	Rad60-SLD|PF11976.3|1.3e-06	Ubiquitin_2|PF14560.1|6.2e-05
F01_transcript/11482	Gene.41895::F01_transcript/11482::g.41895	complete	1410	470	+	score=56.83	tr|P34579|UNC47_CAEEL|21.33|8e-10	Aa_trans|PF01490.13|7.4e-71
F01_transcript/11485	Gene.41899::F01_transcript/11485::g.41899	complete	945	315	+	score=129.11
F01_transcript/11487	Gene.41902::F01_transcript/11487::g.41902	complete	507	169	+	score=32.75	tr|Q9VH14|TIMP_DROME|33.07|5e-20	TIMP|PF00965.12|1.4e-35	NTR|PF01759.16|1.9e-07
F01_transcript/11489	Gene.41908::F01_transcript/11489::g.41908	complete	291	97	+	score=17.28
F01_transcript/1149	Gene.5801::F01_transcript/1149::g.5801	complete	3297	1099	+	score=263.54	tr|Q9VCA8|ANKHM_DROME|33.26|1e-48	tr|Q9VCA8|ANKHM_DROME|31.56|2e-37	tr|Q9VCA8|ANKHM_DROME|32.93|1e-35	tr|Q9VCA8|ANKHM_DROME|34.52|3e-35	tr|Q9VCA8|ANKHM_DROME|31.96|8e-24	tr|Q9VCA8|ANKHM_DROME|35.00|4e-15	tr|Q9VCA8|ANKHM_DROME|31.05|2e-13	KAP_NTPase|PF07693.9|1.4e-94	Ank_2|PF12796.2|1.7e-06	Ank_2|PF12796.2|4.8e-22	Ank_2|PF12796.2|1e-13	Ank_2|PF12796.2|1.8e-11	Ank_2|PF12796.2|1e-09	Ank_2|PF12796.2|1.1e-10	Ank_2|PF12796.2|5.1e-17	Ank|PF00023.25|6.9e-07	Ank|PF00023.25|3.3e-06	Ank|PF00023.25|1e-06	Ank|PF00023.25|0.0015	Ank|PF00023.25|2.6e-06	Ank|PF00023.25|3.7e-05	Ank|PF00023.25|6.1e-06	Ank|PF00023.25|0.0012	Ank|PF00023.25|0.0013	Ank_5|PF13857.1|3.8e-10	Ank_5|PF13857.1|1.9e-06	Ank_5|PF13857.1|5.8e-08	Ank_5|PF13857.1|4.6e-07	Ank_3|PF13606.1|0.0007	Ank_3|PF13606.1|0.00091	Ank_3|PF13606.1|0.0011	Ank_3|PF13606.1|0.00019	Ank_3|PF13606.1|0.0039	Ank_4|PF13637.1|0.00012	Ank_4|PF13637.1|2.2e-07	Ank_4|PF13637.1|2.5e-06	Ank_4|PF13637.1|9e-07	Ank_4|PF13637.1|2.5e-07
F01_transcript/11494	Gene.41917::F01_transcript/11494::g.41917	complete	1491	497	+	score=216.56	tr|Q8IDX6|RBP2A_PLAF7|35.26|1e-13	tr|Q8IDX6|RBP2A_PLAF7|30.49|3e-11	tr|Q8IDX6|RBP2A_PLAF7|31.03|3e-11	tr|Q8IDX6|RBP2A_PLAF7|28.88|2e-10	tr|Q8IDX6|RBP2A_PLAF7|30.63|4e-09	tr|Q8IDX6|RBP2A_PLAF7|23.81|1e-07
F01_transcript/11495	Gene.41924::F01_transcript/11495::g.41924	complete	687	229	+	score=49.18	tr|P25159|STAU_DROME|52.05|8e-16	dsrm|PF00035.20|1.1e-10
F01_transcript/11496	Gene.41927::F01_transcript/11496::g.41927	complete	510	170	+	score=32.77	Tantalus|PF15386.1|4.1e-12
F01_transcript/11497	Gene.41930::F01_transcript/11497::g.41930	complete	1176	392	+	score=67.57	tr|Q54IK1|RRAGA_DICDI|24.89|2e-11	Gtr1_RagA|PF04670.7|6.3e-72	SRPRB|PF09439.5|3.3e-05	Miro|PF08477.8|9.7e-05	Arf|PF00025.16|8.2e-05
F01_transcript/11498	Gene.41932::F01_transcript/11498::g.41932	complete	963	321	+	score=94.70
F01_transcript/11499	Gene.41933::F01_transcript/11499::g.41933	complete	846	282	+	score=73.55	tr|Q27504|CAH3_CAEEL|28.63|1e-24	Carb_anhydrase|PF00194.16|2.8e-39
F01_transcript/115	Gene.803::F01_transcript/115::g.803	complete	2790	930	+	score=166.32	tr|Q7K4B6|TMTC3_DROME|58.73|0.0	TPR_11|PF13414.1|5.5e-09	TPR_11|PF13414.1|9.4e-07	TPR_11|PF13414.1|2.5e-16	TPR_11|PF13414.1|3.2e-09	TPR_11|PF13414.1|1.2e-08	TPR_1|PF00515.23|5.5e-07	TPR_1|PF00515.23|0.0041	TPR_1|PF00515.23|0.0003	TPR_1|PF00515.23|8.3e-08	TPR_1|PF00515.23|0.0075	TPR_2|PF07719.12|4e-05	TPR_2|PF07719.12|0.00018	TPR_2|PF07719.12|1.1e-05	TPR_2|PF07719.12|0.013	TPR_2|PF07719.12|0.02	TPR_16|PF13432.1|2.8e-06	TPR_16|PF13432.1|2.7e-10	TPR_8|PF13181.1|0.0029	TPR_8|PF13181.1|0.33	TPR_8|PF13181.1|0.001	TPR_8|PF13181.1|0.00032	TPR_8|PF13181.1|5e-05	TPR_12|PF13424.1|2.2e-08	TPR_12|PF13424.1|3.9e-09	DUF1736|PF08409.6|7e-29	TPR_19|PF14559.1|1.6e-05	TPR_19|PF14559.1|3e-06	TPR_17|PF13431.1|3e-05	TPR_7|PF13176.1|0.025	TPR_9|PF13371.1|0.00058	TPR_9|PF13371.1|0.0061	TPR_10|PF13374.1|0.0051	TPR_10|PF13374.1|0.31	TPR_6|PF13174.1|0.047
F01_transcript/1150	Gene.5809::F01_transcript/1150::g.5809	complete	1332	444	+	score=55.92	tr|P36872|2ABA_DROME|85.75|0.0
F01_transcript/11501	Gene.41938::F01_transcript/11501::g.41938	complete	213	71	+	score=7.31
F01_transcript/11504	Gene.41941::F01_transcript/11504::g.41941	complete	1206	402	+	score=75.06	tr|Q8IGJ7|ZASP_DROME|58.71|2e-126	PDZ|PF00595.19|1.1e-13	LIM|PF00412.17|6.7e-11
F01_transcript/11506	Gene.41947::F01_transcript/11506::g.41947	complete	1584	528	+	score=64.10	tr|Q964R0|CP6K1_BLAGE|32.81|4e-87	p450|PF00067.17|4.9e-54
F01_transcript/11508	Gene.41949::F01_transcript/11508::g.41949	complete	471	157	+	score=19.95
F01_transcript/1151	Gene.5812::F01_transcript/1151::g.5812	complete	747	249	+	score=29.10	EcKinase|PF02958.15|2.4e-32	DUF1679|PF07914.6|2e-12	APH|PF01636.18|1.1e-10
F01_transcript/11511	Gene.41955::F01_transcript/11511::g.41955	complete	843	281	+	score=63.37	tr|Q07956|USF_STRPU|37.59|1e-40	HLH|PF00010.21|1.5e-18
F01_transcript/11512	Gene.41958::F01_transcript/11512::g.41958	complete	1425	475	+	score=74.83	tr|G5ED84|KLHL8_CAEEL|24.12|3e-16	BTB|PF00651.26|1.1e-25	BACK|PF07707.10|6.3e-11	PHR|PF08005.7|0.00022
F01_transcript/11513	Gene.41961::F01_transcript/11513::g.41961	complete	1641	547	+	score=174.53	tr|Q9W0K4|BAB2_DROME|53.85|2e-42	BTB|PF00651.26|1.8e-23
F01_transcript/11515	Gene.41965::F01_transcript/11515::g.41965	complete	1488	496	+	score=66.16
F01_transcript/11517	Gene.41969::F01_transcript/11517::g.41969	complete	1521	507	+	score=82.66	tr|Q9VIW7|RTCB_DROME|88.93|0.0	RtcB|PF01139.12|2.9e-143
F01_transcript/11518	Gene.41971::F01_transcript/11518::g.41971	complete	2226	742	+	score=140.55	tr|Q9V3P6|PSMD1_DROME|76.09|0.0	PC_rep|PF01851.17|1.1e-05	PC_rep|PF01851.17|2.3e-05	PC_rep|PF01851.17|5.5e-05	PC_rep|PF01851.17|2.4e-07	HEAT_2|PF13646.1|4.3e-10
F01_transcript/11519	Gene.41977::F01_transcript/11519::g.41977	complete	159	53	+	score=2.67
F01_transcript/11520	Gene.41979::F01_transcript/11520::g.41979	complete	1458	486	+	score=57.68	tr|Q27367|CRQ_DROME|37.64|1e-107	CD36|PF01130.16|1.2e-132
F01_transcript/11521	Gene.41984::F01_transcript/11521::g.41984	complete	543	181	+	score=26.90
F01_transcript/11524	Gene.41994::F01_transcript/11524::g.41994	complete	1479	493	+	score=105.15	tr|Q8IGJ7|ZASP_DROME|77.23|5e-121	tr|Q8IGJ7|ZASP_DROME|56.67|4e-56	LIM|PF00412.17|8.2e-11	LIM|PF00412.17|1.3e-08	LIM|PF00412.17|3.1e-11	LIM|PF00412.17|3.9e-12
F01_transcript/11527	Gene.42001::F01_transcript/11527::g.42001	complete	648	216	+	score=62.56
F01_transcript/11529	Gene.42009::F01_transcript/11529::g.42009	complete	1452	484	+	score=103.52	tr|Q17761|6PGD_CAEEL|69.71|0.0	6PGD|PF00393.14|5.1e-138	NAD_binding_2|PF03446.10|1e-52
F01_transcript/1153	Gene.5820::F01_transcript/1153::g.5820	complete	2682	894	+	score=178.30	tr|Q960V3|MILT_DROME|45.80|0.0	HAP1_N|PF04849.8|1.6e-61	Milton|PF12448.3|3e-17
F01_transcript/11530	Gene.42014::F01_transcript/11530::g.42014	complete	873	291	+	score=31.05	tr|Q54HL4|GGHB_DICDI|41.57|1e-64	Peptidase_C26|PF07722.8|1.9e-34	GATase|PF00117.23|6.6e-09
F01_transcript/11531	Gene.42020::F01_transcript/11531::g.42020	complete	495	165	+	score=45.10
F01_transcript/11536	Gene.42024::F01_transcript/11536::g.42024	complete	2268	756	+	score=188.17	tr|Q54X82|AP1B_DICDI|73.58|0.0	Adaptin_N|PF01602.15|1.1e-172	Cnd1|PF12717.2|4.5e-34	HEAT_2|PF13646.1|2e-11	HEAT|PF02985.17|0.0018
F01_transcript/11537	Gene.42026::F01_transcript/11537::g.42026	complete	1683	561	+	score=187.28	tr|A1Z9P3|SHRM_DROME|47.73|3e-36	tr|A1Z9P3|SHRM_DROME|36.64|4e-07	ASD2|PF08687.6|8.8e-64
F01_transcript/11540	Gene.42030::F01_transcript/11540::g.42030	complete	960	320	+	score=25.63	tr|Q54JW0|NDUF5_DICDI|40.52|5e-54	Methyltransf_11|PF08241.7|2.3e-15	Methyltransf_23|PF13489.1|2.9e-12	Methyltransf_31|PF13847.1|2.7e-08	Methyltransf_12|PF08242.7|1e-07
F01_transcript/11545	Gene.42040::F01_transcript/11545::g.42040	complete	1725	575	+	score=89.14	tr|A8WYE4|PAR1_CAEBR|73.21|0.0	Pkinase|PF00069.20|1.3e-78	Pkinase_Tyr|PF07714.12|4.7e-45	Kinase-like|PF14531.1|3.8e-07
F01_transcript/11546	Gene.42045::F01_transcript/11546::g.42045	complete	1437	479	+	score=116.74	MFS_1|PF07690.11|1.6e-25	Sugar_tr|PF00083.19|9.8e-13
F01_transcript/11548	Gene.42047::F01_transcript/11548::g.42047	complete	2304	768	+	score=119.93	RRM_6|PF14259.1|3e-06	RRM_1|PF00076.17|4e-05
F01_transcript/1155	Gene.5825::F01_transcript/1155::g.5825	complete	1173	391	+	score=84.42	tr|Q00449|MDR49_DROME|59.49|8e-117	tr|Q00449|MDR49_DROME|57.85|2e-87	ABC_tran|PF00005.22|2.3e-36	ABC_ATPase|PF09818.4|1.4e-06
F01_transcript/11550	Gene.42049::F01_transcript/11550::g.42049	complete	642	214	+	score=48.73	tr|Q9VZZ4|PXDN_DROME|33.54|1e-17	LRR_8|PF13855.1|4.3e-14	LRR_8|PF13855.1|8.5e-13	LRR_4|PF12799.2|1.4e-06	LRR_1|PF00560.28|0.83	LRR_1|PF00560.28|0.016	LRR_1|PF00560.28|0.098	LRR_5|PF13306.1|6.6e-13	LRR_7|PF13504.1|2.4e+02	LRR_7|PF13504.1|2.4	LRR_7|PF13504.1|3.2	LRR_7|PF13504.1|1.7e+02	LRR_7|PF13504.1|3.1e+02	LRR_7|PF13504.1|5.8	LRR_6|PF13516.1|1.4
F01_transcript/11552	Gene.42053::F01_transcript/11552::g.42053	complete	1806	602	+	score=117.35	FSA_C|PF10479.4|2.1e-260
F01_transcript/11555	Gene.42055::F01_transcript/11555::g.42055	complete	1071	357	+	score=65.35	tr|P41776|GNAI_HOMAM|86.52|0.0	G-alpha|PF00503.15|1.9e-134	Arf|PF00025.16|9.5e-12
F01_transcript/11556	Gene.42060::F01_transcript/11556::g.42060	complete	1680	560	+	score=105.50	tr|Q9NIF3|UBQL_DICDI|26.27|7e-16	ubiquitin|PF00240.18|2.8e-18	UBA|PF00627.26|8e-07	Rad60-SLD|PF11976.3|8.3e-06
F01_transcript/11562	Gene.42067::F01_transcript/11562::g.42067	complete	1248	416	+	score=121.30	tr|P35502|ESTF_MYZPE|33.99|4e-41	COesterase|PF00135.23|7.1e-88	Abhydrolase_3|PF07859.8|4.3e-12
F01_transcript/11566	Gene.42074::F01_transcript/11566::g.42074	complete	222	74	+	score=3.01
F01_transcript/11569	Gene.42080::F01_transcript/11569::g.42080	complete	165	55	+	score=1.55
F01_transcript/11570	Gene.42081::F01_transcript/11570::g.42081	complete	1077	359	+	score=52.22	tr|P90850|YCF2E_CAEEL|40.13|6e-66	Peptidase_C1|PF00112.18|2.4e-24
F01_transcript/11571	Gene.42086::F01_transcript/11571::g.42086	complete	939	313	+	score=90.36	Sas10_Utp3|PF04000.10|9.8e-18
F01_transcript/11572	Gene.42089::F01_transcript/11572::g.42089	complete	1806	602	+	score=137.46	tr|Q54P79|4CL3_DICDI|25.10|4e-08	AMP-binding|PF00501.23|2.5e-30	AMP-binding_C|PF13193.1|3.8e-07	PP-binding|PF00550.20|6.9e-06
F01_transcript/11574	Gene.42093::F01_transcript/11574::g.42093	complete	1899	633	+	score=130.87	tr|Q9VYS3|RENT1_DROME|33.41|6e-50	AAA_12|PF13087.1|5.1e-57	AAA_11|PF13086.1|2.1e-56	AAA_19|PF13245.1|1e-13	AAA_30|PF13604.1|1e-12	ResIII|PF04851.10|4.6e-10	DUF2075|PF09848.4|9.1e-07	Helicase_RecD|PF05127.9|3.4e-05	DEAD|PF00270.24|0.00016	T2SE|PF00437.15|8.4e-05	UvrD-helicase|PF00580.16|4.8e-05
F01_transcript/11575	Gene.42097::F01_transcript/11575::g.42097	complete	2637	879	+	score=161.58	tr|P34370|I5P2_CAEEL|30.15|1e-27	Exo_endo_phos|PF03372.18|5.8e-32	RhoGAP|PF00620.22|2.2e-18
F01_transcript/11579	Gene.42099::F01_transcript/11579::g.42099	complete	306	102	+	score=2.11	RVT_1|PF00078.22|2.5e-08
F01_transcript/1158	Gene.5838::F01_transcript/1158::g.5838	complete	1383	461	+	score=115.59	tr|P29747|CREBA_DROME|37.31|3e-63	bZIP_1|PF00170.16|7.2e-17	bZIP_2|PF07716.10|3e-07	bZIP_Maf|PF03131.12|8.2e-06
F01_transcript/11580	Gene.42106::F01_transcript/11580::g.42106	complete	2577	859	+	score=179.29	tr|O02626|MADD_CAEEL|35.25|3e-11	DENN|PF02141.16|1.3e-48	dDENN|PF03455.14|2.3e-18	SPA|PF08616.5|0.00018
F01_transcript/11582	Gene.42109::F01_transcript/11582::g.42109	complete	237	79	+	score=-3.90	tr|Q7K2G1|ADRM1_DROME|72.92|2e-20	Proteasom_Rpn13|PF04683.8|7.1e-15
F01_transcript/11588	Gene.42117::F01_transcript/11588::g.42117	complete	768	256	+	score=56.54	tr|P83528|STX6_CAEEL|39.45|4e-18	Syntaxin-6_N|PF09177.6|9.1e-33	SNARE|PF05739.14|1.9e-15
F01_transcript/11589	Gene.42118::F01_transcript/11589::g.42118	complete	816	272	+	score=20.68	tr|Q55GQ6|UPP_DICDI|47.89|4e-66	UPRTase|PF14681.1|1.7e-51
F01_transcript/1159	Gene.5848::F01_transcript/1159::g.5848	complete	150	50	+	score=2.42
F01_transcript/11591	Gene.42120::F01_transcript/11591::g.42120	complete	1680	560	+	score=225.94	tr|Q8IDX6|RBP2A_PLAF7|35.26|2e-14	tr|Q8IDX6|RBP2A_PLAF7|30.49|7e-12	tr|Q8IDX6|RBP2A_PLAF7|31.03|1e-11	tr|Q8IDX6|RBP2A_PLAF7|28.88|4e-11	tr|Q8IDX6|RBP2A_PLAF7|30.97|1e-09	tr|Q8IDX6|RBP2A_PLAF7|23.81|4e-08
F01_transcript/11592	Gene.42126::F01_transcript/11592::g.42126	complete	1500	500	+	score=167.41	tr|Q9W0K4|BAB2_DROME|52.59|4e-42	BTB|PF00651.26|1.9e-23	zf-BED|PF02892.10|7.1e-07
F01_transcript/11594	Gene.42135::F01_transcript/11594::g.42135	complete	345	115	+	score=13.23
F01_transcript/11596	Gene.42140::F01_transcript/11596::g.42140	complete	648	216	+	score=33.65	tr|Q9U6B8|CRCM1_DROME|79.45|8e-117	Orai-1|PF07856.7|5e-71
F01_transcript/11598	Gene.42145::F01_transcript/11598::g.42145	complete	2496	832	+	score=202.88
F01_transcript/11599	Gene.42146::F01_transcript/11599::g.42146	complete	1521	507	+	score=87.70	tr|Q21217|GABT_CAEEL|50.75|1e-177	Aminotran_3|PF00202.16|1.9e-87
F01_transcript/116	Gene.810::F01_transcript/116::g.810	complete	7056	2352	+	score=447.34	B-block_TFIIIC|PF04182.7|9.7e-16
F01_transcript/1160	Gene.5850::F01_transcript/1160::g.5850	complete	690	230	+	score=74.00
F01_transcript/11600	Gene.42148::F01_transcript/11600::g.42148	complete	573	191	+	score=32.13	tr|Q8MRC9|GALT9_DROME|80.47|6e-98	Glyco_transf_7C|PF02709.9|3.4e-07
F01_transcript/11601	Gene.42154::F01_transcript/11601::g.42154	complete	810	270	+	score=61.01	tr|Q54JY7|STX7A_DICDI|32.71|1e-32	Syntaxin_2|PF14523.1|9.7e-29	SNARE|PF05739.14|2.2e-19	Syntaxin|PF00804.20|1.2e-10
F01_transcript/11605	Gene.42162::F01_transcript/11605::g.42162	complete	2637	879	+	score=127.36	tr|Q7Z119|UNC89_CAEEL|22.99|6e-06
F01_transcript/11607	Gene.42164::F01_transcript/11607::g.42164	complete	2226	742	+	score=95.12
F01_transcript/11609	Gene.42168::F01_transcript/11609::g.42168	complete	675	225	+	score=37.12	tr|Q05319|STUB_DROME|40.28|4e-45	Trypsin|PF00089.21|7.1e-52	DUF1986|PF09342.6|2e-07
F01_transcript/11610	Gene.42171::F01_transcript/11610::g.42171	complete	1251	417	+	score=22.29
F01_transcript/11611	Gene.42173::F01_transcript/11611::g.42173	complete	471	157	+	score=15.22
F01_transcript/11613	Gene.42181::F01_transcript/11613::g.42181	complete	198	66	+	score=0.58
F01_transcript/11615	Gene.42182::F01_transcript/11615::g.42182	complete	2139	713	+	score=221.42	tr|P35415|MYSP1_DROME|73.07|0.0	tr|P35415|MYSP1_DROME|24.19|4e-09	Myosin_tail_1|PF01576.14|5e-222
F01_transcript/11617	Gene.42197::F01_transcript/11617::g.42197	complete	1470	490	+	score=85.76	AA_permease_2|PF13520.1|1.2e-50	AA_permease|PF00324.16|6.5e-26
F01_transcript/1162	Gene.5856::F01_transcript/1162::g.5856	complete	2172	724	+	score=124.27	tr|P51140|DSH_DROME|57.14|1e-132	tr|P51140|DSH_DROME|69.07|8e-34	DIX|PF00778.12|5.2e-36	PDZ|PF00595.19|4.2e-19	DEP|PF00610.16|4.2e-17	Dishevelled|PF02377.10|8.9e-06
F01_transcript/11620	Gene.42200::F01_transcript/11620::g.42200	complete	3015	1005	+	score=152.76
F01_transcript/11624	Gene.42210::F01_transcript/11624::g.42210	complete	1758	586	+	score=77.83	SEFIR|PF08357.6|1.1e-10
F01_transcript/11625	Gene.42212::F01_transcript/11625::g.42212	complete	459	153	+	score=31.50	CCDC32|PF14989.1|5e-24
F01_transcript/11626	Gene.42216::F01_transcript/11626::g.42216	complete	1404	468	+	score=104.33	tr|P52192|IRK1_CAEEL|45.24|5e-113	IRK|PF01007.15|2.4e-140
F01_transcript/11630	Gene.42220::F01_transcript/11630::g.42220	complete	2877	959	+	score=191.31
F01_transcript/11637	Gene.42234::F01_transcript/11637::g.42234	complete	3087	1029	+	score=185.00	tr|Q6J5K9|ARMI_DROME|35.37|2e-101	AAA_12|PF13087.1|4.2e-46	AAA_11|PF13086.1|9.9e-13	AAA_11|PF13086.1|1.2e-13	AAA_19|PF13245.1|5.7e-08
F01_transcript/11639	Gene.42240::F01_transcript/11639::g.42240	complete	903	301	+	score=38.55	tr|P07668|CLAT_DROME|27.16|2e-12	Carn_acyltransf|PF00755.15|2.9e-40
F01_transcript/11641	Gene.42249::F01_transcript/11641::g.42249	complete	489	163	+	score=34.45
F01_transcript/11642	Gene.42255::F01_transcript/11642::g.42255	complete	1995	665	+	score=135.34	tr|Q54BC6|PSMD2_DICDI|49.17|0.0	PC_rep|PF01851.17|4.2e-07	PC_rep|PF01851.17|1e-06
F01_transcript/11643	Gene.42258::F01_transcript/11643::g.42258	complete	624	208	+	score=43.21
F01_transcript/11645	Gene.42260::F01_transcript/11645::g.42260	complete	1062	354	+	score=26.04	tr|P91950|GNAQ_HOMAM|89.24|0.0	G-alpha|PF00503.15|7.9e-128	Arf|PF00025.16|7.5e-12
F01_transcript/11646	Gene.42264::F01_transcript/11646::g.42264	complete	870	290	+	score=62.70	tr|Q9VQQ9|EXOC2_DROME|41.13|4e-63	Sec5|PF15469.1|1.7e-48
F01_transcript/11648	Gene.42273::F01_transcript/11648::g.42273	complete	2196	732	+	score=130.37	tr|Q7PLX0|SUF_DROME|63.30|0.0	Suf|PF05843.9|7.4e-81
F01_transcript/11654	Gene.42278::F01_transcript/11654::g.42278	complete	1029	343	+	score=12.28	tr|Q55C16|UBA1_DICDI|47.37|3e-12	ThiF|PF00899.16|7e-12
F01_transcript/11656	Gene.42284::F01_transcript/11656::g.42284	complete	1230	410	+	score=110.25	tr|Q960T2|SAP47_DROME|46.13|5e-72	BSD|PF03909.12|3.5e-17
F01_transcript/11658	Gene.42289::F01_transcript/11658::g.42289	complete	477	159	+	score=28.80	RRM_6|PF14259.1|2.4e-07	RRM_1|PF00076.17|3.2e-06
F01_transcript/1166	Gene.5863::F01_transcript/1166::g.5863	complete	666	222	+	score=36.12	tr|Q8WQG1|YLC1_CAEEL|42.86|2e-51	DUF2012|PF09430.5|5.8e-36
F01_transcript/11660	Gene.42292::F01_transcript/11660::g.42292	complete	1956	652	+	score=138.46	tr|Q9VD44|GLD2A_DROME|53.22|5e-123	PAP_assoc|PF03828.14|1.3e-13
F01_transcript/11661	Gene.42296::F01_transcript/11661::g.42296	complete	1059	353	+	score=58.23	Abhydrolase_5|PF12695.2|1.2e-16	Abhydrolase_6|PF12697.2|2.8e-16	Abhydrolase_3|PF07859.8|1.2e-05
F01_transcript/11663	Gene.42298::F01_transcript/11663::g.42298	complete	867	289	+	score=15.33	tr|P18172|DHGL_DROPS|41.07|2e-55	GMC_oxred_N|PF00732.14|1.3e-38
F01_transcript/11664	Gene.42307::F01_transcript/11664::g.42307	complete	1380	460	+	score=83.51	tr|Q09350|YRU4_CAEEL|41.29|3e-20	DUF2046|PF09755.4|1e-155
F01_transcript/11665	Gene.42310::F01_transcript/11665::g.42310	complete	1206	402	+	score=62.64	tr|Q18610|YYC5_CAEEL|34.60|7e-67	Abhydrolase_6|PF12697.2|4.2e-13	Abhydrolase_1|PF00561.15|2.3e-07	Abhydrolase_5|PF12695.2|8.1e-08
F01_transcript/1167	Gene.5869::F01_transcript/1167::g.5869	complete	2436	812	+	score=219.65	tr|Q9VPC0|KP58_DROME|71.53|0.0	Pkinase|PF00069.20|1.6e-68	Pkinase_Tyr|PF07714.12|1.7e-29	Kinase-like|PF14531.1|3.4e-07
F01_transcript/11670	Gene.42314::F01_transcript/11670::g.42314	complete	2295	765	+	score=172.88	Ank|PF00023.25|0.015
F01_transcript/11672	Gene.42319::F01_transcript/11672::g.42319	complete	483	161	+	score=22.35	tr|Q9U8M0|VIT1_PERAM|29.46|2e-15	VWD|PF00094.20|3.2e-07
F01_transcript/11673	Gene.42329::F01_transcript/11673::g.42329	complete	1164	388	+	score=58.25	tr|Q54DD0|AMPD_DICDI|59.89|4e-144	A_deaminase|PF00962.17|9.7e-89
F01_transcript/11678	Gene.42336::F01_transcript/11678::g.42336	complete	903	301	+	score=59.76	tr|O61369|PICO_DROAN|38.15|2e-60	MFS_1|PF07690.11|7.4e-24
F01_transcript/11683	Gene.42340::F01_transcript/11683::g.42340	complete	2730	910	+	score=229.24	tr|Q11001|AMPM_MANSE|31.00|4e-120	Peptidase_M1|PF01433.15|7.6e-133	ERAP1_C|PF11838.3|1.5e-39	Peptidase_MA_2|PF13485.1|3.7e-18
F01_transcript/11684	Gene.42346::F01_transcript/11684::g.42346	complete	219	73	+	score=2.83
F01_transcript/11685	Gene.42352::F01_transcript/11685::g.42352	complete	1059	353	+	score=58.82
F01_transcript/11686	Gene.42354::F01_transcript/11686::g.42354	complete	669	223	+	score=27.33
F01_transcript/11687	Gene.42358::F01_transcript/11687::g.42358	complete	1992	664	+	score=116.12	tr|Q94523|SDHA_DROME|77.71|0.0	FAD_binding_2|PF00890.19|6.8e-125	Succ_DH_flav_C|PF02910.15|5.3e-45
F01_transcript/1169	Gene.5874::F01_transcript/1169::g.5874	complete	5490	1830	+	score=214.84	tr|Q9BPS0|VIT2_PERAM|26.27|7e-159	Vitellogenin_N|PF01347.17|3.2e-139	VWD|PF00094.20|5.4e-13	DUF1943|PF09172.6|6e-08
F01_transcript/11693	Gene.42379::F01_transcript/11693::g.42379	complete	1941	647	+	score=66.44	tr|Q552S0|NHE1_DICDI|31.67|5e-59	Na_H_Exchanger|PF00999.16|5.7e-67
F01_transcript/11694	Gene.42381::F01_transcript/11694::g.42381	complete	2058	686	+	score=136.57	OATP|PF03137.15|2e-153
F01_transcript/11695	Gene.42384::F01_transcript/11695::g.42384	complete	1500	500	+	score=80.79	tr|Q0KHU5|PCAT1_DROME|25.09|2e-21	Acyltransferase|PF01553.16|8.2e-19
F01_transcript/11696	Gene.42385::F01_transcript/11696::g.42385	complete	1416	472	+	score=91.12	tr|Q54ID7|OSB11_DICDI|36.91|2e-49	tr|Q54ID7|OSB11_DICDI|32.48|3e-10	Oxysterol_BP|PF01237.13|3.6e-148
F01_transcript/117	Gene.813::F01_transcript/117::g.813	complete	1230	410	+	score=59.48	tr|Q9BJZ5|FUSIL_DROME|67.20|2e-137	tr|Q9BJZ5|FUSIL_DROME|29.07|5e-18	RRM_6|PF14259.1|1.4e-12	RRM_6|PF14259.1|1.4e-10	RRM_1|PF00076.17|4.8e-06
F01_transcript/1170	Gene.5879::F01_transcript/1170::g.5879	complete	1347	449	+	score=88.05	tr|P53588|SUCB1_CAEEL|59.26|1e-177	ATP-grasp_2|PF08442.5|1.5e-66	Ligase_CoA|PF00549.14|2.7e-27	ATP-grasp_5|PF13549.1|2.8e-07
F01_transcript/11700	Gene.42391::F01_transcript/11700::g.42391	complete	2811	937	+	score=430.46	tr|Q9N9Y7|TITIN_DROME|35.94|3e-08
F01_transcript/11702	Gene.42393::F01_transcript/11702::g.42393	complete	2853	951	+	score=199.75
F01_transcript/11703	Gene.66994::F01_transcript/11703::g.66994	complete	948	316	+	score=21.04	tr|Q9VLN1|WDR82_DROME|90.42|0.0	WD40|PF00400.27|1.6e-07	WD40|PF00400.27|2.2e-08	WD40|PF00400.27|5.2e-05	WD40|PF00400.27|0.095
F01_transcript/11704	Gene.42396::F01_transcript/11704::g.42396	complete	1284	428	+	score=85.32	tr|Q06003|GOLI_DROME|30.95|7e-21	zf-RING_2|PF13639.1|6.5e-15	PA|PF02225.17|9.6e-11	zf-rbx1|PF12678.2|3e-09	zf-C3HC4|PF00097.20|7.2e-09	zf-RING_5|PF14634.1|4.7e-08	zf-C3HC4_2|PF13923.1|2.1e-07
F01_transcript/11705	Gene.42400::F01_transcript/11705::g.42400	complete	624	208	+	score=41.46
F01_transcript/11706	Gene.42402::F01_transcript/11706::g.42402	complete	882	294	+	score=52.92	DUF2217|PF10265.4|6.3e-133
F01_transcript/11707	Gene.42405::F01_transcript/11707::g.42405	complete	657	219	+	score=25.46	tr|Q7JVE7|SWET1_DROME|35.32|5e-37	MtN3_slv|PF03083.11|6.9e-18	MtN3_slv|PF03083.11|8.9e-20
F01_transcript/11708	Gene.42406::F01_transcript/11708::g.42406	complete	861	287	+	score=36.30	tr|Q174I2|PRIC1_AEDAE|35.61|2e-33	tr|Q174I2|PRIC1_AEDAE|42.55|5e-25	tr|Q174I2|PRIC1_AEDAE|33.77|9e-24	tr|Q174I2|PRIC1_AEDAE|30.52|4e-20	tr|Q174I2|PRIC1_AEDAE|29.17|1e-07	LIM|PF00412.17|1.3e-07	LIM|PF00412.17|3.9e-11	LIM|PF00412.17|2.4e-11	LIM|PF00412.17|5.3e-14	LIM|PF00412.17|8.3e-10
F01_transcript/11713	Gene.42412::F01_transcript/11713::g.42412	complete	912	304	+	score=32.63	tr|P14000|ARS_HEMPU|29.26|2e-17	Sulfatase|PF00884.18|4.1e-42
F01_transcript/11714	Gene.42419::F01_transcript/11714::g.42419	complete	831	277	+	score=64.41	tr|Q07956|USF_STRPU|37.24|1e-40	HLH|PF00010.21|1.4e-18
F01_transcript/11715	Gene.42423::F01_transcript/11715::g.42423	complete	885	295	+	score=55.96	tr|Q24547|STX1A_DROME|83.56|1e-168	Syntaxin|PF00804.20|3.3e-41	SNARE|PF05739.14|1.5e-24
F01_transcript/11716	Gene.42426::F01_transcript/11716::g.42426	complete	1302	434	+	score=66.17	tr|Q54F25|CLN3_DICDI|27.27|2e-32	CLN3|PF02487.12|2.2e-106
F01_transcript/11718	Gene.42430::F01_transcript/11718::g.42430	complete	3072	1024	+	score=206.80
F01_transcript/11719	Gene.42433::F01_transcript/11719::g.42433	complete	1176	392	+	score=78.48	tr|Q9V3D2|HEM6_DROME|73.11|0.0	Coprogen_oxidas|PF01218.13|1.5e-132
F01_transcript/1172	Gene.5887::F01_transcript/1172::g.5887	complete	2445	815	+	score=157.20	Pyridoxal_deC|PF00282.14|1.5e-09
F01_transcript/11721	Gene.42437::F01_transcript/11721::g.42437	complete	2220	740	+	score=155.84	DUF4659|PF15558.1|6.8e-31
F01_transcript/11722	Gene.42441::F01_transcript/11722::g.42441	complete	513	171	+	score=12.53	tr|P49191|ELO3_CAEEL|54.42|6e-54	ELO|PF01151.13|7.8e-50
F01_transcript/11723	Gene.42447::F01_transcript/11723::g.42447	complete	1128	376	+	score=59.22	tr|Q9VYY9|EVI5_DROME|31.52|6e-31	RabGAP-TBC|PF00566.13|8.2e-56
F01_transcript/11726	Gene.42453::F01_transcript/11726::g.42453	complete	1650	550	+	score=47.52	tr|P30638|YOU1_CAEEL|24.54|8e-36	MFS_1|PF07690.11|5.7e-31	MFS_1|PF07690.11|3.8e-10	Sugar_tr|PF00083.19|1.5e-32	Sugar_tr|PF00083.19|1.4e-08	DUF1228|PF06779.9|0.0002
F01_transcript/11727	Gene.42461::F01_transcript/11727::g.42461	complete	900	300	+	score=80.14
F01_transcript/11729	Gene.42463::F01_transcript/11729::g.42463	complete	459	153	+	score=29.90	tr|B0G185|AP1S2_DICDI|56.95|5e-60	Clat_adaptor_s|PF01217.15|5e-58
F01_transcript/1173	Gene.5890::F01_transcript/1173::g.5890	complete	456	152	+	score=21.36	tr|Q9VB08|RING1_DROME|36.07|2e-19
F01_transcript/11730	Gene.42466::F01_transcript/11730::g.42466	complete	219	73	+	score=5.86
F01_transcript/11731	Gene.42470::F01_transcript/11731::g.42470	complete	1905	635	+	score=113.62	tr|Q9VHB9|TRM44_DROME|39.37|2e-95	AdoMet_MTase|PF07757.8|1.7e-42
F01_transcript/11732	Gene.42472::F01_transcript/11732::g.42472	complete	1653	551	+	score=109.71	tr|Q09296|CBPC6_CAEEL|31.12|3e-43	Peptidase_M14|PF00246.19|3e-17
F01_transcript/11735	Gene.42484::F01_transcript/11735::g.42484	complete	927	309	+	score=54.96	tr|Q8T3N2|AGO2_DROME|32.64|6e-36	DUF1785|PF08699.5|1e-12	PAZ|PF02170.17|3.3e-06
F01_transcript/11739	Gene.42493::F01_transcript/11739::g.42493	complete	504	168	+	score=25.08	tr|Q29HY3|CDC42_DROPS|95.68|7e-114	Ras|PF00071.17|1.8e-51	Miro|PF08477.8|2.6e-16	Arf|PF00025.16|3.9e-07
F01_transcript/1174	Gene.5898::F01_transcript/1174::g.5898	complete	345	115	+	score=22.70	tr|Q54FI3|PKS37_DICDI|36.54|3e-13	ADH_zinc_N|PF00107.21|3.1e-11
F01_transcript/11741	Gene.42497::F01_transcript/11741::g.42497	complete	444	148	+	score=44.23	tr|P35415|MYSP1_DROME|78.23|2e-62	Myosin_tail_1|PF01576.14|3.7e-48
F01_transcript/11742	Gene.42503::F01_transcript/11742::g.42503	complete	2889	963	+	score=213.04	tr|Q11076|UBC17_CAEEL|46.15|1e-58	UQ_con|PF00179.21|2.5e-25
F01_transcript/11744	Gene.42506::F01_transcript/11744::g.42506	complete	1344	448	+	score=88.74	tr|Q06003|GOLI_DROME|28.25|4e-21	zf-RING_2|PF13639.1|6.9e-15	PA|PF02225.17|9.4e-11	zf-rbx1|PF12678.2|3.2e-09	zf-C3HC4|PF00097.20|7.6e-09	zf-RING_5|PF14634.1|5e-08	zf-C3HC4_2|PF13923.1|2.3e-07
F01_transcript/11745	Gene.42510::F01_transcript/11745::g.42510	complete	2547	849	+	score=123.86	tr|L0CRA6|AUB_DROME|47.35|0.0	Piwi|PF02171.12|6e-96	PAZ|PF02170.17|1.6e-33
F01_transcript/11746	Gene.42513::F01_transcript/11746::g.42513	complete	1368	456	+	score=128.96	tr|Q9W0K4|BAB2_DROME|57.36|1e-44	BTB|PF00651.26|8.8e-24	HTH_psq|PF05225.11|3.1e-05
F01_transcript/11747	Gene.42517::F01_transcript/11747::g.42517	complete	195	65	+	score=0.72
F01_transcript/11749	Gene.42521::F01_transcript/11749::g.42521	complete	1353	451	+	score=94.68	tr|Q9VG17|CP304_DROME|39.06|2e-118	p450|PF00067.17|8.1e-78
F01_transcript/1175	Gene.5908::F01_transcript/1175::g.5908	complete	1347	449	+	score=67.55	tr|Q292U2|PRIC1_DROPS|42.97|6e-72	tr|Q292U2|PRIC1_DROPS|34.01|1e-30	tr|Q292U2|PRIC1_DROPS|30.73|4e-24	tr|Q292U2|PRIC1_DROPS|32.07|9e-24	LIM|PF00412.17|1.8e-09	LIM|PF00412.17|1.6e-12	LIM|PF00412.17|7.7e-11	LIM|PF00412.17|4.8e-11	LIM|PF00412.17|1.1e-13	LIM|PF00412.17|2.4e-09	PET|PF06297.9|4.9e-23
F01_transcript/11750	Gene.42524::F01_transcript/11750::g.42524	complete	2343	781	+	score=180.28	tr|Q54QR3|RB32A_DICDI|60.10|8e-79	Ras|PF00071.17|2.2e-40	Miro|PF08477.8|3.7e-17	Arf|PF00025.16|4.1e-10	Gtr1_RagA|PF04670.7|2.6e-05
F01_transcript/11752	Gene.42528::F01_transcript/11752::g.42528	complete	1518	506	+	score=89.62	tr|Q869W9|PKS16_DICDI|39.35|3e-35	Ketoacyl-synt_C|PF02801.17|2e-36
F01_transcript/11755	Gene.42534::F01_transcript/11755::g.42534	complete	579	193	+	score=17.35	tr|P40792|RAC1_DROME|94.79|4e-135	Ras|PF00071.17|4.1e-55	Miro|PF08477.8|2.7e-17	Arf|PF00025.16|6.3e-08
F01_transcript/11759	Gene.42540::F01_transcript/11759::g.42540	complete	159	53	+	score=15.52
F01_transcript/1176	Gene.5916::F01_transcript/1176::g.5916	complete	921	307	+	score=66.70
F01_transcript/11761	Gene.42541::F01_transcript/11761::g.42541	complete	936	312	+	score=19.07
F01_transcript/11762	Gene.42544::F01_transcript/11762::g.42544	complete	639	213	+	score=5.03	tr|O76767|ERD2_DROME|84.43|2e-132	ER_lumen_recept|PF00810.13|1.4e-58
F01_transcript/11766	Gene.42555::F01_transcript/11766::g.42555	complete	1089	363	+	score=36.03	tr|Q55DA3|PGTB1_DICDI|40.12|8e-73	Prenyltrans|PF00432.16|3.9e-05	Prenyltrans|PF00432.16|1.1e-08	Prenyltrans|PF00432.16|1.5e-06	Prenyltrans_2|PF13249.1|8.3e-09
F01_transcript/11767	Gene.42561::F01_transcript/11767::g.42561	complete	1443	481	+	score=68.34	tr|Q9XU84|UDA1_CAEEL|34.38|3e-70	GDA1_CD39|PF01150.12|3.4e-70
F01_transcript/11768	Gene.42565::F01_transcript/11768::g.42565	complete	243	81	+	score=21.90
F01_transcript/11771	Gene.42573::F01_transcript/11771::g.42573	complete	666	222	+	score=42.89
F01_transcript/11773	Gene.42576::F01_transcript/11773::g.42576	complete	1767	589	+	score=111.20	tr|Q07085|EST2_CAEEL|26.84|4e-29	COesterase|PF00135.23|6.4e-09	COesterase|PF00135.23|1.9e-63
F01_transcript/11778	Gene.42582::F01_transcript/11778::g.42582	complete	2535	845	+	score=113.41
F01_transcript/11779	Gene.42584::F01_transcript/11779::g.42584	complete	1398	466	+	score=73.10	tr|Q21122|F2612_CAEEL|41.96|6e-110	6PF2K|PF01591.13|2.6e-07	6PF2K|PF01591.13|3.7e-40	His_Phos_1|PF00300.17|2.8e-33
F01_transcript/1178	Gene.5921::F01_transcript/1178::g.5921	complete	1008	336	+	score=56.84	tr|Q00168|KCC2A_DROME|94.63|0.0	Pkinase|PF00069.20|7e-76	Pkinase_Tyr|PF07714.12|6.5e-35
F01_transcript/11780	Gene.42585::F01_transcript/11780::g.42585	complete	2412	804	+	score=74.81	tr|P08155|KRH1_DROME|35.31|3e-52	tr|P08155|KRH1_DROME|34.98|5e-51	tr|P08155|KRH1_DROME|35.71|4e-50	tr|P08155|KRH1_DROME|43.75|3e-44	tr|P08155|KRH1_DROME|33.18|9e-28	zf-H2C2_2|PF13465.1|5.2e-05	zf-H2C2_2|PF13465.1|0.00011	zf-H2C2_2|PF13465.1|3.6e-06	zf-H2C2_2|PF13465.1|9e-07	zf-H2C2_2|PF13465.1|1.3e-05	zf-H2C2_2|PF13465.1|4.8e-06	zf-H2C2_2|PF13465.1|2.3e-07	zf-H2C2_2|PF13465.1|5.3e-08	zf-H2C2_2|PF13465.1|8.7e-05	zf-H2C2_2|PF13465.1|9.4e-09	zf-H2C2_2|PF13465.1|1.2e-05	zf-H2C2_2|PF13465.1|1.6e-06	zf-H2C2_2|PF13465.1|1.1e-06	zf-H2C2_2|PF13465.1|2.8e-07	zf-H2C2_2|PF13465.1|9.7e-09	zf-H2C2_2|PF13465.1|1.9e-08	zf-H2C2_2|PF13465.1|1e-05	zf-C2H2|PF00096.21|6.9e-05	zf-C2H2|PF00096.21|0.0013	zf-C2H2|PF00096.21|0.00027	zf-C2H2|PF00096.21|0.0049	zf-C2H2|PF00096.21|0.00015	zf-C2H2|PF00096.21|0.0011	zf-C2H2|PF00096.21|0.00099	zf-C2H2|PF00096.21|0.0005	zf-C2H2|PF00096.21|0.00018	zf-C2H2|PF00096.21|0.00035	zf-C2H2|PF00096.21|0.00024	zf-C2H2|PF00096.21|0.016	zf-C2H2|PF00096.21|0.0002	zf-C2H2|PF00096.21|0.00013	zf-C2H2|PF00096.21|0.018	zf-C2H2_4|PF13894.1|0.036	zf-C2H2_4|PF13894.1|0.24	zf-C2H2_4|PF13894.1|0.045	zf-C2H2_4|PF13894.1|0.43	zf-C2H2_4|PF13894.1|0.13	zf-C2H2_4|PF13894.1|0.1
F01_transcript/11782	Gene.42588::F01_transcript/11782::g.42588	complete	312	104	+	score=6.89
F01_transcript/11784	Gene.42591::F01_transcript/11784::g.42591	complete	648	216	+	score=32.42	tr|Q9U6B8|CRCM1_DROME|83.33|3e-116	Orai-1|PF07856.7|5e-71
F01_transcript/11787	Gene.42597::F01_transcript/11787::g.42597	complete	1305	435	+	score=72.93	tr|Q23500|ACOC_CAEEL|62.27|0.0	Aconitase|PF00330.15|1.9e-98
F01_transcript/11788	Gene.42600::F01_transcript/11788::g.42600	complete	1167	389	+	score=64.41	tr|Q24400|MLP2_DROME|74.67|0.0	tr|Q24400|MLP2_DROME|53.23|5e-137	LIM|PF00412.17|4.3e-12	LIM|PF00412.17|1.4e-11	LIM|PF00412.17|2.2e-10	LIM|PF00412.17|1.3e-10
F01_transcript/11789	Gene.42612::F01_transcript/11789::g.42612	complete	153	51	+	score=3.58
F01_transcript/1180	Gene.66684::F01_transcript/1180::g.66684	complete	2697	899	+	score=220.81	tr|P18091|ACTN_DROME|90.18|0.0	Spectrin|PF00435.16|3.7e-14	Spectrin|PF00435.16|3.9e-25	Spectrin|PF00435.16|3.6e-14	Spectrin|PF00435.16|1.1e-10	CH|PF00307.26|1.7e-16	CH|PF00307.26|2.8e-22	EFhand_Ca_insen|PF08726.5|2.9e-26	CAMSAP_CH|PF11971.3|1.4e-12	EF-hand_6|PF13405.1|1.4e-05
F01_transcript/11801	Gene.42623::F01_transcript/11801::g.42623	complete	762	254	+	score=69.02	tr|Q9VL63|U430_DROME|74.72|2e-62	ARGLU|PF15346.1|2e-48
F01_transcript/11802	Gene.42626::F01_transcript/11802::g.42626	complete	375	125	+	score=13.33
F01_transcript/11803	Gene.42630::F01_transcript/11803::g.42630	complete	213	71	+	score=16.35	DUF2462|PF09495.5|5.2e-06
F01_transcript/11806	Gene.42637::F01_transcript/11806::g.42637	complete	294	98	+	score=8.22	tr|Q95SX7|RTBS_DROME|35.96|1e-08	RVT_1|PF00078.22|3.8e-08
F01_transcript/11807	Gene.42645::F01_transcript/11807::g.42645	complete	1137	379	+	score=57.71	tr|A1ZAI5|FACR1_DROME|64.57|1e-54	NAD_binding_4|PF07993.7|7.5e-24
F01_transcript/11809	Gene.42652::F01_transcript/11809::g.42652	complete	879	293	+	score=50.35	GRASP55_65|PF04495.9|1.9e-20	GRASP55_65|PF04495.9|1.5e-54
F01_transcript/1181	Gene.5930::F01_transcript/1181::g.5930	complete	3201	1067	+	score=406.58	tr|Q24523|BUN2_DROME|50.25|3e-42	tr|Q24523|BUN2_DROME|82.81|5e-25	TSC22|PF01166.13|2.3e-24
F01_transcript/11810	Gene.42654::F01_transcript/11810::g.42654	complete	1890	630	+	score=142.33	tr|Q9VC57|ATLAS_DROME|57.09|0.0	GBP|PF02263.14|1.1e-22	GBP|PF02263.14|8e-37
F01_transcript/11811	Gene.42656::F01_transcript/11811::g.42656	complete	708	236	+	score=3.50
F01_transcript/11812	Gene.42663::F01_transcript/11812::g.42663	complete	2310	770	+	score=82.05	mit_SMPDase|PF14724.1|2.7e-43	mit_SMPDase|PF14724.1|4.6e-42	mit_SMPDase|PF14724.1|3.4e-13
F01_transcript/11816	Gene.42667::F01_transcript/11816::g.42667	complete	471	157	+	score=14.45
F01_transcript/11819	Gene.42670::F01_transcript/11819::g.42670	complete	2025	675	+	score=138.20	tr|P45843|SCRT_DROME|29.57|9e-62	ABC2_membrane|PF01061.19|7.3e-27	ABC_tran|PF00005.22|5.3e-25
F01_transcript/1182	Gene.5937::F01_transcript/1182::g.5937	complete	1251	417	+	score=101.81	tr|Q54IP0|DNJC7_DICDI|39.21|5e-85	tr|Q54IP0|DNJC7_DICDI|33.33|7e-07	TPR_11|PF13414.1|1.3e-14	TPR_11|PF13414.1|2.2e-12	TPR_2|PF07719.12|5.7e-06	TPR_2|PF07719.12|0.039	TPR_2|PF07719.12|9.2e-05	TPR_2|PF07719.12|0.0016	TPR_1|PF00515.23|0.00016	TPR_1|PF00515.23|0.012	TPR_1|PF00515.23|9.3e-07	TPR_1|PF00515.23|0.007	DnaJ|PF00226.26|5.8e-25	TPR_8|PF13181.1|0.011	TPR_8|PF13181.1|0.18	TPR_8|PF13181.1|0.25	Apc3|PF12895.2|6.4e-07	TPR_9|PF13371.1|0.0016	TPR_9|PF13371.1|1.4	TPR_6|PF13174.1|0.18	TPR_6|PF13174.1|0.37
F01_transcript/11822	Gene.42672::F01_transcript/11822::g.42672	complete	1104	368	+	score=48.26	tr|Q24306|IAP1_DROME|33.88|1e-78	BIR|PF00653.16|1.6e-19	BIR|PF00653.16|6.8e-22	zf-C3HC4_3|PF13920.1|2.2e-12
F01_transcript/11826	Gene.42675::F01_transcript/11826::g.42675	complete	603	201	+	score=67.00	tr|P15215|LAMC1_DROME|37.63|1e-22
F01_transcript/11828	Gene.42677::F01_transcript/11828::g.42677	complete	597	199	+	score=29.29	tr|Q86AQ7|VAM7B_DICDI|25.30|1e-12	Synaptobrevin|PF00957.16|2.2e-14	Longin|PF13774.1|1.3e-09
F01_transcript/11829	Gene.42679::F01_transcript/11829::g.42679	complete	1683	561	+	score=123.14	tr|Q9VC57|ATLAS_DROME|64.64|0.0	GBP|PF02263.14|2.8e-96
F01_transcript/1183	Gene.5943::F01_transcript/1183::g.5943	complete	2040	680	+	score=103.83	tr|O17732|PYC1_CAEEL|70.54|0.0	PYC_OADA|PF02436.13|1.4e-33	Biotin_carb_C|PF02785.14|2.5e-32	HMGL-like|PF00682.14|2.7e-26	CPSase_L_D2|PF02786.12|4.1e-19
F01_transcript/11831	Gene.42685::F01_transcript/11831::g.42685	complete	1806	602	+	score=95.28	tr|P30639|TG256_CAEEL|27.69|5e-55	FG-GAP|PF01839.18|6.6e-05
F01_transcript/11833	Gene.42689::F01_transcript/11833::g.42689	complete	1215	405	+	score=66.14
F01_transcript/11834	Gene.42696::F01_transcript/11834::g.42696	complete	687	229	+	score=50.06	tr|Q01603|PERO_DROME|45.63|3e-53	An_peroxidase|PF03098.10|1e-56
F01_transcript/11835	Gene.42699::F01_transcript/11835::g.42699	complete	2586	862	+	score=190.18	tr|Q54Z08|SYF1_DICDI|50.21|0.0	Suf|PF05843.9|4.6e-05
F01_transcript/11836	Gene.42702::F01_transcript/11836::g.42702	complete	960	320	+	score=53.50	tr|Q9XU84|UDA1_CAEEL|32.33|1e-46	GDA1_CD39|PF01150.12|1.5e-43
F01_transcript/11840	Gene.42706::F01_transcript/11840::g.42706	complete	1995	665	+	score=112.89	tr|Q8T7K0|ALIX_DICDI|32.31|4e-29	BRO1|PF03097.13|1.6e-113	HR1|PF02185.11|1.1e-14	PDZ|PF00595.19|3.5e-10
F01_transcript/11841	Gene.42708::F01_transcript/11841::g.42708	complete	1764	588	+	score=140.01	tr|P35502|ESTF_MYZPE|28.65|2e-51	COesterase|PF00135.23|1.6e-108	Abhydrolase_3|PF07859.8|2.2e-05
F01_transcript/11843	Gene.42713::F01_transcript/11843::g.42713	complete	1749	583	+	score=147.14	tr|O76173|RAB1C_DICDI|25.66|6e-09	Ras|PF00071.17|5.4e-06	Miro|PF08477.8|4.4e-07
F01_transcript/11846	Gene.42716::F01_transcript/11846::g.42716	complete	1425	475	+	score=96.87	tr|P23799|ESAG8_TRYBB|27.24|1e-08	F-box-like|PF12937.2|2.4e-11	F-box|PF00646.28|2.2e-06
F01_transcript/11848	Gene.42723::F01_transcript/11848::g.42723	complete	2814	938	+	score=194.97	SAM_1|PF00536.25|3.1e-07
F01_transcript/11849	Gene.42727::F01_transcript/11849::g.42727	complete	1920	640	+	score=91.10	tr|Q09225|NRF6_CAEEL|23.38|1e-38	Acyl_transf_3|PF01757.17|2.5e-15
F01_transcript/11851	Gene.42731::F01_transcript/11851::g.42731	complete	1758	586	+	score=71.10	SEFIR|PF08357.6|1.8e-10
F01_transcript/11855	Gene.42738::F01_transcript/11855::g.42738	complete	1758	586	+	score=74.76	SEFIR|PF08357.6|1.8e-10
F01_transcript/11856	Gene.42740::F01_transcript/11856::g.42740	complete	1314	438	+	score=82.63	tr|P16854|EST1_CULPI|31.19|9e-57	COesterase|PF00135.23|2.3e-103	Abhydrolase_3|PF07859.8|3.4e-06
F01_transcript/11857	Gene.42746::F01_transcript/11857::g.42746	complete	1020	340	+	score=81.43	tr|Q9W0Y6|PAIN_DROME|28.72|2e-19	Ank_2|PF12796.2|1.7e-06	Ank_2|PF12796.2|1.3e-11	Ank_4|PF13637.1|8.5e-07	Ank_4|PF13637.1|1e-05	Ank|PF00023.25|0.00023	Ank|PF00023.25|4.1e-05	Ank_3|PF13606.1|0.0018	Ank_3|PF13606.1|0.0018
F01_transcript/11859	Gene.42750::F01_transcript/11859::g.42750	complete	492	164	+	score=17.85	Aa_trans|PF01490.13|2.5e-17
F01_transcript/1186	Gene.5950::F01_transcript/1186::g.5950	complete	372	124	+	score=29.45	tr|P29747|CREBA_DROME|80.00|9e-40	bZIP_1|PF00170.16|6e-18	bZIP_2|PF07716.10|2.6e-08	bZIP_Maf|PF03131.12|5.5e-07
F01_transcript/11860	Gene.42756::F01_transcript/11860::g.42756	complete	1428	476	+	score=66.78	tr|O46036|CTBP_DROME|77.35|0.0	2-Hacid_dh_C|PF02826.14|8e-56	2-Hacid_dh|PF00389.25|2.1e-27	NAD_binding_2|PF03446.10|0.00023
F01_transcript/11861	Gene.42757::F01_transcript/11861::g.42757	complete	2637	879	+	score=160.07	tr|P34370|I5P2_CAEEL|30.15|3e-27	Exo_endo_phos|PF03372.18|3.8e-31	RhoGAP|PF00620.22|7.5e-19
F01_transcript/11863	Gene.42760::F01_transcript/11863::g.42760	complete	576	192	+	score=31.66	tr|P34329|PDIA4_CAEEL|31.25|4e-07
F01_transcript/11864	Gene.42765::F01_transcript/11864::g.42765	complete	687	229	+	score=34.92	Inositol_P|PF00459.20|8.1e-12
F01_transcript/11866	Gene.42770::F01_transcript/11866::g.42770	complete	1104	368	+	score=55.60	tr|Q8MML5|PAXB_DICDI|30.57|2e-29	tr|Q8MML5|PAXB_DICDI|34.44|2e-19	tr|Q8MML5|PAXB_DICDI|27.60|1e-17	LIM|PF00412.17|1e-09	LIM|PF00412.17|6.4e-11	LIM|PF00412.17|4e-11	LIM|PF00412.17|8.7e-14
F01_transcript/11869	Gene.42774::F01_transcript/11869::g.42774	complete	2400	800	+	score=119.14	tr|Q9VTK2|POMT1_DROME|54.36|0.0	PMT|PF02366.13|8.4e-67	MIR|PF02815.14|2.5e-17
F01_transcript/1187	Gene.5953::F01_transcript/1187::g.5953	complete	951	317	+	score=19.93	tr|P10394|POL4_DROME|30.45|2e-22
F01_transcript/11870	Gene.42779::F01_transcript/11870::g.42779	complete	774	258	+	score=36.36	tr|Q54C85|IP13A_DICDI|24.38|1e-12	Xpo1|PF08389.7|1.1e-23
F01_transcript/11872	Gene.42782::F01_transcript/11872::g.42782	complete	1731	577	+	score=85.61	tr|Q54XC1|5NTC_DICDI|43.47|8e-137	5_nucleotid|PF05761.9|1.7e-177
F01_transcript/11873	Gene.42784::F01_transcript/11873::g.42784	complete	813	271	+	score=42.24	tr|Q21944|GLPK_CAEEL|28.65|6e-17	FGGY_N|PF00370.16|1.2e-24
F01_transcript/11874	Gene.42789::F01_transcript/11874::g.42789	complete	816	272	+	score=60.18
F01_transcript/11875	Gene.42796::F01_transcript/11875::g.42796	complete	3183	1061	+	score=122.49	tr|Q9BPS0|VIT2_PERAM|23.58|5e-51	VWD|PF00094.20|3.7e-13
F01_transcript/11876	Gene.42799::F01_transcript/11876::g.42799	complete	1371	457	+	score=43.12	tr|Q7KRW1|TRC8_DROME|43.90|4e-138	TRC8_N|PF13705.1|2.5e-117
F01_transcript/11877	Gene.42807::F01_transcript/11877::g.42807	complete	186	62	+	score=5.22
F01_transcript/11878	Gene.42810::F01_transcript/11878::g.42810	complete	627	209	+	score=20.12	tr|Q9W429|S35B4_DROME|58.22|3e-79	UAA|PF08449.6|2.2e-54	TPT|PF03151.11|3.3e-09
F01_transcript/11879	Gene.42814::F01_transcript/11879::g.42814	complete	1128	376	+	score=52.50	MFS_1|PF07690.11|3.2e-25	MFS_1|PF07690.11|8.4e-09
F01_transcript/11882	Gene.42818::F01_transcript/11882::g.42818	complete	2346	782	+	score=172.30	SapB_2|PF03489.12|5.1e-08	SapB_2|PF03489.12|1.2e-06	SapB_2|PF03489.12|5.5e-09	SapB_2|PF03489.12|2.9e-10	SapB_2|PF03489.12|2.3e-11	SapB_1|PF05184.10|3.8e-08	SapB_1|PF05184.10|1.3e-05	SapB_1|PF05184.10|8e-10	SapB_1|PF05184.10|6e-10	SapB_1|PF05184.10|2.2e-10	SapA|PF02199.10|7.4e-14	SapA|PF02199.10|3.7e-14
F01_transcript/11885	Gene.42826::F01_transcript/11885::g.42826	complete	1008	336	+	score=42.05	tr|Q9U4F1|SPIR_DROME|38.80|5e-76
F01_transcript/11887	Gene.42832::F01_transcript/11887::g.42832	complete	3132	1044	+	score=180.93	tr|Q55C16|UBA1_DICDI|50.54|0.0	ThiF|PF00899.16|4.2e-16	ThiF|PF00899.16|8.5e-36	UBA_e1_C|PF09358.5|1.4e-45	UBACT|PF02134.16|2.2e-09	UBACT|PF02134.16|2e-27	UBA_e1_thiolCys|PF10585.4|1.2e-20
F01_transcript/11889	Gene.42836::F01_transcript/11889::g.42836	complete	249	83	+	score=21.07
F01_transcript/1189	Gene.5976::F01_transcript/1189::g.5976	complete	1359	453	+	score=81.36
F01_transcript/11892	Gene.42841::F01_transcript/11892::g.42841	complete	1938	646	+	score=143.65	tr|Q94361|GEI17_CAEEL|36.07|2e-50	PINIT|PF14324.1|8e-42	zf-MIZ|PF02891.15|2.2e-20	zf-Nse|PF11789.3|0.00016
F01_transcript/11895	Gene.42851::F01_transcript/11895::g.42851	complete	210	70	+	score=9.74	tr|B3MET8|WDR48_DROAN|52.83|2e-07
F01_transcript/11896	Gene.42855::F01_transcript/11896::g.42855	complete	2262	754	+	score=-13.30	tr|Q9NBX4|RTXE_DROME|27.79|8e-35	RVT_1|PF00078.22|9.5e-35	RNase_H|PF00075.19|1.9e-10
F01_transcript/11897	Gene.42866::F01_transcript/11897::g.42866	complete	228	76	+	score=5.94	tr|Q8T391|COPIA_DROME|36.49|2e-11	RVT_2|PF07727.9|1.8e-16
F01_transcript/11899	Gene.42870::F01_transcript/11899::g.42870	complete	1842	614	+	score=54.80
F01_transcript/1190	Gene.5980::F01_transcript/1190::g.5980	complete	1752	584	+	score=158.33	WW|PF00397.21|4.4e-08	WW|PF00397.21|2.4e-08
F01_transcript/11901	Gene.42872::F01_transcript/11901::g.42872	complete	1491	497	+	score=75.69	tr|P28159|SUH_DROME|89.24|0.0	BTD|PF09270.5|1.2e-65	LAG1-DNAbind|PF09271.6|3e-56	TIG|PF01833.19|8.4e-07
F01_transcript/11904	Gene.42876::F01_transcript/11904::g.42876	complete	1563	521	+	score=37.34	tr|Q16983|DIHR_ACHDO|27.14|7e-44	7tm_2|PF00002.19|2.1e-61	HRM|PF02793.17|1.6e-15
F01_transcript/11907	Gene.42880::F01_transcript/11907::g.42880	complete	1191	397	+	score=47.30	TLD|PF07534.11|8.1e-30	RabGAP-TBC|PF00566.13|8e-10
F01_transcript/11909	Gene.42886::F01_transcript/11909::g.42886	complete	1407	469	+	score=75.51	tr|Q54VK3|INT8_DICDI|25.43|1e-09
F01_transcript/1191	Gene.5991::F01_transcript/1191::g.5991	complete	1044	348	+	score=55.68	tr|Q16927|VIT1_AEDAE|27.68|4e-32	Vitellogenin_N|PF01347.17|8.2e-19	DUF1943|PF09172.6|7.8e-09
F01_transcript/11910	Gene.42888::F01_transcript/11910::g.42888	complete	1947	649	+	score=140.03
F01_transcript/11913	Gene.42894::F01_transcript/11913::g.42894	complete	2226	742	+	score=147.09	tr|P54813|YME1_CAEEL|61.10|0.0	Peptidase_M41|PF01434.13|5.9e-79	AAA|PF00004.24|3.2e-42	AAA_5|PF07728.9|1.9e-07	RuvB_N|PF05496.7|4.7e-05
F01_transcript/11914	Gene.42899::F01_transcript/11914::g.42899	complete	288	96	+	score=5.50
F01_transcript/11915	Gene.42904::F01_transcript/11915::g.42904	complete	864	288	+	score=27.84	tr|O61613|NMT_DROME|68.86|7e-138	NMT|PF01233.14|7.1e-70	NMT_C|PF02799.10|8.3e-41
F01_transcript/11917	Gene.42913::F01_transcript/11917::g.42913	complete	2079	693	+	score=108.56	tr|Q8T674|ABCGK_DICDI|29.18|7e-91	ABC2_membrane_3|PF12698.2|9.3e-31	ABC2_membrane|PF01061.19|3.2e-30	ABC_tran|PF00005.22|1.3e-26	AAA_21|PF13304.1|6.2e-10	ABC2_membrane_2|PF12679.2|4.6e-08
F01_transcript/1192	Gene.5998::F01_transcript/1192::g.5998	complete	2433	811	+	score=161.00
F01_transcript/11928	Gene.42928::F01_transcript/11928::g.42928	complete	1431	477	+	score=48.47
F01_transcript/11929	Gene.42939::F01_transcript/11929::g.42939	complete	384	128	+	score=32.08	tr|Q9NHW7|AQP_AEDAE|43.16|2e-21	MIP|PF00230.15|8.9e-26
F01_transcript/1193	Gene.6005::F01_transcript/1193::g.6005	complete	1086	362	+	score=24.76	tr|Q9XYN0|INX1_SCHAM|96.68|0.0	Innexin|PF00876.13|7.9e-95
F01_transcript/11931	Gene.42944::F01_transcript/11931::g.42944	complete	255	85	+	score=16.10
F01_transcript/11932	Gene.42948::F01_transcript/11932::g.42948	complete	1512	504	+	score=51.67	tr|Q86S40|ADPGK_CAEEL|28.73|3e-37	ADP_PFK_GK|PF04587.10|1.6e-71
F01_transcript/11934	Gene.42952::F01_transcript/11934::g.42952	complete	1044	348	+	score=25.31
F01_transcript/11939	Gene.42959::F01_transcript/11939::g.42959	complete	657	219	+	score=35.56	tr|O44390|ACO11_TRINI|53.43|9e-80	FA_desaturase|PF00487.19|1.1e-11
F01_transcript/1194	Gene.6012::F01_transcript/1194::g.6012	complete	204	68	+	score=11.33
F01_transcript/11940	Gene.42964::F01_transcript/11940::g.42964	complete	990	330	+	score=67.78
F01_transcript/11941	Gene.42967::F01_transcript/11941::g.42967	complete	2196	732	+	score=136.52	tr|Q9VJI3|MYSA_DROME|77.62|0.0	Myosin_head|PF00063.16|6.9e-268	IQ|PF00612.22|3.4e-05
F01_transcript/11942	Gene.42972::F01_transcript/11942::g.42972	complete	1179	393	+	score=114.72	tr|Q95RI5|FAXC_DROME|64.29|3e-166	GST_C_3|PF14497.1|7.5e-10	GST_C_2|PF13410.1|3.6e-07	GST_N_3|PF13417.1|2.1e-06
F01_transcript/11944	Gene.42976::F01_transcript/11944::g.42976	complete	1278	426	+	score=25.00
F01_transcript/11948	Gene.42980::F01_transcript/11948::g.42980	complete	1050	350	+	score=58.54	tr|P17210|KINH_DROME|92.11|0.0	Kinesin|PF00225.18|2.7e-113
F01_transcript/1195	Gene.6019::F01_transcript/1195::g.6019	complete	324	108	+	score=9.58	tr|Q17426|YQ4B_CAEEL|39.05|7e-17	TruD|PF01142.13|2.4e-28
F01_transcript/11950	Gene.42983::F01_transcript/11950::g.42983	complete	789	263	+	score=48.87	tr|Q9VH14|TIMP_DROME|29.08|2e-22	TIMP|PF00965.12|5.2e-38	NTR|PF01759.16|3.4e-07
F01_transcript/11953	Gene.42988::F01_transcript/11953::g.42988	complete	2397	799	+	score=239.07	tr|Q86RN8|MYSP_RHIMP|52.05|0.0	Myosin_tail_1|PF01576.14|8.1e-65	Myosin_tail_1|PF01576.14|3.1e-171
F01_transcript/11955	Gene.43001::F01_transcript/11955::g.43001	complete	408	136	+	score=11.70
F01_transcript/11957	Gene.43004::F01_transcript/11957::g.43004	complete	618	206	+	score=35.08	tr|Q22067|AATC_CAEEL|58.38|3e-84	Aminotran_1_2|PF00155.16|1.1e-40
F01_transcript/11958	Gene.43007::F01_transcript/11958::g.43007	complete	1677	559	+	score=61.83	tr|B3NC86|UBP36_DROER|49.12|3e-77	UCH|PF00443.24|1.4e-29	UCH_1|PF13423.1|6.2e-16
F01_transcript/1196	Gene.6028::F01_transcript/1196::g.6028	complete	2376	792	+	score=160.19	tr|Q9I7T7|Y1505_DROME|48.55|6e-93	La|PF05383.12|1.1e-22
F01_transcript/11960	Gene.43012::F01_transcript/11960::g.43012	complete	2877	959	+	score=189.53	INTS5_C|PF14838.1|4.2e-217	INTS5_N|PF14837.1|1.1e-76
F01_transcript/11962	Gene.66999::F01_transcript/11962::g.66999	complete	216	72	+	score=18.76
F01_transcript/11963	Gene.43021::F01_transcript/11963::g.43021	complete	1614	538	+	score=173.60	tr|Q9W0K4|BAB2_DROME|52.59|4e-42	BTB|PF00651.26|1.7e-23	zf-BED|PF02892.10|1.3e-08
F01_transcript/11966	Gene.43027::F01_transcript/11966::g.43027	complete	2292	764	+	score=123.47	tr|P07668|CLAT_DROME|27.53|5e-69	Carn_acyltransf|PF00755.15|8.2e-190
F01_transcript/11967	Gene.43032::F01_transcript/11967::g.43032	complete	468	156	+	score=38.95	tr|Q9NHW7|AQP_AEDAE|44.12|2e-23	MIP|PF00230.15|6.2e-29
F01_transcript/1197	Gene.6033::F01_transcript/1197::g.6033	complete	5361	1787	+	score=203.06	tr|Q9BPS0|VIT2_PERAM|26.29|3e-125	tr|Q9BPS0|VIT2_PERAM|29.01|2e-25	Vitellogenin_N|PF01347.17|2e-130	VWD|PF00094.20|7.8e-13	DUF1943|PF09172.6|2.5e-07
F01_transcript/11970	Gene.43035::F01_transcript/11970::g.43035	complete	966	322	+	score=21.98	tr|G5EC63|DEGS2_CAEEL|55.02|4e-121	FA_desaturase|PF00487.19|5.3e-27	Lipid_DES|PF08557.5|8.1e-05
F01_transcript/11971	Gene.43037::F01_transcript/11971::g.43037	complete	1680	560	+	score=114.05	tr|P14000|ARS_HEMPU|31.07|1e-70	Sulfatase|PF00884.18|3.2e-61	Sulfatase_C|PF14707.1|4.1e-16
F01_transcript/11974	Gene.43042::F01_transcript/11974::g.43042	complete	1881	627	+	score=131.00	tr|Q382V8|HSLU2_TRYB2|36.26|1e-10	tr|Q382V8|HSLU2_TRYB2|42.86|3e-08	tr|Q382V8|HSLU2_TRYB2|39.19|1e-06	AAA_2|PF07724.9|5.1e-40	ClpB_D2-small|PF10431.4|6.6e-14	AAA|PF00004.24|2.5e-13	Sigma54_activat|PF00158.21|0.00018	AAA_5|PF07728.9|0.00011
F01_transcript/11975	Gene.43048::F01_transcript/11975::g.43048	complete	213	71	+	score=14.00	SMC_hinge|PF06470.8|3.6e-08
F01_transcript/11976	Gene.43051::F01_transcript/11976::g.43051	complete	1557	519	+	score=103.83	tr|Q54VT8|GLPK_DICDI|30.02|3e-69	FGGY_C|PF02782.11|4.9e-42	FGGY_N|PF00370.16|1.6e-39
F01_transcript/11978	Gene.43053::F01_transcript/11978::g.43053	complete	3177	1059	+	score=77.87	DUF2828|PF11443.3|3.5e-103
F01_transcript/11979	Gene.43055::F01_transcript/11979::g.43055	complete	1572	524	+	score=120.59
F01_transcript/1198	Gene.6038::F01_transcript/1198::g.6038	complete	3819	1273	+	score=264.79	MIF4G|PF02854.14|3.9e-07	MIF4G|PF02854.14|2.5e-24	MIF4G|PF02854.14|9.1e-28	Upf2|PF04050.9|1.2e-28
F01_transcript/11982	Gene.43060::F01_transcript/11982::g.43060	complete	849	283	+	score=55.62	tr|Q9VBP3|TNKS_DROME|37.39|6e-14	tr|Q9VBP3|TNKS_DROME|36.64|4e-13	tr|Q9VBP3|TNKS_DROME|35.67|1e-12	tr|Q9VBP3|TNKS_DROME|33.82|4e-11	tr|Q9VBP3|TNKS_DROME|38.30|4e-10	tr|Q9VBP3|TNKS_DROME|41.56|2e-09	tr|Q9VBP3|TNKS_DROME|28.80|3e-07	Ank|PF00023.25|4e-10	Ank|PF00023.25|2.7e-08	Ank_2|PF12796.2|9.6e-20	Ank_4|PF13637.1|1.6e-09	Ank_5|PF13857.1|1.2e-07	Ank_3|PF13606.1|0.00016
F01_transcript/11984	Gene.43068::F01_transcript/11984::g.43068	complete	162	54	+	score=7.33
F01_transcript/11985	Gene.43072::F01_transcript/11985::g.43072	complete	171	57	+	score=12.61
F01_transcript/11988	Gene.43073::F01_transcript/11988::g.43073	complete	645	215	+	score=34.77	tr|P49291|LAZA_SCHAM|71.16|4e-112	Lipocalin|PF00061.18|2.4e-19	Lipocalin_2|PF08212.7|7.2e-15
F01_transcript/1199	Gene.6044::F01_transcript/1199::g.6044	complete	1200	400	+	score=73.65	tr|Q9VQQ9|EXOC2_DROME|64.00|1e-160	Sec5|PF15469.1|1.8e-38	TIG|PF01833.19|1.4e-06
F01_transcript/11990	Gene.43077::F01_transcript/11990::g.43077	complete	2418	806	+	score=184.50	tr|Q9VJD3|COG5_DROME|27.97|5e-90	COG5|PF10392.4|3.2e-21
F01_transcript/11992	Gene.43081::F01_transcript/11992::g.43081	complete	1560	520	+	score=90.50	tr|Q54VT8|GLPK_DICDI|48.43|1e-174	FGGY_C|PF02782.11|2.7e-69	FGGY_N|PF00370.16|6.5e-69
F01_transcript/11994	Gene.43084::F01_transcript/11994::g.43084	complete	1287	429	+	score=6.89	tr|P21328|RTJK_DROME|26.90|1e-15	RVT_1|PF00078.22|1.2e-22
F01_transcript/11995	Gene.43093::F01_transcript/11995::g.43093	complete	1755	585	+	score=120.74	tr|Q95ZG4|SPC98_DICDI|36.76|2e-06	Spc97_Spc98|PF04130.8|2.3e-35
F01_transcript/11998	Gene.43097::F01_transcript/11998::g.43097	complete	1944	648	+	score=160.82
F01_transcript/11999	Gene.43101::F01_transcript/11999::g.43101	complete	330	110	+	score=14.28
F01_transcript/12	Gene.148::F01_transcript/12::g.148	complete	5391	1797	+	score=361.62	tr|P54697|MYOJ_DICDI|38.36|0.0	Myosin_head|PF00063.16|3.1e-247	DIL|PF01843.14|2.6e-34	IQ|PF00612.22|0.13	IQ|PF00612.22|0.0019	IQ|PF00612.22|0.11	IQ|PF00612.22|3.4e-06	IQ|PF00612.22|0.062
F01_transcript/120	Gene.830::F01_transcript/120::g.830	complete	3375	1125	+	score=195.21	tr|Q19459|GSLG1_CAEEL|33.36|0.0	Cys_rich_FGFR|PF00839.12|5.7e-11	Cys_rich_FGFR|PF00839.12|2e-14	Cys_rich_FGFR|PF00839.12|1.3e-11	Cys_rich_FGFR|PF00839.12|1.4e-14	Cys_rich_FGFR|PF00839.12|8.5e-11	Cys_rich_FGFR|PF00839.12|1.1e-13	Cys_rich_FGFR|PF00839.12|1.5e-07	Cys_rich_FGFR|PF00839.12|5.9e-12	Cys_rich_FGFR|PF00839.12|5.2e-11	Cys_rich_FGFR|PF00839.12|1.8e-09	Cys_rich_FGFR|PF00839.12|1.1e-09	Cys_rich_FGFR|PF00839.12|1.1e-15	Cys_rich_FGFR|PF00839.12|7.5e-11	Cys_rich_FGFR|PF00839.12|2.5e-11
F01_transcript/12003	Gene.43110::F01_transcript/12003::g.43110	complete	861	287	+	score=79.22	tr|Q9V7G5|C4AA1_DROME|51.80|1e-100	p450|PF00067.17|3.8e-66
F01_transcript/12005	Gene.43116::F01_transcript/12005::g.43116	complete	2340	780	+	score=158.49	tr|Q9VL78|FKB59_DROME|34.09|2e-13	TPR_11|PF13414.1|5.7e-15	TPR_1|PF00515.23|0.029	TPR_1|PF00515.23|2.1e-06	TPR_1|PF00515.23|0.00013	TPR_2|PF07719.12|5.8e-05	TPR_2|PF07719.12|0.006	RPAP3_C|PF13877.1|2.1e-10	TPR_9|PF13371.1|2.3e-06
F01_transcript/12006	Gene.43119::F01_transcript/12006::g.43119	complete	2478	826	+	score=201.60
F01_transcript/12008	Gene.43123::F01_transcript/12008::g.43123	complete	1866	622	+	score=111.59	tr|P28175|LFC_TACTR|30.39|3e-43	Trypsin|PF00089.21|5.4e-41	Ldl_recept_a|PF00057.13|2.7e-10	Ldl_recept_a|PF00057.13|1.2e-07	Ldl_recept_a|PF00057.13|2.1e-10	Ldl_recept_a|PF00057.13|6.3e-07	Sushi|PF00084.15|2.3e-05
F01_transcript/12013	Gene.43137::F01_transcript/12013::g.43137	complete	186	62	+	score=7.63
F01_transcript/12015	Gene.43139::F01_transcript/12015::g.43139	complete	1056	352	+	score=59.65	tr|Q292U2|PRIC1_DROPS|34.01|1e-30	tr|Q292U2|PRIC1_DROPS|42.57|1e-25	tr|Q292U2|PRIC1_DROPS|32.07|8e-24	tr|Q292U2|PRIC1_DROPS|31.17|2e-21	LIM|PF00412.17|9.6e-10	LIM|PF00412.17|6e-11	LIM|PF00412.17|3.7e-11	LIM|PF00412.17|8.2e-14	LIM|PF00412.17|1.9e-09
F01_transcript/12018	Gene.43143::F01_transcript/12018::g.43143	complete	2931	977	+	score=140.69	Anoctamin|PF04547.7|1.1e-144
F01_transcript/12019	Gene.43146::F01_transcript/12019::g.43146	complete	978	326	+	score=47.93	tr|Q7KML2|ACOX1_DROME|47.47|3e-99	ACOX|PF01756.14|2.3e-25
F01_transcript/1202	Gene.6063::F01_transcript/1202::g.6063	complete	3708	1236	+	score=298.73	tr|Q24009|BICC_DROME|22.29|2e-09	tr|Q24009|BICC_DROME|26.99|1e-07	tr|Q24009|BICC_DROME|21.01|2e-06	KH_1|PF00013.24|9.5e-12	KH_1|PF00013.24|1.2e-08	KH_1|PF00013.24|2.2e-07	KH_1|PF00013.24|1.4e-13	KH_1|PF00013.24|2e-09	KH_1|PF00013.24|6.8e-11	KH_1|PF00013.24|2.5e-16	KH_1|PF00013.24|2.6e-13	KH_1|PF00013.24|2.1e-15	KH_1|PF00013.24|1.6e-07	KH_1|PF00013.24|5.8e-09	KH_1|PF00013.24|8.1e-11	KH_1|PF00013.24|7.2e-14	KH_1|PF00013.24|4e-12	KH_3|PF13014.1|5.6e-08	KH_3|PF13014.1|1.4e-06	KH_3|PF13014.1|2.3e-06	KH_3|PF13014.1|4.2e-09	KH_3|PF13014.1|9.3e-12	KH_3|PF13014.1|4.2e-08	KH_3|PF13014.1|9.7e-10	KH_3|PF13014.1|0.00012	KH_3|PF13014.1|3.1e-05	KH_3|PF13014.1|7.3e-05	KH_3|PF13014.1|2.8e-10	KH_3|PF13014.1|4.7e-09
F01_transcript/12021	Gene.43152::F01_transcript/12021::g.43152	complete	1881	627	+	score=130.27	tr|Q382V8|HSLU2_TRYB2|36.26|1e-10	tr|Q382V8|HSLU2_TRYB2|42.86|3e-08	tr|Q382V8|HSLU2_TRYB2|39.19|1e-06	AAA_2|PF07724.9|5.1e-40	ClpB_D2-small|PF10431.4|6.6e-14	AAA|PF00004.24|2.5e-13	Sigma54_activat|PF00158.21|0.00018	AAA_5|PF07728.9|0.00011
F01_transcript/12022	Gene.43155::F01_transcript/12022::g.43155	complete	648	216	+	score=34.34	tr|Q9U6B8|CRCM1_DROME|79.45|8e-117	Orai-1|PF07856.7|5e-71
F01_transcript/12024	Gene.43158::F01_transcript/12024::g.43158	complete	2925	975	+	score=189.35	tr|Q9U8M0|VIT1_PERAM|26.79|4e-54	tr|Q9U8M0|VIT1_PERAM|35.66|3e-32	Vitellogenin_N|PF01347.17|3.5e-26	VWD|PF00094.20|3.1e-12
F01_transcript/12031	Gene.43169::F01_transcript/12031::g.43169	complete	2889	963	+	score=201.54	tr|Q29G21|COPB_DROPS|73.51|0.0	Adaptin_N|PF01602.15|2.8e-115	Coatomer_b_Cpla|PF14806.1|1.4e-65	Coatamer_beta_C|PF07718.7|4.9e-58
F01_transcript/12035	Gene.43171::F01_transcript/12035::g.43171	complete	738	246	+	score=48.42	Peptidase_C97|PF05903.9|6.5e-37
F01_transcript/12039	Gene.43177::F01_transcript/12039::g.43177	complete	897	299	+	score=63.85	tr|Q1ZXF1|ECHM_DICDI|30.31|2e-33	ECH|PF00378.15|1.8e-48
F01_transcript/1204	Gene.6071::F01_transcript/1204::g.6071	complete	522	174	+	score=24.33	tr|Q8WQG1|YLC1_CAEEL|40.14|7e-39	DUF2012|PF09430.5|3e-36
F01_transcript/12043	Gene.43178::F01_transcript/12043::g.43178	complete	1440	480	+	score=60.73	tr|Q75JF3|CLCC_DICDI|32.54|4e-57	Voltage_CLC|PF00654.15|2e-95
F01_transcript/12047	Gene.43185::F01_transcript/12047::g.43185	complete	1614	538	+	score=70.53	tr|Q8INB9|AKT1_DROME|73.62|0.0	Pkinase|PF00069.20|3.9e-75	Pkinase_Tyr|PF07714.12|1.8e-36	PH|PF00169.24|1.2e-09	Kinase-like|PF14531.1|3.2e-08	Pkinase_C|PF00433.19|6.5e-07
F01_transcript/12048	Gene.43191::F01_transcript/12048::g.43191	complete	1881	627	+	score=129.64	tr|Q382V8|HSLU2_TRYB2|36.26|1e-10	tr|Q382V8|HSLU2_TRYB2|42.86|3e-08	tr|Q382V8|HSLU2_TRYB2|39.19|1e-06	AAA_2|PF07724.9|5.1e-40	ClpB_D2-small|PF10431.4|6.6e-14	AAA|PF00004.24|2.5e-13	Sigma54_activat|PF00158.21|0.00018	AAA_5|PF07728.9|0.00011
F01_transcript/1205	Gene.6078::F01_transcript/1205::g.6078	complete	4005	1335	+	score=346.41	tr|Q21502|MEP1_CAEEL|40.65|6e-21	tr|Q21502|MEP1_CAEEL|29.19|6e-14
F01_transcript/12050	Gene.43194::F01_transcript/12050::g.43194	complete	2532	844	+	score=141.14	tr|Q54NA6|MYBL_DICDI|37.16|6e-40	Myb_DNA-binding|PF00249.26|3.6e-09	Myb_DNA-binding|PF00249.26|2.4e-09	Myb_DNA-binding|PF00249.26|1.1e-08	Myb_DNA-binding|PF00249.26|3.6e-12	Myb_DNA-bind_6|PF13921.1|4e-05	Myb_DNA-bind_6|PF13921.1|8.5e-12	Myb_DNA-bind_6|PF13921.1|2.3e-11	Myb_DNA-bind_6|PF13921.1|1.9e-05	Myb_DNA-bind_6|PF13921.1|3.9e-09
F01_transcript/12051	Gene.43197::F01_transcript/12051::g.43197	complete	2898	966	+	score=111.83	PigN|PF04987.9|4.1e-106	Phosphodiest|PF01663.17|4.7e-05	Phosphodiest|PF01663.17|1.1e-06
F01_transcript/12056	Gene.43216::F01_transcript/12056::g.43216	complete	825	275	+	score=43.62	tr|B0WC46|TRET1_CULQU|65.66|3e-121	Sugar_tr|PF00083.19|3.3e-56	MFS_1|PF07690.11|1.9e-15
F01_transcript/12057	Gene.43223::F01_transcript/12057::g.43223	complete	1209	403	+	score=62.07	tr|A0A1F4|EYS_DROME|27.35|8e-08	tr|A0A1F4|EYS_DROME|27.16|7e-07	hEGF|PF12661.2|0.0086
F01_transcript/12058	Gene.43226::F01_transcript/12058::g.43226	complete	2163	721	+	score=147.22	tr|Q29I35|ARM_DROPS|87.87|0.0	Arm|PF00514.18|7.3e-08	Arm|PF00514.18|1e-09	Arm|PF00514.18|8.2e-07	Arm|PF00514.18|8.1e-06	HEAT_2|PF13646.1|4.8e-07	Adaptin_N|PF01602.15|2.5e-08	Proteasom_PSMB|PF10508.4|5.4e-05
F01_transcript/12059	Gene.43227::F01_transcript/12059::g.43227	complete	1881	627	+	score=86.69	tr|P29520|EF1A_BOMMO|79.85|1e-144	tr|P29520|EF1A_BOMMO|79.84|2e-135	tr|P29520|EF1A_BOMMO|93.22|5e-112	GTP_EFTU|PF00009.22|2.9e-52	GTP_EFTU|PF00009.22|3.5e-46	GTP_EFTU|PF00009.22|2e-42
F01_transcript/1206	Gene.6080::F01_transcript/1206::g.6080	complete	801	267	+	score=42.30
F01_transcript/12061	Gene.43231::F01_transcript/12061::g.43231	complete	1533	511	+	score=82.91	tr|Q7JUR6|GDAP2_DROME|56.96|0.0	CRAL_TRIO_2|PF13716.1|1.5e-33	Macro|PF01661.16|7.5e-24	CRAL_TRIO|PF00650.15|2.3e-05
F01_transcript/12062	Gene.43234::F01_transcript/12062::g.43234	complete	633	211	+	score=31.93	tr|Q9U6B8|CRCM1_DROME|80.39|2e-108	Orai-1|PF07856.7|2.3e-70
F01_transcript/12068	Gene.43247::F01_transcript/12068::g.43247	complete	393	131	+	score=28.11	tr|Q54FB7|XDH_DICDI|45.87|1e-23	Ald_Xan_dh_C2|PF02738.13|1.3e-29
F01_transcript/12069	Gene.43257::F01_transcript/12069::g.43257	complete	750	250	+	score=40.29	MIF4G|PF02854.14|3.5e-17
F01_transcript/12072	Gene.43264::F01_transcript/12072::g.43264	complete	1299	433	+	score=100.55	tr|Q10737|AMPN_HAECO|33.50|2e-70	Peptidase_M1|PF01433.15|1.5e-123	Peptidase_MA_2|PF13485.1|6e-15
F01_transcript/12074	Gene.43270::F01_transcript/12074::g.43270	complete	1617	539	+	score=132.87	tr|Q54KA7|SECG_DICDI|30.71|1e-37	tr|Q54KA7|SECG_DICDI|27.45|5e-31	tr|Q54KA7|SECG_DICDI|27.07|3e-23	Ank_2|PF12796.2|1.5e-18	Ank_2|PF12796.2|6.2e-08	Ank_2|PF12796.2|4.4e-11	Ank_2|PF12796.2|4.2e-14	Ank_2|PF12796.2|2.1e-08	Ank_2|PF12796.2|6.1e-10	Ank|PF00023.25|1.6e-09	Ank|PF00023.25|0.0011	Ank|PF00023.25|3.9e-08	Ank|PF00023.25|6.5e-07	Ank|PF00023.25|0.0021	Ank|PF00023.25|0.011	Ank|PF00023.25|1.2e-05	Ank_5|PF13857.1|2.7e-07	Ank_5|PF13857.1|7e-09	Ank_5|PF13857.1|6.3e-10	Ank_4|PF13637.1|9.6e-07	Ank_4|PF13637.1|2.4e-09	Ank_3|PF13606.1|4.5e-07	Ank_3|PF13606.1|0.0016
F01_transcript/12075	Gene.43273::F01_transcript/12075::g.43273	complete	2691	897	+	score=155.78	tr|Q54PP7|LVSF_DICDI|45.76|2e-147	tr|Q54PP7|LVSF_DICDI|29.94|2e-41	tr|Q54PP7|LVSF_DICDI|36.78|1e-11	Beach|PF02138.13|1.6e-100	WD40|PF00400.27|0.043	WD40|PF00400.27|9.8e-09	WD40|PF00400.27|0.0014	WD40|PF00400.27|3.2e-08	WD40|PF00400.27|0.00035	PH_BEACH|PF14844.1|1.3e-08
F01_transcript/12076	Gene.43274::F01_transcript/12076::g.43274	complete	1017	339	+	score=57.37	tr|Q11186|YPD7_CAEEL|46.06|1e-78	Patatin|PF01734.17|3.7e-15
F01_transcript/12079	Gene.43278::F01_transcript/12079::g.43278	complete	438	146	+	score=-0.27	FAM195|PF14799.1|4.6e-31
F01_transcript/12080	Gene.43281::F01_transcript/12080::g.43281	complete	216	72	+	score=14.37	tr|Q7PLX0|SUF_DROME|51.67|5e-13
F01_transcript/12081	Gene.43286::F01_transcript/12081::g.43286	complete	3012	1004	+	score=216.51	tr|Q7PPA5|ATC1_ANOGA|88.93|0.0	E1-E2_ATPase|PF00122.15|1.8e-66	Cation_ATPase_C|PF00689.16|4.4e-42	Hydrolase|PF00702.21|1.4e-28	Cation_ATPase_N|PF00690.21|3.7e-23	Hydrolase_like2|PF13246.1|3.8e-21	HAD|PF12710.2|6.9e-17	Hydrolase_3|PF08282.7|4.8e-05
F01_transcript/12082	Gene.43290::F01_transcript/12082::g.43290	complete	1857	619	+	score=112.35	DUF913|PF06025.7|2.3e-74
F01_transcript/12083	Gene.43294::F01_transcript/12083::g.43294	complete	1101	367	+	score=81.82	tr|Q6WV19|GALT2_DROME|69.36|0.0	Ricin_B_lectin|PF00652.17|4e-19	Glycos_transf_2|PF00535.21|1.6e-09	Glyco_transf_7C|PF02709.9|3.5e-06
F01_transcript/12084	Gene.43297::F01_transcript/12084::g.43297	complete	1695	565	+	score=124.08	tr|P29747|CREBA_DROME|53.85|5e-18	bZIP_1|PF00170.16|6.7e-15	bZIP_2|PF07716.10|3.4e-11	bZIP_Maf|PF03131.12|1.1e-06
F01_transcript/12086	Gene.43300::F01_transcript/12086::g.43300	complete	408	136	+	score=22.49
F01_transcript/12089	Gene.43303::F01_transcript/12089::g.43303	complete	2139	713	+	score=121.34	tr|Q16928|WHITE_ANOAL|27.96|5e-64	ABC2_membrane|PF01061.19|1.6e-39	ABC_tran|PF00005.22|3.8e-29	AAA_21|PF13304.1|1.1e-06	DUF258|PF03193.11|1.2e-05
F01_transcript/12091	Gene.43307::F01_transcript/12091::g.43307	complete	1716	572	+	score=57.27
F01_transcript/12092	Gene.43310::F01_transcript/12092::g.43310	complete	2862	954	+	score=169.86	tr|Q8T3N2|AGO2_DROME|39.49|8e-173	Piwi|PF02171.12|9.3e-94	PAZ|PF02170.17|8.6e-24	DUF1785|PF08699.5|4.6e-12
F01_transcript/12093	Gene.43312::F01_transcript/12093::g.43312	complete	813	271	+	score=29.84	tr|Q9V6G5|TAZ_DROME|57.59|1e-113	Acyltransferase|PF01553.16|8.7e-29
F01_transcript/12094	Gene.43317::F01_transcript/12094::g.43317	complete	807	269	+	score=49.72	RINGv|PF12906.2|6.6e-14
F01_transcript/12096	Gene.43323::F01_transcript/12096::g.43323	complete	1434	478	+	score=52.36	tr|Q09225|NRF6_CAEEL|23.32|6e-26	Acyl_transf_3|PF01757.17|1e-15
F01_transcript/12098	Gene.43328::F01_transcript/12098::g.43328	complete	2400	800	+	score=154.70	tr|P41823|SY65_APLCA|34.04|9e-15	C2|PF00168.25|8.4e-19	C2|PF00168.25|1.6e-10	C2|PF00168.25|3.7e-16
F01_transcript/12099	Gene.43332::F01_transcript/12099::g.43332	complete	606	202	+	score=33.94	tr|P91891|MO25_DROME|87.31|2e-110	Mo25|PF08569.6|8.8e-69
F01_transcript/121	Gene.834::F01_transcript/121::g.834	complete	4278	1426	+	score=311.49	tr|B4K6I9|KIBRA_DROMO|41.03|3e-15	WW|PF00397.21|2.4e-09	WW|PF00397.21|1.7e-08	FERM_M|PF00373.13|3.7e-14	PDZ|PF00595.19|4.6e-11	FERM_N|PF09379.5|4.6e-06	RA|PF00788.18|6.9e-06
F01_transcript/1210	Gene.6090::F01_transcript/1210::g.6090	complete	4710	1570	+	score=282.52	Chitin_synth_2|PF03142.10|2.3e-23	Glyco_trans_2_3|PF13632.1|8.2e-14	Glyco_tranf_2_3|PF13641.1|3e-09
F01_transcript/12101	Gene.43335::F01_transcript/12101::g.43335	complete	2370	790	+	score=156.96	tr|P34455|ACON_CAEEL|75.79|0.0	Aconitase|PF00330.15|1.2e-179	Aconitase_C|PF00694.14|5.8e-47
F01_transcript/12102	Gene.43338::F01_transcript/12102::g.43338	complete	2100	700	+	score=160.41
F01_transcript/12103	Gene.43342::F01_transcript/12103::g.43342	complete	1389	463	+	score=77.64	tr|P90850|YCF2E_CAEEL|43.25|1e-110	Peptidase_C1|PF00112.18|5.6e-62
F01_transcript/12104	Gene.43346::F01_transcript/12104::g.43346	complete	1689	563	+	score=89.47	C9orf72-like|PF15019.1|3.2e-27
F01_transcript/12105	Gene.43349::F01_transcript/12105::g.43349	complete	1299	433	+	score=96.80	tr|Q869K3|BPNT1_DICDI|30.58|6e-19	Inositol_P|PF00459.20|1.4e-31
F01_transcript/12106	Gene.43353::F01_transcript/12106::g.43353	complete	2049	683	+	score=113.51	tr|P07668|CLAT_DROME|27.53|2e-69	Carn_acyltransf|PF00755.15|5.6e-190
F01_transcript/12107	Gene.43357::F01_transcript/12107::g.43357	complete	954	318	+	score=61.16	tr|P20385|CF2_DROME|32.27|3e-24	tr|P20385|CF2_DROME|34.65|4e-15	tr|P20385|CF2_DROME|33.73|3e-10	zf-H2C2_2|PF13465.1|3.6e-05	zf-H2C2_2|PF13465.1|1.4e-05	zf-C2H2|PF00096.21|1.1e-05	zf-C2H2|PF00096.21|0.015	zf-C2H2_4|PF13894.1|0.24	zf-C2H2_4|PF13894.1|0.0038	zf-C2H2_4|PF13894.1|0.26
F01_transcript/12108	Gene.43359::F01_transcript/12108::g.43359	complete	2883	961	+	score=172.54
F01_transcript/12109	Gene.43366::F01_transcript/12109::g.43366	complete	2436	812	+	score=162.37	tr|Q9U8M0|VIT1_PERAM|28.66|6e-97	Vitellogenin_N|PF01347.17|2.3e-42	DUF1943|PF09172.6|3.9e-11
F01_transcript/1211	Gene.6096::F01_transcript/1211::g.6096	complete	2982	994	+	score=234.74	tr|O16140|TOP2_BOMMO|56.49|0.0	DNA_topoisoIV|PF00521.15|6e-129
F01_transcript/12110	Gene.43372::F01_transcript/12110::g.43372	complete	465	155	+	score=44.80	tr|P36975|SNP25_DROME|90.85|3e-99	SNAP-25|PF00835.14|1.7e-19	SNARE|PF05739.14|2.7e-16
F01_transcript/12111	Gene.43377::F01_transcript/12111::g.43377	complete	1539	513	+	score=101.92	tr|Q19969|IMA3_CAEEL|64.06|0.0	Arm|PF00514.18|1.9e-11	Arm|PF00514.18|4.4e-12	Arm|PF00514.18|1.8e-05	Arm|PF00514.18|4.3e-11	Arm|PF00514.18|1.8e-08	Arm|PF00514.18|4.4e-09	Arm|PF00514.18|3.3e-05	IBB|PF01749.15|5.5e-20	HEAT_EZ|PF13513.1|6.5e-06	Adaptin_N|PF01602.15|2.2e-06
F01_transcript/12112	Gene.67003::F01_transcript/12112::g.67003	complete	2754	918	+	score=12.07	tr|Q9NBX4|RTXE_DROME|25.68|2e-36	RVT_1|PF00078.22|2.3e-35	RNase_H|PF00075.19|4e-17
F01_transcript/12115	Gene.43382::F01_transcript/12115::g.43382	complete	846	282	+	score=55.87	tr|O45244|DHX16_CAEEL|74.02|1e-132	HA2|PF04408.18|4.8e-26	Helicase_C|PF00271.26|5.1e-12
F01_transcript/12117	Gene.43387::F01_transcript/12117::g.43387	complete	3066	1022	+	score=155.56	tr|Q9U1Q4|SYV_CAEEL|42.86|0.0	tRNA-synt_1|PF00133.17|2.2e-184	Anticodon_1|PF08264.8|1.9e-28	tRNA-synt_1g|PF09334.6|5.5e-11	tRNA-synt_1_2|PF13603.1|1.4e-10
F01_transcript/12119	Gene.43389::F01_transcript/12119::g.43389	complete	2427	809	+	score=119.12	MFS_1|PF07690.11|7.2e-26	MFS_1|PF07690.11|1.4e-16	Sugar_tr|PF00083.19|2.1e-11
F01_transcript/1212	Gene.6100::F01_transcript/1212::g.6100	complete	891	297	+	score=19.51	tr|Q22915|TG253_CAEEL|53.06|1e-98	Memo|PF01875.12|4.9e-78
F01_transcript/12121	Gene.43392::F01_transcript/12121::g.43392	complete	2358	786	+	score=162.90	tr|O02626|MADD_CAEEL|35.25|3e-11	DENN|PF02141.16|1.2e-48	dDENN|PF03455.14|2e-18	uDENN|PF03456.13|9.3e-08	SPA|PF08616.5|0.00016
F01_transcript/12123	Gene.43396::F01_transcript/12123::g.43396	complete	2352	784	+	score=190.82	tr|P13060|EF2_DROME|90.70|0.0	GTP_EFTU|PF00009.22|4.3e-36	EFG_IV|PF03764.13|9.5e-36	EFG_C|PF00679.19|7e-22	EFG_II|PF14492.1|1e-13	GTP_EFTU_D2|PF03144.20|1.2e-10
F01_transcript/12124	Gene.43398::F01_transcript/12124::g.43398	complete	219	73	+	score=9.66
F01_transcript/12126	Gene.43403::F01_transcript/12126::g.43403	complete	2637	879	+	score=150.85	tr|Q9VK07|UVRAG_DROME|30.61|4e-22	tr|Q9VK07|UVRAG_DROME|31.58|1e-17	Atg14|PF10186.4|3e-18
F01_transcript/12127	Gene.43409::F01_transcript/12127::g.43409	complete	150	50	+	score=8.07
F01_transcript/12128	Gene.43410::F01_transcript/12128::g.43410	complete	2970	990	+	score=166.69	tr|Q9W0I6|SAC1_DROME|30.81|9e-39	tr|Q9W0I6|SAC1_DROME|32.14|2e-06	Syja_N|PF02383.13|1.7e-83
F01_transcript/12129	Gene.43412::F01_transcript/12129::g.43412	complete	570	190	+	score=40.08	fn3|PF00041.16|3.4e-08
F01_transcript/1213	Gene.6107::F01_transcript/1213::g.6107	complete	558	186	+	score=43.22	Band_3_cyto|PF07565.8|7.1e-21
F01_transcript/12130	Gene.43419::F01_transcript/12130::g.43419	complete	1515	505	+	score=92.80	tr|Q8SSQ0|GEFR_DICDI|28.43|8e-28	RasGEF|PF00617.14|1.1e-58	RasGEF_N|PF00618.15|9.7e-17
F01_transcript/12131	Gene.43422::F01_transcript/12131::g.43422	complete	549	183	+	score=28.63	tr|P61210|ARF1_LOCMI|100.00|1e-133	Arf|PF00025.16|2.1e-79	SRPRB|PF09439.5|1.4e-14	Ras|PF00071.17|9.6e-13	Gtr1_RagA|PF04670.7|1e-10	Miro|PF08477.8|5.3e-08	MMR_HSR1|PF01926.18|5e-06
F01_transcript/12133	Gene.43423::F01_transcript/12133::g.43423	complete	426	142	+	score=28.00	PA|PF02225.17|9.3e-12
F01_transcript/12134	Gene.43428::F01_transcript/12134::g.43428	complete	1770	590	+	score=104.96	tr|Q11190|ETFD_CAEEL|62.38|0.0	ETF_QO|PF05187.8|4.6e-35	NAD_binding_8|PF13450.1|1.2e-07	FAD_binding_2|PF00890.19|3.3e-05	Pyr_redox_2|PF07992.9|9.7e-06	NAD_binding_9|PF13454.1|2.4e-05	Thi4|PF01946.12|2.4e-05
F01_transcript/12136	Gene.43431::F01_transcript/12136::g.43431	complete	594	198	+	score=27.40	ChaC|PF04752.7|3.6e-39
F01_transcript/12138	Gene.43432::F01_transcript/12138::g.43432	complete	468	156	+	score=20.47
F01_transcript/1214	Gene.6117::F01_transcript/1214::g.6117	complete	4146	1382	+	score=327.07	tr|Q7PHR1|KIF1A_ANOGA|34.15|1e-10	PH|PF00169.24|5.5e-09
F01_transcript/12141	Gene.43438::F01_transcript/12141::g.43438	complete	756	252	+	score=26.98	tr|Q27869|PIMT_DROME|39.09|5e-42	PCMT|PF01135.14|1.3e-19	PCMT|PF01135.14|2.5e-14
F01_transcript/12142	Gene.43443::F01_transcript/12142::g.43443	complete	462	154	+	score=31.47	tr|Q24400|MLP2_DROME|73.86|7e-75	tr|Q24400|MLP2_DROME|51.57|2e-50	tr|Q24400|MLP2_DROME|48.19|4e-42	tr|Q24400|MLP2_DROME|46.36|1e-35	tr|Q24400|MLP2_DROME|53.49|1e-20	LIM|PF00412.17|2.3e-07	LIM|PF00412.17|2.6e-11
F01_transcript/12145	Gene.43454::F01_transcript/12145::g.43454	complete	1218	406	+	score=99.00	tr|P21187|PABP_DROME|57.31|6e-148	tr|P21187|PABP_DROME|43.83|5e-31	tr|P21187|PABP_DROME|32.69|5e-16	PABP|PF00658.13|4.4e-32	RRM_1|PF00076.17|4.1e-10	RRM_1|PF00076.17|8.8e-19	RRM_6|PF14259.1|1.3e-05	RRM_6|PF14259.1|1.6e-14	RRM_5|PF13893.1|7.8e-06	RRM_5|PF13893.1|5.2e-11
F01_transcript/12146	Gene.43459::F01_transcript/12146::g.43459	complete	663	221	+	score=72.29
F01_transcript/12147	Gene.43463::F01_transcript/12147::g.43463	complete	2067	689	+	score=126.14	tr|Q9BKQ8|DHX35_CAEEL|52.23|0.0	OB_NTP_bind|PF07717.11|2.5e-23	HA2|PF04408.18|8.7e-22	Helicase_C|PF00271.26|3.9e-13	DEAD|PF00270.24|4.9e-05
F01_transcript/12149	Gene.43465::F01_transcript/12149::g.43465	complete	1593	531	+	score=82.80	Patatin|PF01734.17|2.1e-27
F01_transcript/12151	Gene.43468::F01_transcript/12151::g.43468	complete	684	228	+	score=35.74	tr|Q9VCG3|OPA32_DROME|62.34|1e-63	OPA3|PF07047.7|3.4e-43
F01_transcript/12153	Gene.43470::F01_transcript/12153::g.43470	complete	1422	474	+	score=76.83	tr|Q54RU1|ABCB6_DICDI|47.67|1e-137	ABC_tran|PF00005.22|1.1e-33	ABC_membrane|PF00664.18|6.7e-18
F01_transcript/12155	Gene.43473::F01_transcript/12155::g.43473	complete	1197	399	+	score=106.62	tr|Q54EH1|EPN_DICDI|43.64|2e-42	ENTH|PF01417.15|3.1e-49	UIM|PF02809.15|0.00021	UIM|PF02809.15|0.062	ANTH|PF07651.11|1.4e-06	VHS|PF00790.14|0.00013
F01_transcript/12156	Gene.43477::F01_transcript/12156::g.43477	complete	210	70	+	score=9.04
F01_transcript/12157	Gene.43480::F01_transcript/12157::g.43480	complete	2286	762	+	score=120.70	tr|Q54KM7|GCSP_DICDI|52.80|0.0	GDC-P|PF02347.11|7.1e-187	GDC-P|PF02347.11|6e-06	Beta_elim_lyase|PF01212.16|2e-06
F01_transcript/1216	Gene.6127::F01_transcript/1216::g.6127	complete	360	120	+	score=13.60	PWI|PF01480.12|5.9e-05
F01_transcript/12161	Gene.43484::F01_transcript/12161::g.43484	complete	351	117	+	score=15.43	tr|Q9W1C9|PEB3_DROME|53.49|5e-09	OS-D|PF03392.8|4.4e-14
F01_transcript/12162	Gene.43490::F01_transcript/12162::g.43490	complete	1077	359	+	score=72.98
F01_transcript/12164	Gene.43494::F01_transcript/12164::g.43494	complete	966	322	+	score=37.04	tr|Q1HRV8|ELVL1_AEDAE|62.82|2e-148	ELO|PF01151.13|9.7e-67
F01_transcript/12165	Gene.43497::F01_transcript/12165::g.43497	complete	621	207	+	score=54.36	CNRIP1|PF15043.1|5.9e-55
F01_transcript/12166	Gene.43500::F01_transcript/12166::g.43500	complete	2304	768	+	score=52.36	tr|Q9VWE0|DOME_DROME|25.69|1e-38	fn3|PF00041.16|6.8e-11
F01_transcript/12168	Gene.43506::F01_transcript/12168::g.43506	complete	2385	795	+	score=147.22	tr|Q1ZXH0|MSH3_DICDI|29.56|3e-83	MutS_III|PF05192.13|3.9e-37	MutS_I|PF01624.15|7.2e-25	MutS_II|PF05188.12|1.9e-15	MutS_V|PF00488.16|3.3e-10	MutS_IV|PF05190.13|1.5e-05
F01_transcript/12169	Gene.43508::F01_transcript/12169::g.43508	complete	2091	697	+	score=150.97	DUF1620|PF07774.8|3e-65
F01_transcript/1217	Gene.6132::F01_transcript/1217::g.6132	complete	2193	731	+	score=291.74	WW|PF00397.21|5.7e-08	WW|PF00397.21|3.2e-08
F01_transcript/12176	Gene.43511::F01_transcript/12176::g.43511	complete	444	148	+	score=10.93	tr|P25867|UBCD1_DROME|100.00|5e-108	UQ_con|PF00179.21|7.3e-53
F01_transcript/1218	Gene.6141::F01_transcript/1218::g.6141	complete	2517	839	+	score=210.74	tr|P34531|YM92_CAEEL|21.24|1e-06
F01_transcript/12180	Gene.43516::F01_transcript/12180::g.43516	complete	453	151	+	score=23.04	tr|Q9U5L1|SRPR_DROME|69.44|4e-70	SRP54|PF00448.17|4e-15	SRP54_N|PF02881.14|7.6e-06	ArgK|PF03308.11|2.1e-05
F01_transcript/12182	Gene.43525::F01_transcript/12182::g.43525	complete	1836	612	+	score=110.12	tr|Q19546|WRN_CAEEL|37.46|1e-108	Helicase_C|PF00271.26|7.6e-18	RQC|PF09382.5|2.1e-10	DEAD|PF00270.24|5.1e-09	HRDC|PF00570.18|0.00029
F01_transcript/12183	Gene.43528::F01_transcript/12183::g.43528	complete	2640	880	+	score=-24.26	tr|P16423|POLR_DROME|23.84|1e-12	RVT_1|PF00078.22|5.9e-32	Exo_endo_phos_2|PF14529.1|2.7e-06
F01_transcript/12185	Gene.43533::F01_transcript/12185::g.43533	complete	408	136	+	score=24.58
F01_transcript/12186	Gene.43537::F01_transcript/12186::g.43537	complete	753	251	+	score=55.21	tr|Q9NHW7|AQP_AEDAE|38.07|9e-44	MIP|PF00230.15|3.1e-51
F01_transcript/12187	Gene.43540::F01_transcript/12187::g.43540	complete	786	262	+	score=38.09	tr|B0WC46|TRET1_CULQU|58.65|3e-80	Sugar_tr|PF00083.19|7.9e-39	MFS_1|PF07690.11|1.9e-19
F01_transcript/1219	Gene.6150::F01_transcript/1219::g.6150	complete	1578	526	+	score=67.86	tr|Q964T2|CP9E2_BLAGE|46.74|8e-178	p450|PF00067.17|1.8e-83
F01_transcript/12190	Gene.43547::F01_transcript/12190::g.43547	complete	2496	832	+	score=99.97	tr|Q54RU1|ABCB6_DICDI|43.81|3e-157	ABC_tran|PF00005.22|3.1e-33	ABC_membrane|PF00664.18|1.2e-26
F01_transcript/12192	Gene.43549::F01_transcript/12192::g.43549	complete	858	286	+	score=49.45	tr|P91953|HE_HEMPU|28.03|2e-19	Peptidase_M10|PF00413.19|3.6e-29	PG_binding_1|PF01471.13|1.5e-05
F01_transcript/12193	Gene.43553::F01_transcript/12193::g.43553	complete	2736	912	+	score=244.72	tr|Q9VEJ2|NOP14_DROME|41.40|2e-106	tr|Q9VEJ2|NOP14_DROME|44.38|3e-66	Nop14|PF04147.7|5.8e-218
F01_transcript/12194	Gene.43555::F01_transcript/12194::g.43555	complete	705	235	+	score=18.38	tr|Q9V6G5|TAZ_DROME|57.27|3e-100	Acyltransferase|PF01553.16|5.9e-29
F01_transcript/12195	Gene.43560::F01_transcript/12195::g.43560	complete	513	171	+	score=30.78	tr|Q9VCG3|OPA32_DROME|56.70|2e-28	OPA3|PF07047.7|8.7e-20
F01_transcript/12196	Gene.43563::F01_transcript/12196::g.43563	complete	1458	486	+	score=57.17	tr|Q27367|CRQ_DROME|37.64|1e-107	CD36|PF01130.16|1.2e-132
F01_transcript/12200	Gene.43571::F01_transcript/12200::g.43571	complete	2826	942	+	score=212.99	tr|Q9VJI3|MYSA_DROME|78.30|0.0	tr|Q9VJI3|MYSA_DROME|85.93|5e-58	Myosin_head|PF00063.16|8e-270	Myosin_tail_1|PF01576.14|5.3e-40	Myosin_N|PF02736.14|8.9e-16
F01_transcript/12201	Gene.43573::F01_transcript/12201::g.43573	complete	996	332	+	score=53.75	tr|Q8MML5|PAXB_DICDI|30.57|5e-30	tr|Q8MML5|PAXB_DICDI|36.64|4e-19	tr|Q8MML5|PAXB_DICDI|27.81|4e-17	LIM|PF00412.17|8.9e-10	LIM|PF00412.17|5.5e-11	LIM|PF00412.17|3.4e-11	LIM|PF00412.17|7.6e-14
F01_transcript/12208	Gene.43577::F01_transcript/12208::g.43577	complete	2238	746	+	score=144.52	tr|Q8MSY4|VPS51_DROME|53.56|0.0	Sec5|PF15469.1|2.4e-24	Vps51|PF08700.6|8e-23	DUF2450|PF10475.4|2.4e-09	Dor1|PF04124.7|2.3e-08
F01_transcript/1221	Gene.6158::F01_transcript/1221::g.6158	complete	4347	1449	+	score=175.62	tr|Q9BPS0|VIT2_PERAM|26.11|4e-124	Vitellogenin_N|PF01347.17|1.6e-74	VWD|PF00094.20|5.9e-13	DUF1943|PF09172.6|1.8e-07
F01_transcript/12213	Gene.43583::F01_transcript/12213::g.43583	complete	2697	899	+	score=151.72	tr|Q54KM7|GCSP_DICDI|51.99|0.0	GDC-P|PF02347.11|1.7e-186	GDC-P|PF02347.11|7.9e-06	Beta_elim_lyase|PF01212.16|2.5e-06
F01_transcript/12217	Gene.43586::F01_transcript/12217::g.43586	complete	1068	356	+	score=60.22	NHL|PF01436.16|4.4e-05
F01_transcript/12220	Gene.43599::F01_transcript/12220::g.43599	complete	1425	475	+	score=74.72	tr|G5ED84|KLHL8_CAEEL|24.12|3e-16	BTB|PF00651.26|1.1e-25	BACK|PF07707.10|6.3e-11	PHR|PF08005.7|0.00022
F01_transcript/12226	Gene.43608::F01_transcript/12226::g.43608	complete	360	120	+	score=30.71	PNTB|PF02233.11|5.8e-60
F01_transcript/12227	Gene.43611::F01_transcript/12227::g.43611	complete	2709	903	+	score=156.51	tr|Q54DD3|GCST_DICDI|26.55|1e-19	DAO|PF01266.19|3.9e-78	GCV_T|PF01571.16|3.4e-50	GCV_T_C|PF08669.6|3.4e-13	FAD_binding_2|PF00890.19|3.7e-07	Thi4|PF01946.12|4.5e-05
F01_transcript/12228	Gene.43613::F01_transcript/12228::g.43613	complete	1797	599	+	score=126.39	tr|Q55EL3|UCKA_DICDI|50.00|5e-159	UPRTase|PF14681.1|1.1e-74	PRK|PF00485.13|1.6e-56	AAA_17|PF13207.1|4.3e-09	AAA_18|PF13238.1|3.8e-07	CPT|PF07931.7|6.6e-05
F01_transcript/1223	Gene.6165::F01_transcript/1223::g.6165	complete	876	292	+	score=93.16	tr|Q22708|SYM2_CAEEL|26.14|4e-10	RRM_6|PF14259.1|1.1e-08
F01_transcript/12230	Gene.43618::F01_transcript/12230::g.43618	complete	720	240	+	score=35.07
F01_transcript/12232	Gene.43621::F01_transcript/12232::g.43621	complete	624	208	+	score=44.14
F01_transcript/12233	Gene.43623::F01_transcript/12233::g.43623	complete	2046	682	+	score=124.74	tr|Q09298|PINK1_CAEEL|31.65|1e-52	Pkinase|PF00069.20|3.2e-21	Pkinase_Tyr|PF07714.12|2e-09
F01_transcript/12235	Gene.43626::F01_transcript/12235::g.43626	complete	1452	484	+	score=67.68	tr|Q9XU84|UDA1_CAEEL|34.38|3e-70	GDA1_CD39|PF01150.12|2.5e-70
F01_transcript/12237	Gene.43630::F01_transcript/12237::g.43630	complete	1599	533	+	score=73.35	tr|Q8INB9|AKT1_DROME|74.35|0.0	Pkinase|PF00069.20|3.8e-75	Pkinase_Tyr|PF07714.12|1.7e-36	PH|PF00169.24|2.1e-13	Kinase-like|PF14531.1|3.2e-08	Pkinase_C|PF00433.19|6.4e-07
F01_transcript/12239	Gene.43635::F01_transcript/12239::g.43635	complete	717	239	+	score=48.15
F01_transcript/1224	Gene.6172::F01_transcript/1224::g.6172	complete	2094	698	+	score=92.58
F01_transcript/12241	Gene.43638::F01_transcript/12241::g.43638	complete	1473	491	+	score=107.44	tr|Q9VTU3|RG68F_DROME|40.00|1e-115	CRAL_TRIO_2|PF13716.1|4.8e-42	RhoGAP|PF00620.22|1.1e-40	CRAL_TRIO|PF00650.15|1.1e-09
F01_transcript/12242	Gene.43642::F01_transcript/12242::g.43642	complete	1881	627	+	score=40.58
F01_transcript/12244	Gene.43649::F01_transcript/12244::g.43649	complete	1086	362	+	score=79.44	ERCC4|PF02732.10|3.2e-08
F01_transcript/12245	Gene.43653::F01_transcript/12245::g.43653	complete	1692	564	+	score=104.03	tr|Q9BMN8|LAR_CAEEL|39.44|5e-39	tr|Q9BMN8|LAR_CAEEL|36.36|1e-26	Y_phosphatase|PF00102.22|2.7e-47	CRAL_TRIO|PF00650.15|2.2e-27	CRAL_TRIO_2|PF13716.1|4.1e-11
F01_transcript/12246	Gene.43660::F01_transcript/12246::g.43660	complete	642	214	+	score=32.14	tr|Q54QR3|RB32A_DICDI|47.73|1e-54	Ras|PF00071.17|3.5e-45	Miro|PF08477.8|8.4e-18	Arf|PF00025.16|1.1e-11	MMR_HSR1|PF01926.18|7.6e-05
F01_transcript/12249	Gene.43673::F01_transcript/12249::g.43673	complete	288	96	+	score=12.98
F01_transcript/1225	Gene.6180::F01_transcript/1225::g.6180	complete	510	170	+	score=28.49	tr|Q8STJ0|MSRB_DROME|58.27|2e-55	SelR|PF01641.13|2.4e-53
F01_transcript/12250	Gene.43674::F01_transcript/12250::g.43674	complete	645	215	+	score=60.91
F01_transcript/12251	Gene.43681::F01_transcript/12251::g.43681	complete	2316	772	+	score=187.27	Not3|PF04065.10|5.8e-91	NOT2_3_5|PF04153.13|5.3e-45
F01_transcript/12252	Gene.43684::F01_transcript/12252::g.43684	complete	966	322	+	score=20.94	tr|G5EC63|DEGS2_CAEEL|55.02|5e-121	FA_desaturase|PF00487.19|5.3e-27	Lipid_DES|PF08557.5|8.1e-05
F01_transcript/12253	Gene.43687::F01_transcript/12253::g.43687	complete	351	117	+	score=31.36	Peptidase_C54|PF03416.14|5.8e-10
F01_transcript/12254	Gene.43690::F01_transcript/12254::g.43690	complete	267	89	+	score=22.92	tr|Q94738|HSP97_STRFN|55.56|5e-12	HSP70|PF00012.15|4.1e-06
F01_transcript/12256	Gene.43697::F01_transcript/12256::g.43697	complete	1368	456	+	score=143.84	tr|Q11001|AMPM_MANSE|27.64|4e-41	ERAP1_C|PF11838.3|2.4e-40
F01_transcript/12259	Gene.43708::F01_transcript/12259::g.43708	complete	1224	408	+	score=65.91	Sel1|PF08238.7|7.7	Sel1|PF08238.7|2.3e-09	Sel1|PF08238.7|4.5e-05
F01_transcript/1226	Gene.6187::F01_transcript/1226::g.6187	complete	2433	811	+	score=321.89	tr|Q99323|MYSN_DROME|71.68|0.0	Myosin_tail_1|PF01576.14|1.8e-161
F01_transcript/12260	Gene.43712::F01_transcript/12260::g.43712	complete	393	131	+	score=10.57
F01_transcript/12262	Gene.43722::F01_transcript/12262::g.43722	complete	312	104	+	score=6.48	tr|Q54J73|PAP_DICDI|38.71|4e-11	PAP_central|PF04928.12|6.6e-16
F01_transcript/12263	Gene.43726::F01_transcript/12263::g.43726	complete	2703	901	+	score=251.28	tr|Q9W4M9|NSUN2_DROME|27.37|9e-20	Nol1_Nop2_Fmu|PF01189.12|1.2e-92
F01_transcript/12264	Gene.43728::F01_transcript/12264::g.43728	complete	717	239	+	score=25.13	tr|Q556I2|AEDO_DICDI|29.17|2e-16	DUF1637|PF07847.7|1.1e-47
F01_transcript/12266	Gene.43732::F01_transcript/12266::g.43732	complete	1980	660	+	score=146.31	tr|Q93560|BLMP1_CAEEL|33.88|3e-18	tr|Q93560|BLMP1_CAEEL|32.80|3e-14	zf-H2C2_2|PF13465.1|9.9e-06	zf-H2C2_2|PF13465.1|0.00013	zf-C2H2|PF00096.21|0.025	zf-C2H2|PF00096.21|0.002	zf-C2H2_4|PF13894.1|0.021	zf-C2H2_4|PF13894.1|0.16	zf-C2H2_4|PF13894.1|0.054
F01_transcript/12267	Gene.43736::F01_transcript/12267::g.43736	complete	849	283	+	score=23.11	tr|Q95SX7|RTBS_DROME|38.62|2e-19	RVT_1|PF00078.22|6.3e-07
F01_transcript/12269	Gene.43745::F01_transcript/12269::g.43745	complete	1404	468	+	score=48.74
F01_transcript/1227	Gene.6192::F01_transcript/1227::g.6192	complete	5445	1815	+	score=187.36	tr|Q9BPS0|VIT2_PERAM|25.74|3e-148	Vitellogenin_N|PF01347.17|2e-135	VWD|PF00094.20|9.3e-13	DUF1943|PF09172.6|3.1e-07
F01_transcript/12270	Gene.43749::F01_transcript/12270::g.43749	complete	1647	549	+	score=84.07	tr|Q54TR1|CFAD_DICDI|34.36|1e-83	Peptidase_C1|PF00112.18|1.9e-71	Inhibitor_I29|PF08246.7|5.9e-11
F01_transcript/12277	Gene.43752::F01_transcript/12277::g.43752	complete	246	82	+	score=1.42
F01_transcript/12278	Gene.43757::F01_transcript/12278::g.43757	complete	1695	565	+	score=148.14	tr|Q9W2U4|PP4R2_DROME|58.75|3e-60	PPP4R2|PF09184.6|4.7e-61
F01_transcript/12279	Gene.43758::F01_transcript/12279::g.43758	complete	2586	862	+	score=190.47	tr|Q54Z08|SYF1_DICDI|50.21|0.0	Suf|PF05843.9|4.6e-05
F01_transcript/1228	Gene.6197::F01_transcript/1228::g.6197	complete	3048	1016	+	score=176.14	tr|O61460|VAB1_CAEEL|36.99|2e-175	Pkinase_Tyr|PF07714.12|2.1e-95	Ephrin_lbd|PF01404.14|5.6e-56	Pkinase|PF00069.20|3.4e-46	EphA2_TM|PF14575.1|7.1e-26	fn3|PF00041.16|1.7e-13	fn3|PF00041.16|3.6e-10	SAM_1|PF00536.25|1.8e-20	SAM_2|PF07647.12|6.9e-19
F01_transcript/12280	Gene.43761::F01_transcript/12280::g.43761	complete	2430	810	+	score=256.26	GOLGA2L5|PF15070.1|4.5e-23	GOLGA2L5|PF15070.1|6.1e-31
F01_transcript/12282	Gene.43762::F01_transcript/12282::g.43762	complete	1596	532	+	score=64.90	tr|P08155|KRH1_DROME|35.58|2e-44	tr|P08155|KRH1_DROME|43.98|7e-44	zf-H2C2_2|PF13465.1|6.3e-06	zf-H2C2_2|PF13465.1|4.6e-08	zf-H2C2_2|PF13465.1|8.7e-06	zf-H2C2_2|PF13465.1|7.1e-10	zf-H2C2_2|PF13465.1|5.9e-09	zf-H2C2_2|PF13465.1|1.3e-09	zf-C2H2|PF00096.21|0.00026	zf-C2H2|PF00096.21|0.0053	zf-C2H2|PF00096.21|0.0043	zf-C2H2|PF00096.21|7.5e-05	zf-C2H2|PF00096.21|0.00024	zf-C2H2|PF00096.21|0.00044	zf-C2H2_6|PF13912.1|0.86	zf-C2H2_6|PF13912.1|6	zf-C2H2_6|PF13912.1|1.4	zf-C2H2_6|PF13912.1|8.1	zf-C2H2_6|PF13912.1|0.053	zf-C2H2_6|PF13912.1|5	zf-C2H2_6|PF13912.1|7.8	zf-C2H2_4|PF13894.1|0.82	zf-C2H2_4|PF13894.1|0.0016	zf-C2H2_4|PF13894.1|0.91	zf-C2H2_4|PF13894.1|1.1
F01_transcript/12283	Gene.43765::F01_transcript/12283::g.43765	complete	2061	687	+	score=77.91	tr|Q7KRW1|TRC8_DROME|51.53|0.0	TRC8_N|PF13705.1|6.8e-173	zf-RING_2|PF13639.1|2.3e-09	zf-C3HC4_2|PF13923.1|8.1e-07	zf-C3HC4|PF00097.20|1.5e-05
F01_transcript/12284	Gene.43770::F01_transcript/12284::g.43770	complete	2556	852	+	score=140.67	tr|O96651|TOP3B_DROME|62.70|0.0	Topoisom_bac|PF01131.15|1.1e-103	Toprim|PF01751.17|7.9e-17
F01_transcript/12296	Gene.43773::F01_transcript/12296::g.43773	complete	1614	538	+	score=107.19	tr|P52168|PNR_DROME|73.77|1e-24	tr|P52168|PNR_DROME|55.26|9e-10	GATA|PF00320.22|1.1e-15	zf-AD|PF07776.10|5.2e-12
F01_transcript/123	Gene.840::F01_transcript/123::g.840	complete	705	235	+	score=53.38
F01_transcript/1230	Gene.6200::F01_transcript/1230::g.6200	complete	1062	354	+	score=27.00	tr|P91950|GNAQ_HOMAM|89.24|0.0	G-alpha|PF00503.15|7.9e-128	Arf|PF00025.16|7.5e-12
F01_transcript/12303	Gene.43775::F01_transcript/12303::g.43775	complete	2166	722	+	score=123.48	tr|Q9VAT2|DCA10_DROME|43.79|7e-110	tr|Q9VAT2|DCA10_DROME|44.95|8e-23	WD40|PF00400.27|1.2e-06	WD40|PF00400.27|5.1e-07
F01_transcript/12305	Gene.43778::F01_transcript/12305::g.43778	complete	579	193	+	score=34.00	tr|P48148|RHO1_DROME|92.19|1e-131	Ras|PF00071.17|1.8e-58	Miro|PF08477.8|1.3e-16	Arf|PF00025.16|1.4e-09
F01_transcript/12307	Gene.43781::F01_transcript/12307::g.43781	complete	2100	700	+	score=160.69
F01_transcript/12309	Gene.43785::F01_transcript/12309::g.43785	complete	246	82	+	score=9.85
F01_transcript/12311	Gene.43787::F01_transcript/12311::g.43787	complete	1647	549	+	score=79.39	tr|P21187|PABP_DROME|27.38|6e-20	tr|P21187|PABP_DROME|24.00|1e-07	RRM_1|PF00076.17|2.6e-16	RRM_1|PF00076.17|3.5e-08	RRM_1|PF00076.17|1.6e-16	RRM_6|PF14259.1|2.9e-13	RRM_6|PF14259.1|2.1e-07	RRM_6|PF14259.1|2.3e-11	RRM_5|PF13893.1|1.5e-09	RRM_5|PF13893.1|1.1e-06
F01_transcript/12312	Gene.43792::F01_transcript/12312::g.43792	complete	1788	596	+	score=132.02
F01_transcript/12314	Gene.43795::F01_transcript/12314::g.43795	complete	450	150	+	score=24.07	tr|Q9VTM0|BL1S6_DROME|36.21|8e-11	Snapin_Pallidin|PF14712.1|5.7e-18
F01_transcript/12317	Gene.43804::F01_transcript/12317::g.43804	complete	576	192	+	score=44.28	tr|P30640|BUD13_CAEEL|36.90|2e-30	Bud13|PF09736.4|1.4e-40
F01_transcript/1232	Gene.6210::F01_transcript/1232::g.6210	complete	750	250	+	score=36.34	tr|Q54VQ6|SPCS_DICDI|55.81|1e-83	SLA_LP_auto_ag|PF05889.8|4.3e-81	Beta_elim_lyase|PF01212.16|1.4e-07
F01_transcript/12322	Gene.43818::F01_transcript/12322::g.43818	complete	1881	627	+	score=102.80	Otopetrin|PF03189.8|9.8e-180
F01_transcript/12323	Gene.43822::F01_transcript/12323::g.43822	complete	1959	653	+	score=77.92
F01_transcript/12328	Gene.43835::F01_transcript/12328::g.43835	complete	2910	970	+	score=157.14	tr|Q61MR2|IWS1_CAEBR|39.49|1e-72	Med26|PF08711.6|3.7e-18
F01_transcript/12330	Gene.43841::F01_transcript/12330::g.43841	complete	1698	566	+	score=135.44	tr|Q54EH1|EPN_DICDI|43.64|6e-42	ENTH|PF01417.15|5.8e-49	UIM|PF02809.15|0.00032	UIM|PF02809.15|0.094	ANTH|PF07651.11|2.6e-06	VHS|PF00790.14|0.00025
F01_transcript/12331	Gene.43843::F01_transcript/12331::g.43843	complete	2052	684	+	score=103.73	tr|P51905|SC6A4_DROME|32.59|2e-104	SNF|PF00209.13|6.6e-181
F01_transcript/12332	Gene.43846::F01_transcript/12332::g.43846	complete	498	166	+	score=22.57	tr|Q17703|STDH1_CAEEL|43.22|1e-24	adh_short|PF00106.20|3.3e-09
F01_transcript/12333	Gene.43849::F01_transcript/12333::g.43849	complete	960	320	+	score=53.50	tr|Q9XU84|UDA1_CAEEL|32.33|1e-46	GDA1_CD39|PF01150.12|1.5e-43
F01_transcript/12335	Gene.43852::F01_transcript/12335::g.43852	complete	2139	713	+	score=122.74	tr|Q16928|WHITE_ANOAL|27.96|6e-64	ABC2_membrane|PF01061.19|1.6e-39	ABC_tran|PF00005.22|3.8e-29	AAA_21|PF13304.1|1.1e-06	DUF258|PF03193.11|1.2e-05
F01_transcript/12336	Gene.43856::F01_transcript/12336::g.43856	complete	1077	359	+	score=70.18	tr|Q7KRW1|TRC8_DROME|41.84|4e-30	TRC8_N|PF13705.1|3.7e-22	zf-RING_2|PF13639.1|3e-10	zf-C3HC4_2|PF13923.1|6.9e-08	zf-C3HC4_3|PF13920.1|1.5e-07	zf-C3HC4|PF00097.20|7.9e-07
F01_transcript/12337	Gene.43857::F01_transcript/12337::g.43857	complete	1812	604	+	score=121.13	tr|Q9VN12|NCKXH_DROME|60.69|0.0	Na_Ca_ex|PF01699.19|2.8e-27	Na_Ca_ex|PF01699.19|1.5e-28
F01_transcript/1234	Gene.6221::F01_transcript/1234::g.6221	complete	1365	455	+	score=137.95
F01_transcript/12346	Gene.43865::F01_transcript/12346::g.43865	complete	1287	429	+	score=97.96	DUF1897|PF09005.5|3.5e-19	DUF1897|PF09005.5|2.2e-17	KH_1|PF00013.24|1.9e-16	KH_3|PF13014.1|4.9e-10	KH_2|PF07650.12|3.3e-05
F01_transcript/12347	Gene.43871::F01_transcript/12347::g.43871	complete	1347	449	+	score=75.83	tr|Q23256|WDR53_CAEEL|29.37|2e-24	tr|Q23256|WDR53_CAEEL|22.36|1e-09	WD40|PF00400.27|0.0024	WD40|PF00400.27|4.4e-09	WD40|PF00400.27|0.096	WD40|PF00400.27|2.1e-06	WD40|PF00400.27|7.6e-05	WD40|PF00400.27|0.0085
F01_transcript/12349	Gene.43873::F01_transcript/12349::g.43873	complete	1452	484	+	score=69.16	tr|Q9XU84|UDA1_CAEEL|34.38|3e-70	GDA1_CD39|PF01150.12|3.5e-70
F01_transcript/12350	Gene.43876::F01_transcript/12350::g.43876	complete	2235	745	+	score=198.82	tr|Q24278|CNGA_DROME|75.00|0.0	Ion_trans|PF00520.26|1.7e-16	cNMP_binding|PF00027.24|6.3e-16
F01_transcript/12351	Gene.43880::F01_transcript/12351::g.43880	complete	2286	762	+	score=253.93	tr|P0CG71|UBIQ1_CAEEL|99.61|0.0	tr|P0CG71|UBIQ1_CAEEL|99.74|0.0	ubiquitin|PF00240.18|2e-33	ubiquitin|PF00240.18|2e-33	ubiquitin|PF00240.18|4.2e-33	ubiquitin|PF00240.18|2e-33	ubiquitin|PF00240.18|2e-33	ubiquitin|PF00240.18|2e-33	ubiquitin|PF00240.18|2e-33	ubiquitin|PF00240.18|2e-33	ubiquitin|PF00240.18|2e-33	ubiquitin|PF00240.18|2e-33	Rad60-SLD|PF11976.3|1.8e-18	Rad60-SLD|PF11976.3|1.8e-18	Rad60-SLD|PF11976.3|2.5e-18	Rad60-SLD|PF11976.3|1.8e-18	Rad60-SLD|PF11976.3|1.8e-18	Rad60-SLD|PF11976.3|1.8e-18	Rad60-SLD|PF11976.3|1.8e-18	Rad60-SLD|PF11976.3|1.8e-18	Rad60-SLD|PF11976.3|1.8e-18	Rad60-SLD|PF11976.3|1.8e-18	Ubiquitin_2|PF14560.1|0.0005	Ubiquitin_2|PF14560.1|0.00045	Ubiquitin_2|PF14560.1|0.00059	Ubiquitin_2|PF14560.1|0.00045	Ubiquitin_2|PF14560.1|0.00045	Ubiquitin_2|PF14560.1|0.00045	Ubiquitin_2|PF14560.1|0.00045	Ubiquitin_2|PF14560.1|0.00045	Ubiquitin_2|PF14560.1|0.00045	Ubiquitin_2|PF14560.1|0.00045
F01_transcript/12352	Gene.43884::F01_transcript/12352::g.43884	complete	351	117	+	score=17.47	tr|Q9W1C9|PEB3_DROME|38.75|1e-09	OS-D|PF03392.8|2.4e-14
F01_transcript/12354	Gene.43890::F01_transcript/12354::g.43890	complete	783	261	+	score=37.13	tr|O61369|PICO_DROAN|34.07|4e-40	MFS_1|PF07690.11|3.2e-37	Sugar_tr|PF00083.19|9.5e-06
F01_transcript/12355	Gene.43895::F01_transcript/12355::g.43895	complete	3099	1033	+	score=216.18	tr|Q54I56|SMC6_DICDI|22.01|7e-24	AAA_23|PF13476.1|1.4e-24	SMC_N|PF02463.14|4.2e-18	AAA_29|PF13555.1|2.6e-07
F01_transcript/12356	Gene.43898::F01_transcript/12356::g.43898	complete	1446	482	+	score=66.71	MgtE|PF01769.11|1e-20	MgtE|PF01769.11|7.9e-17
F01_transcript/12359	Gene.43914::F01_transcript/12359::g.43914	complete	2715	905	+	score=214.47	Vitellogenin_N|PF01347.17|1.6e-24
F01_transcript/1236	Gene.6226::F01_transcript/1236::g.6226	complete	2172	724	+	score=124.27	tr|P51140|DSH_DROME|57.14|1e-132	tr|P51140|DSH_DROME|69.07|8e-34	DIX|PF00778.12|5.2e-36	PDZ|PF00595.19|4.2e-19	DEP|PF00610.16|4.2e-17	Dishevelled|PF02377.10|8.9e-06
F01_transcript/12360	Gene.43917::F01_transcript/12360::g.43917	complete	330	110	+	score=50.48
F01_transcript/12361	Gene.43920::F01_transcript/12361::g.43920	complete	1677	559	+	score=94.45	tr|Q19722|SYNC_CAEEL|58.14|0.0	tRNA-synt_2|PF00152.15|1.4e-72	tRNA_anti-codon|PF01336.20|4.5e-13
F01_transcript/12362	Gene.43924::F01_transcript/12362::g.43924	complete	603	201	+	score=20.79	Exo_endo_phos_2|PF14529.1|2.3e-10
F01_transcript/12367	Gene.43934::F01_transcript/12367::g.43934	complete	606	202	+	score=25.47	XPG_I_2|PF12813.2|3.4e-07
F01_transcript/12368	Gene.43940::F01_transcript/12368::g.43940	complete	831	277	+	score=69.90	tr|Q9NHW7|AQP_AEDAE|39.19|3e-44	MIP|PF00230.15|8.4e-52
F01_transcript/12373	Gene.43942::F01_transcript/12373::g.43942	complete	687	229	+	score=62.77	tr|P35415|MYSP1_DROME|74.55|3e-98	Myosin_tail_1|PF01576.14|6e-66
F01_transcript/12374	Gene.43947::F01_transcript/12374::g.43947	complete	384	128	+	score=33.90	tr|Q56R10|ASTA_PENMO|43.62|7e-20
F01_transcript/12375	Gene.43949::F01_transcript/12375::g.43949	complete	1992	664	+	score=89.31	tr|Q54KA7|SECG_DICDI|31.49|3e-52	tr|Q54KA7|SECG_DICDI|29.49|9e-48	tr|Q54KA7|SECG_DICDI|27.95|9e-16	tr|Q54KA7|SECG_DICDI|28.43|2e-11	Ank_2|PF12796.2|4.4e-10	Ank_2|PF12796.2|3.5e-15	Ank_2|PF12796.2|7.1e-23	Ank_2|PF12796.2|9.2e-19	Ank_2|PF12796.2|1.2e-19	Ank_2|PF12796.2|2.1e-08	Ank_2|PF12796.2|1.1e-18	Ank_2|PF12796.2|4.8e-08	Ank|PF00023.25|1.6e-06	Ank|PF00023.25|4.5e-10	Ank|PF00023.25|0.00013	Ank|PF00023.25|5e-07	Ank|PF00023.25|8.6e-11	Ank|PF00023.25|4e-05	Ank|PF00023.25|8.9e-07	Ank|PF00023.25|1.3e-06	Ank|PF00023.25|6.3e-10	Ank|PF00023.25|0.0017	Ank|PF00023.25|0.00037	Ank|PF00023.25|2.4e-07	Ank|PF00023.25|2.2e-08	Ank_3|PF13606.1|0.00013	Ank_3|PF13606.1|2e-05	Ank_3|PF13606.1|0.0011	Ank_3|PF13606.1|8.8e-07	Ank_3|PF13606.1|0.00097	Ank_3|PF13606.1|0.0005	Ank_3|PF13606.1|2.3e-06	Ank_3|PF13606.1|0.00031	Ank_3|PF13606.1|4.1e-06	Ank_4|PF13637.1|1.3e-05	Ank_4|PF13637.1|6.1e-07	Ank_4|PF13637.1|9.6e-10	Ank_4|PF13637.1|1.3e-07	Ank_4|PF13637.1|7.6e-05	Ank_4|PF13637.1|2.5e-08	Ank_4|PF13637.1|3.2e-07	Ank_4|PF13637.1|1.7e-06	Ank_4|PF13637.1|2.2e-10
F01_transcript/12376	Gene.43952::F01_transcript/12376::g.43952	complete	588	196	+	score=20.01	XPG_N|PF00752.12|5.5e-05
F01_transcript/12377	Gene.43959::F01_transcript/12377::g.43959	complete	1053	351	+	score=72.02	SUFU_C|PF12470.3|3.7e-56	SUFU|PF05076.8|9.4e-10
F01_transcript/1238	Gene.6233::F01_transcript/1238::g.6233	complete	1437	479	+	score=75.04	tr|B4NBP4|SPAST_DROWI|59.19|0.0	AAA|PF00004.24|1.2e-39	RuvB_N|PF05496.7|3.3e-05
F01_transcript/12380	Gene.43971::F01_transcript/12380::g.43971	complete	2766	922	+	score=149.87	tr|O61369|PICO_DROAN|32.43|6e-69	MFS_1|PF07690.11|1.7e-47
F01_transcript/12381	Gene.43973::F01_transcript/12381::g.43973	complete	654	218	+	score=21.69	tr|Q9W429|S35B4_DROME|65.05|2e-90	UAA|PF08449.6|4.8e-64	Nuc_sug_transp|PF04142.10|1.3e-05
F01_transcript/12382	Gene.43976::F01_transcript/12382::g.43976	complete	2931	977	+	score=163.88	tr|Q9VHM2|U505_DROME|45.58|0.0
F01_transcript/12385	Gene.43980::F01_transcript/12385::g.43980	complete	246	82	+	score=21.07	tr|P07247|KRUP_DROME|43.94|9e-11	tr|P07247|KRUP_DROME|37.70|1e-07	zf-H2C2_2|PF13465.1|2.6e-05	zf-C2H2_jaz|PF12171.3|4.1e-05	zf-C2H2_4|PF13894.1|0.0024	zf-C2H2_4|PF13894.1|1.1	zf-met|PF12874.2|0.012	zf-met|PF12874.2|0.037	zf-C2H2|PF00096.21|0.00075	zf-C2H2|PF00096.21|0.019
F01_transcript/12386	Gene.43984::F01_transcript/12386::g.43984	complete	225	75	+	score=0.68
F01_transcript/1239	Gene.6239::F01_transcript/1239::g.6239	complete	5277	1759	+	score=310.26	tr|P25823|TUD_DROME|23.89|2e-10	tr|P25823|TUD_DROME|23.33|2e-08	tr|P25823|TUD_DROME|29.84|1e-06	TUDOR|PF00567.19|2.7e-22	TUDOR|PF00567.19|6.3e-20	TUDOR|PF00567.19|4.3e-16	TUDOR|PF00567.19|1.1e-18	TUDOR|PF00567.19|1.1e-16	zf-B_box|PF00643.19|3.2e-06
F01_transcript/12390	Gene.43995::F01_transcript/12390::g.43995	complete	2427	809	+	score=118.61	MFS_1|PF07690.11|7.5e-26	MFS_1|PF07690.11|1.4e-16	Sugar_tr|PF00083.19|3.1e-11
F01_transcript/12393	Gene.44001::F01_transcript/12393::g.44001	complete	837	279	+	score=58.76
F01_transcript/12395	Gene.67010::F01_transcript/12395::g.67010	complete	1971	657	+	score=139.68	tr|Q8IGJ7|ZASP_DROME|58.45|3e-120	tr|Q8IGJ7|ZASP_DROME|83.62|2e-104	LIM|PF00412.17|1.3e-10	LIM|PF00412.17|2e-08	LIM|PF00412.17|4.7e-11	LIM|PF00412.17|6.1e-12	PDZ|PF00595.19|2.1e-13
F01_transcript/12399	Gene.44007::F01_transcript/12399::g.44007	complete	1404	468	+	score=82.08	tr|Q24318|TFDP_DROME|59.57|7e-96	DP|PF08781.5|5.3e-53	E2F_TDP|PF02319.15|1.2e-25
F01_transcript/124	Gene.852::F01_transcript/124::g.852	complete	168	56	+	score=9.29
F01_transcript/1240	Gene.6244::F01_transcript/1240::g.6244	complete	1818	606	+	score=17.32	tr|P04323|POL3_DROME|34.13|1e-80	RVT_1|PF00078.22|8.9e-17
F01_transcript/12402	Gene.44010::F01_transcript/12402::g.44010	complete	1134	378	+	score=47.44	tr|Q9VCR7|CTNS_DROME|58.23|2e-129	PQ-loop|PF04193.9|1.5e-17	PQ-loop|PF04193.9|4.7e-20
F01_transcript/12403	Gene.44012::F01_transcript/12403::g.44012	complete	2700	900	+	score=166.28	tr|Q54CR9|DNLI4_DICDI|31.20|3e-127	DNA_ligase_A_M|PF01068.16|5.5e-46	DNA_ligase_A_N|PF04675.9|7e-33	DNA_ligase_A_C|PF04679.10|7.4e-19	BRCT|PF00533.21|6.8e-08	mRNA_cap_enzyme|PF01331.14|0.00012
F01_transcript/12404	Gene.44014::F01_transcript/12404::g.44014	complete	1152	384	+	score=51.78	tr|Q8MML5|PAXB_DICDI|30.57|1e-29	tr|Q8MML5|PAXB_DICDI|34.93|9e-19	tr|Q8MML5|PAXB_DICDI|27.81|8e-17	LIM|PF00412.17|1.1e-09	LIM|PF00412.17|6.8e-11	LIM|PF00412.17|4.2e-11	LIM|PF00412.17|9.3e-14
F01_transcript/12407	Gene.44018::F01_transcript/12407::g.44018	complete	699	233	+	score=36.45
F01_transcript/12409	Gene.44021::F01_transcript/12409::g.44021	complete	1512	504	+	score=107.93	tr|P29981|CP4C1_BLADI|33.75|6e-68	p450|PF00067.17|1.7e-87
F01_transcript/12410	Gene.44026::F01_transcript/12410::g.44026	complete	1416	472	+	score=59.91	tr|Q27367|CRQ_DROME|37.61|2e-103	CD36|PF01130.16|1.5e-133
F01_transcript/12413	Gene.44028::F01_transcript/12413::g.44028	complete	1416	472	+	score=73.72	SBF|PF01758.11|1e-30	DUF4137|PF13593.1|1.8e-13
F01_transcript/12415	Gene.44030::F01_transcript/12415::g.44030	complete	543	181	+	score=26.90
F01_transcript/12416	Gene.44037::F01_transcript/12416::g.44037	complete	2148	716	+	score=117.21	tr|Q9VFP2|RDX_DROME|36.36|1e-26	tr|Q9VFP2|RDX_DROME|36.36|3e-25	BTB|PF00651.26|1.9e-25	BTB|PF00651.26|7.5e-22
F01_transcript/12418	Gene.44039::F01_transcript/12418::g.44039	complete	1527	509	+	score=115.93	tr|Q9VG17|CP304_DROME|42.52|6e-128	p450|PF00067.17|2e-82
F01_transcript/12419	Gene.44042::F01_transcript/12419::g.44042	complete	2532	844	+	score=182.12	tr|O18158|OGT1_CAEEL|21.48|4e-10	tr|O18158|OGT1_CAEEL|24.54|9e-08	TPR_1|PF00515.23|5e-07	TPR_1|PF00515.23|0.0043	TPR_1|PF00515.23|4.7e-05	TPR_11|PF13414.1|3.5e-08	TPR_11|PF13414.1|8.6e-08	TPR_2|PF07719.12|0.00027	TPR_2|PF07719.12|0.0056	TPR_2|PF07719.12|0.014	TPR_6|PF13174.1|0.014	TPR_6|PF13174.1|0.3	TPR_6|PF13174.1|0.55	TPR_7|PF13176.1|0.00048	TPR_8|PF13181.1|0.022	TPR_8|PF13181.1|0.016	TPR_10|PF13374.1|0.59	TPR_9|PF13371.1|0.52
F01_transcript/12422	Gene.44045::F01_transcript/12422::g.44045	complete	2196	732	+	score=108.93	VWA_2|PF13519.1|1e-17	DUF1973|PF09315.6|3.3e-13	VWA|PF00092.23|4.9e-10
F01_transcript/12423	Gene.44046::F01_transcript/12423::g.44046	complete	1128	376	+	score=80.72	tr|Q04833|LRP_CAEEL|30.62|6e-40	tr|Q04833|LRP_CAEEL|27.11|2e-26	tr|Q04833|LRP_CAEEL|26.13|5e-20	tr|Q04833|LRP_CAEEL|23.33|6e-17	tr|Q04833|LRP_CAEEL|22.34|2e-16	tr|Q04833|LRP_CAEEL|21.49|5e-11	tr|Q04833|LRP_CAEEL|24.71|9e-09	tr|Q04833|LRP_CAEEL|29.84|6e-08	tr|Q04833|LRP_CAEEL|23.94|1e-07	tr|Q04833|LRP_CAEEL|21.65|5e-07	tr|Q04833|LRP_CAEEL|19.70|1e-06	Ldl_recept_b|PF00058.12|1.9e-06	Ldl_recept_b|PF00058.12|7e-10	Ldl_recept_b|PF00058.12|8.3e-07	EGF_3|PF12947.2|1.1e-06
F01_transcript/12426	Gene.44053::F01_transcript/12426::g.44053	complete	453	151	+	score=33.05	tr|Q7QJT4|PRIC1_ANOGA|42.25|7e-19	LIM|PF00412.17|2.8e-10
F01_transcript/12427	Gene.44057::F01_transcript/12427::g.44057	complete	2700	900	+	score=179.67	DUF4457|PF14652.1|1.4e-16	DUF4457|PF14652.1|2.4e-35	DUF4457|PF14652.1|4.3e-27	DUF4457|PF14652.1|7.8e-63
F01_transcript/12428	Gene.44060::F01_transcript/12428::g.44060	complete	2772	924	+	score=144.21
F01_transcript/1243	Gene.6259::F01_transcript/1243::g.6259	complete	858	286	+	score=53.76
F01_transcript/12431	Gene.44073::F01_transcript/12431::g.44073	complete	1887	629	+	score=133.36	tr|Q8IGJ7|ZASP_DROME|58.71|2e-121	tr|Q8IGJ7|ZASP_DROME|80.38|1e-119	LIM|PF00412.17|1.2e-10	LIM|PF00412.17|1.9e-08	LIM|PF00412.17|4.5e-11	LIM|PF00412.17|5.7e-12	PDZ|PF00595.19|2e-13
F01_transcript/12433	Gene.44079::F01_transcript/12433::g.44079	complete	1248	416	+	score=47.50	tr|Q9V3A4|CSUP_DROME|56.77|2e-99	Zip|PF02535.17|1.9e-79
F01_transcript/12434	Gene.44084::F01_transcript/12434::g.44084	complete	684	228	+	score=36.07	PurA|PF04845.8|1.1e-96
F01_transcript/12440	Gene.44085::F01_transcript/12440::g.44085	complete	2499	833	+	score=127.63	tr|Q54PP1|ERG24_DICDI|25.00|6e-14	ERG4_ERG24|PF01222.12|3e-19
F01_transcript/12441	Gene.44087::F01_transcript/12441::g.44087	complete	2523	841	+	score=167.26	tr|Q54LH5|INT4_DICDI|31.91|1e-73
F01_transcript/12443	Gene.44093::F01_transcript/12443::g.44093	complete	2160	720	+	score=23.49
F01_transcript/12446	Gene.44101::F01_transcript/12446::g.44101	complete	2430	810	+	score=49.93	tr|P11584|ITBX_DROME|29.55|4e-09	Integrin_beta|PF00362.13|3.7e-10	Integrin_beta|PF00362.13|5.2e-07
F01_transcript/12447	Gene.44106::F01_transcript/12447::g.44106	complete	165	55	+	score=4.53
F01_transcript/12448	Gene.44107::F01_transcript/12448::g.44107	complete	2718	906	+	score=153.68	tr|Q8T3N2|AGO2_DROME|39.49|3e-173	Piwi|PF02171.12|8.4e-94	PAZ|PF02170.17|7.9e-24	DUF1785|PF08699.5|4.3e-12
F01_transcript/1245	Gene.6266::F01_transcript/1245::g.6266	complete	1071	357	+	score=95.12
F01_transcript/12451	Gene.44110::F01_transcript/12451::g.44110	complete	1428	476	+	score=93.45	tr|P07805|DCOR_TRYBB|52.02|3e-131	Orn_Arg_deC_N|PF02784.11|2.7e-73	Orn_DAP_Arg_deC|PF00278.17|3.7e-31
F01_transcript/12461	Gene.44119::F01_transcript/12461::g.44119	complete	1110	370	+	score=63.13	tr|P83098|STLK_DROME|34.32|2e-51	Pkinase|PF00069.20|1.9e-28	Pkinase_Tyr|PF07714.12|4.4e-23
F01_transcript/12464	Gene.44122::F01_transcript/12464::g.44122	complete	627	209	+	score=22.32	tr|Q95YM8|MBLK1_APIME|50.00|6e-06	HTH_psq|PF05225.11|4.6e-08
F01_transcript/12465	Gene.44125::F01_transcript/12465::g.44125	complete	1491	497	+	score=75.22	tr|P28159|SUH_DROME|89.01|0.0	BTD|PF09270.5|1.2e-65	LAG1-DNAbind|PF09271.6|3.6e-56	TIG|PF01833.19|8.4e-07
F01_transcript/12469	Gene.44134::F01_transcript/12469::g.44134	complete	1779	593	+	score=74.57	tr|Q70JS2|KELC_ANOST|22.22|1e-13	BTB|PF00651.26|1.7e-21	BACK|PF07707.10|1.1e-11
F01_transcript/1247	Gene.6277::F01_transcript/1247::g.6277	complete	1371	457	+	score=120.85	tr|Q24009|BICC_DROME|21.01|3e-07	KH_1|PF00013.24|1.8e-07	KH_1|PF00013.24|2.4e-09	KH_1|PF00013.24|2.2e-11	KH_1|PF00013.24|2e-14	KH_1|PF00013.24|1.1e-12	KH_3|PF13014.1|3.6e-05	KH_3|PF13014.1|8.9e-06	KH_3|PF13014.1|2.2e-05	KH_3|PF13014.1|8.4e-11	KH_3|PF13014.1|1.4e-09
F01_transcript/12470	Gene.44139::F01_transcript/12470::g.44139	complete	489	163	+	score=17.77	tr|Q9VMX6|SMAL1_DROME|37.97|4e-34	SNF2_N|PF00176.18|1.5e-07	HARP|PF07443.8|5e-07
F01_transcript/12473	Gene.44144::F01_transcript/12473::g.44144	complete	1365	455	+	score=58.96	tr|P34579|UNC47_CAEEL|23.24|1e-07	Aa_trans|PF01490.13|6.6e-71
F01_transcript/12476	Gene.44149::F01_transcript/12476::g.44149	complete	2091	697	+	score=118.55	DDE_1|PF03184.14|3.3e-23	HTH_psq|PF05225.11|1e-06
F01_transcript/12478	Gene.67016::F01_transcript/12478::g.67016	complete	1350	450	+	score=118.40
F01_transcript/1248	Gene.6284::F01_transcript/1248::g.6284	complete	978	326	+	score=67.54	tr|Q54RR5|ACDSB_DICDI|54.39|1e-109	Acyl-CoA_dh_N|PF02771.11|6.6e-28	Acyl-CoA_dh_M|PF02770.14|2.2e-18	Acyl-CoA_dh_1|PF00441.19|1.8e-09
F01_transcript/12483	Gene.44152::F01_transcript/12483::g.44152	complete	1536	512	+	score=80.38	tr|Q9GPH8|SNMP2_MANSE|29.45|8e-54	CD36|PF01130.16|2.5e-113
F01_transcript/12484	Gene.44157::F01_transcript/12484::g.44157	complete	744	248	+	score=37.33	tr|Q9U5L1|SRPR_DROME|81.51|3e-143	SRP54|PF00448.17|1.4e-48	CbiA|PF01656.18|1.6e-07	ArgK|PF03308.11|3.7e-07
F01_transcript/12487	Gene.44163::F01_transcript/12487::g.44163	complete	648	216	+	score=33.65	tr|Q9U6B8|CRCM1_DROME|79.45|8e-117	Orai-1|PF07856.7|5e-71
F01_transcript/12488	Gene.44169::F01_transcript/12488::g.44169	complete	588	196	+	score=52.53	tr|Q27504|CAH3_CAEEL|31.52|1e-18	Carb_anhydrase|PF00194.16|2.9e-29
F01_transcript/12489	Gene.44173::F01_transcript/12489::g.44173	complete	1533	511	+	score=98.69	tr|P25159|STAU_DROME|52.05|5e-15	tr|P25159|STAU_DROME|47.83|1e-11	tr|P25159|STAU_DROME|30.33|2e-09	dsrm|PF00035.20|4e-10	dsrm|PF00035.20|1.8e-13
F01_transcript/12493	Gene.44174::F01_transcript/12493::g.44174	complete	1995	665	+	score=134.41	tr|Q54J73|PAP_DICDI|43.52|8e-149	PAP_central|PF04928.12|4.9e-107	PAP_RNA-bind|PF04926.10|6.9e-37	NTP_transf_2|PF01909.18|5.2e-08
F01_transcript/12496	Gene.44177::F01_transcript/12496::g.44177	complete	2862	954	+	score=162.84	tr|B0W730|SMG8_CULQU|34.58|2e-179	DUF2146|PF10220.4|1.6e-240
F01_transcript/125	Gene.853::F01_transcript/125::g.853	complete	1962	654	+	score=161.61	tr|P05095|ACTNA_DICDI|43.31|2e-24	NT-C2|PF10358.4|1.3e-21	CH|PF00307.26|1.1e-18	CAMSAP_CH|PF11971.3|1.9e-10
F01_transcript/1250	Gene.6290::F01_transcript/1250::g.6290	complete	4728	1576	+	score=437.64
F01_transcript/12501	Gene.44182::F01_transcript/12501::g.44182	complete	2097	699	+	score=130.95	tr|Q1HDZ5|EIF3B_BOMMO|63.68|0.0	eIF2A|PF08662.6|2.4e-48	RRM_1|PF00076.17|4.6e-05
F01_transcript/12505	Gene.44192::F01_transcript/12505::g.44192	complete	489	163	+	score=1.89
F01_transcript/12508	Gene.44193::F01_transcript/12508::g.44193	complete	2058	686	+	score=117.32	tr|Q03563|SPK1_CAEEL|64.15|8e-86	tr|Q03563|SPK1_CAEEL|68.48|2e-72	Pkinase|PF00069.20|5e-22	Pkinase|PF00069.20|2.1e-16	Pkinase_Tyr|PF07714.12|5.2e-10
F01_transcript/12509	Gene.44196::F01_transcript/12509::g.44196	complete	2421	807	+	score=172.91	tr|B2D0J4|VDPP4_APIME|42.02|0.0	DPPIV_N|PF00930.16|1.6e-94	Peptidase_S9|PF00326.16|2.4e-53
F01_transcript/12511	Gene.44197::F01_transcript/12511::g.44197	complete	2709	903	+	score=67.35	tr|P21329|RTJK_DROFU|24.80|3e-50	RVT_1|PF00078.22|2e-35	Exo_endo_phos_2|PF14529.1|1.9e-11	Exo_endo_phos|PF03372.18|7.6e-07
F01_transcript/12512	Gene.44200::F01_transcript/12512::g.44200	complete	660	220	+	score=31.63	XPG_N|PF00752.12|2.6e-05
F01_transcript/12513	Gene.44206::F01_transcript/12513::g.44206	complete	1428	476	+	score=94.81	tr|P07805|DCOR_TRYBB|51.75|1e-130	Orn_Arg_deC_N|PF02784.11|2.7e-73	Orn_DAP_Arg_deC|PF00278.17|2.2e-31
F01_transcript/12514	Gene.44210::F01_transcript/12514::g.44210	complete	2199	733	+	score=134.97	tr|Q54PP7|LVSF_DICDI|45.76|7e-149	tr|Q54PP7|LVSF_DICDI|36.20|2e-27	Beach|PF02138.13|1.1e-100	WD40|PF00400.27|0.034	WD40|PF00400.27|7.7e-09	PH_BEACH|PF14844.1|9.5e-09
F01_transcript/12516	Gene.44214::F01_transcript/12516::g.44214	complete	1158	386	+	score=80.38	tr|O76878|RIPL_DROME|48.72|2e-118	Jnk-SapK_ap_N|PF09744.4|8.9e-21	RILP|PF11461.3|2.5e-12
F01_transcript/12523	Gene.44221::F01_transcript/12523::g.44221	complete	1977	659	+	score=155.48	tr|P34447|YM2A_CAEEL|32.89|9e-07	PHD|PF00628.24|1.6e-08	PHD|PF00628.24|1e-09	zf-HC5HC2H|PF13771.1|1.7e-09	zf-HC5HC2H_2|PF13832.1|1e-08
F01_transcript/12524	Gene.44227::F01_transcript/12524::g.44227	complete	1491	497	+	score=75.22	tr|P28159|SUH_DROME|89.01|0.0	BTD|PF09270.5|1.2e-65	LAG1-DNAbind|PF09271.6|3.6e-56	TIG|PF01833.19|8.4e-07
F01_transcript/12526	Gene.44230::F01_transcript/12526::g.44230	complete	1413	471	+	score=67.21	tr|P80363|CCB23_ORCLI|30.26|9e-06	GAS2|PF02187.12|9.4e-40	EF-hand_7|PF13499.1|1.3e-06	EF-hand_6|PF13405.1|0.00095	EF-hand_6|PF13405.1|0.0024	EF-hand_8|PF13833.1|0.023
F01_transcript/12528	Gene.44233::F01_transcript/12528::g.44233	complete	2295	765	+	score=160.13	tr|Q9VNH1|BN3D2_DROME|45.07|3e-74	Bin3|PF06859.7|1.1e-43	Methyltransf_18|PF12847.2|5.6e-14	Methyltransf_23|PF13489.1|8.5e-13	Methyltransf_31|PF13847.1|2.5e-06	Methyltransf_26|PF13659.1|1.3e-07	Methyltransf_25|PF13649.1|1.8e-06
F01_transcript/12529	Gene.44234::F01_transcript/12529::g.44234	complete	1458	486	+	score=59.59	tr|Q27367|CRQ_DROME|38.08|6e-108	CD36|PF01130.16|1.4e-133
F01_transcript/1253	Gene.6296::F01_transcript/1253::g.6296	complete	1209	403	+	score=62.49	tr|Q9VFS5|PP4R3_DROME|80.00|0.0	SMK-1|PF04802.10|2e-81
F01_transcript/12530	Gene.44236::F01_transcript/12530::g.44236	complete	2205	735	+	score=191.38	Rab5-bind|PF09311.6|2.2e-19	FYVE|PF01363.16|1.2e-15
F01_transcript/12534	Gene.44239::F01_transcript/12534::g.44239	complete	654	218	+	score=36.68	tr|Q9VHD2|MAAI2_DROME|88.04|2e-142	GST_N_3|PF13417.1|1.1e-18	GST_N_2|PF13409.1|7.5e-14	GST_N|PF02798.15|4e-13	GST_C|PF00043.20|1.5e-07	GST_C_2|PF13410.1|8.6e-07
F01_transcript/12535	Gene.44241::F01_transcript/12535::g.44241	complete	1248	416	+	score=46.75	tr|Q9V3A4|CSUP_DROME|56.77|2e-99	Zip|PF02535.17|1.9e-79
F01_transcript/12536	Gene.44246::F01_transcript/12536::g.44246	complete	1479	493	+	score=129.53	tr|P08155|KRH1_DROME|40.54|2e-19	tr|P08155|KRH1_DROME|34.85|1e-16	tr|P08155|KRH1_DROME|31.78|4e-11	tr|P08155|KRH1_DROME|32.14|4e-06	zf-C2H2|PF00096.21|0.026	zf-C2H2|PF00096.21|0.0028	zf-C2H2|PF00096.21|0.0037	zf-C2H2|PF00096.21|0.00026	zf-H2C2_2|PF13465.1|7.4e-06	zf-H2C2_2|PF13465.1|0.00019	zf-C2H2_4|PF13894.1|0.017	zf-C2H2_4|PF13894.1|0.0055	zf-C2H2_4|PF13894.1|0.066	zf-C2H2_4|PF13894.1|0.051
F01_transcript/1254	Gene.6300::F01_transcript/1254::g.6300	complete	2820	940	+	score=218.73	SAPS|PF04499.10|5.9e-47	SAPS|PF04499.10|1.3e-35
F01_transcript/12540	Gene.44256::F01_transcript/12540::g.44256	complete	1098	366	+	score=49.08	tr|B0WC46|TRET1_CULQU|67.13|4e-178	Sugar_tr|PF00083.19|1.5e-78	MFS_1|PF07690.11|3.3e-15
F01_transcript/12543	Gene.44260::F01_transcript/12543::g.44260	complete	1593	531	+	score=140.72	tr|Q623T0|ODO1_CAEBR|40.82|2e-74	E1_dh|PF00676.15|4.1e-10
F01_transcript/12548	Gene.44285::F01_transcript/12548::g.44285	complete	1146	382	+	score=44.97	THAP|PF05485.7|6.5e-15
F01_transcript/1255	Gene.6305::F01_transcript/1255::g.6305	complete	5220	1740	+	score=398.67
F01_transcript/12551	Gene.44292::F01_transcript/12551::g.44292	complete	741	247	+	score=57.52	tr|Q54KA7|SECG_DICDI|32.20|6e-07	Ank_2|PF12796.2|2.7e-08	Ank|PF00023.25|0.015
F01_transcript/12552	Gene.44298::F01_transcript/12552::g.44298	complete	2148	716	+	score=125.91	tr|Q9VM91|TTL3A_DROME|60.00|2e-121	TTL|PF03133.10|8.2e-72
F01_transcript/12553	Gene.44302::F01_transcript/12553::g.44302	complete	1992	664	+	score=112.73
F01_transcript/12554	Gene.44304::F01_transcript/12554::g.44304	complete	1512	504	+	score=115.15	tr|P29981|CP4C1_BLADI|33.12|4e-68	p450|PF00067.17|3.6e-88
F01_transcript/12556	Gene.44309::F01_transcript/12556::g.44309	complete	1731	577	+	score=88.71	Patatin|PF01734.17|2.5e-27
F01_transcript/12558	Gene.44316::F01_transcript/12558::g.44316	complete	1416	472	+	score=74.28	SBF|PF01758.11|1e-30	DUF4137|PF13593.1|1.8e-13
F01_transcript/1256	Gene.6310::F01_transcript/1256::g.6310	complete	417	139	+	score=26.85	tr|Q8STJ0|MSRB_DROME|58.27|9e-56	SelR|PF01641.13|1.2e-53
F01_transcript/12561	Gene.44322::F01_transcript/12561::g.44322	complete	219	73	+	score=6.20	tr|P52192|IRK1_CAEEL|40.38|2e-06	IRK|PF01007.15|3.3e-07
F01_transcript/12562	Gene.44324::F01_transcript/12562::g.44324	complete	1920	640	+	score=185.26	tr|A8XA40|CALX_CAEBR|47.76|4e-168	Calreticulin|PF00262.13|1.6e-160
F01_transcript/12563	Gene.44327::F01_transcript/12563::g.44327	complete	1884	628	+	score=104.21	tr|Q54KI3|ANM5_DICDI|45.10|0.0	PRMT5|PF05185.11|7.8e-172
F01_transcript/12564	Gene.44330::F01_transcript/12564::g.44330	complete	2466	822	+	score=116.72	RVT_1|PF00078.22|1.3e-11	GIY-YIG|PF01541.19|5.8e-07
F01_transcript/12565	Gene.44332::F01_transcript/12565::g.44332	complete	321	107	+	score=16.66	Sas10_Utp3|PF04000.10|1.6e-17
F01_transcript/12566	Gene.44341::F01_transcript/12566::g.44341	complete	210	70	+	score=10.88
F01_transcript/12568	Gene.44349::F01_transcript/12568::g.44349	complete	2052	684	+	score=122.36	tr|Q16MY0|WDR48_AEDAE|63.26|0.0	DUF3337|PF11816.3|3.6e-62	WD40|PF00400.27|9.7e-05	WD40|PF00400.27|8.7e-07	WD40|PF00400.27|1.1e-05	WD40|PF00400.27|1.2e-05	WD40|PF00400.27|1.6e-08	WD40|PF00400.27|0.021
F01_transcript/12569	Gene.44352::F01_transcript/12569::g.44352	complete	1146	382	+	score=44.67	tr|Q6J201|SPI_CYACP|35.56|2e-66	Serpin|PF00079.15|1.7e-117
F01_transcript/1257	Gene.6314::F01_transcript/1257::g.6314	complete	3906	1302	+	score=258.06	tr|Q00449|MDR49_DROME|46.72|0.0	ABC_membrane|PF00664.18|2.9e-56	ABC_membrane|PF00664.18|1.4e-47	ABC_tran|PF00005.22|2.2e-35	ABC_tran|PF00005.22|1.7e-35	ABC_ATPase|PF09818.4|8.5e-06	ABC_ATPase|PF09818.4|2.5e-06
F01_transcript/12572	Gene.44361::F01_transcript/12572::g.44361	complete	1143	381	+	score=86.73	tr|Q9W032|SGT1_DROME|34.52|2e-48	SGT1|PF07093.6|8.6e-55
F01_transcript/12575	Gene.44363::F01_transcript/12575::g.44363	complete	1575	525	+	score=90.93	tr|Q964T2|CP9E2_BLAGE|47.65|0.0	p450|PF00067.17|4.3e-82
F01_transcript/12577	Gene.44368::F01_transcript/12577::g.44368	complete	2040	680	+	score=123.61	tr|Q09298|PINK1_CAEEL|31.81|5e-53	Pkinase|PF00069.20|2.4e-21	Pkinase_Tyr|PF07714.12|7.6e-10
F01_transcript/12578	Gene.44371::F01_transcript/12578::g.44371	complete	1458	486	+	score=59.59	tr|Q27367|CRQ_DROME|38.08|6e-108	CD36|PF01130.16|1.4e-133
F01_transcript/1258	Gene.6321::F01_transcript/1258::g.6321	complete	1935	645	+	score=121.30	tr|P08953|TOLL_DROME|30.77|1e-16	LRR_8|PF13855.1|2.1e-10	LRR_8|PF13855.1|8.9e-09	LRR_4|PF12799.2|2.8e-07	LRR_1|PF00560.28|0.23	LRR_1|PF00560.28|0.036
F01_transcript/12580	Gene.44375::F01_transcript/12580::g.44375	complete	960	320	+	score=76.90	tr|P25159|STAU_DROME|25.84|2e-09	tr|P25159|STAU_DROME|28.87|2e-08	dsrm|PF00035.20|6.1e-15	dsrm|PF00035.20|3e-14
F01_transcript/12581	Gene.44378::F01_transcript/12581::g.44378	complete	2586	862	+	score=115.26	tr|Q22949|PLSB_CAEEL|27.15|5e-76	Acyltransferase|PF01553.16|1.5e-17
F01_transcript/12582	Gene.44382::F01_transcript/12582::g.44382	complete	252	84	+	score=4.59
F01_transcript/12584	Gene.44391::F01_transcript/12584::g.44391	complete	1020	340	+	score=44.01	tr|A1Z6W3|PRIC1_DROME|42.57|2e-25	tr|A1Z6W3|PRIC1_DROME|27.12|1e-21	tr|A1Z6W3|PRIC1_DROME|35.21|1e-21	LIM|PF00412.17|9.2e-10	LIM|PF00412.17|5.7e-11	LIM|PF00412.17|3.5e-11	LIM|PF00412.17|9.4e-09
F01_transcript/12585	Gene.44395::F01_transcript/12585::g.44395	complete	1704	568	+	score=104.93	tr|Q54RA2|AL4A1_DICDI|49.62|0.0	Aldedh|PF00171.17|1.6e-105
F01_transcript/12586	Gene.44400::F01_transcript/12586::g.44400	complete	432	144	+	score=44.09	tr|Q10462|CAH5_CAEEL|29.92|1e-08	Carb_anhydrase|PF00194.16|7.3e-16
F01_transcript/1259	Gene.6325::F01_transcript/1259::g.6325	complete	3507	1169	+	score=187.16	tr|P08953|TOLL_DROME|31.30|1e-18	tr|P08953|TOLL_DROME|27.70|7e-11	tr|P08953|TOLL_DROME|24.28|3e-08	LRR_8|PF13855.1|2.1e-06	LRR_8|PF13855.1|1.3e-12	LRR_8|PF13855.1|1.4e-10	LRR_1|PF00560.28|0.055
F01_transcript/12590	Gene.44403::F01_transcript/12590::g.44403	complete	375	125	+	score=24.02	tr|P32023|KGP25_DROME|81.45|9e-60	Pkinase|PF00069.20|3.9e-05
F01_transcript/12591	Gene.44409::F01_transcript/12591::g.44409	complete	171	57	+	score=-0.60	tr|Q54WU3|MAP11_DICDI|47.22|4e-06
F01_transcript/12593	Gene.44411::F01_transcript/12593::g.44411	complete	585	195	+	score=25.75	tr|B4P624|TRET1_DROYA|35.58|3e-09	Sugar_tr|PF00083.19|2.9e-06
F01_transcript/12595	Gene.44416::F01_transcript/12595::g.44416	complete	795	265	+	score=65.13	Man-6-P_recep|PF02157.10|5.5e-24
F01_transcript/126	Gene.862::F01_transcript/126::g.862	complete	1218	406	+	score=80.70	tr|P34643|SC16_CAEEL|27.05|5e-15	Sec16_C|PF12931.2|4.3e-42
F01_transcript/12605	Gene.44424::F01_transcript/12605::g.44424	complete	1017	339	+	score=55.26	tr|Q21122|F2612_CAEEL|45.74|2e-89	His_Phos_1|PF00300.17|1.4e-33	6PF2K|PF01591.13|1.6e-28
F01_transcript/1261	Gene.6337::F01_transcript/1261::g.6337	complete	3270	1090	+	score=206.08	tr|Q9VYQ8|UBP7_DROME|56.36|0.0	USP7_ICP0_bdg|PF12436.3|1.1e-83	USP7_C2|PF14533.1|4.7e-70	UCH|PF00443.24|1.4e-56	UCH_1|PF13423.1|1.3e-28	MATH|PF00917.21|1.3e-17
F01_transcript/12611	Gene.44426::F01_transcript/12611::g.44426	complete	2292	764	+	score=176.93
F01_transcript/12613	Gene.44429::F01_transcript/12613::g.44429	complete	2109	703	+	score=118.19	tr|Q16928|WHITE_ANOAL|27.96|4e-64	ABC2_membrane|PF01061.19|1.5e-39	ABC_tran|PF00005.22|3.7e-29	AAA_21|PF13304.1|1.1e-06	DUF258|PF03193.11|1.2e-05
F01_transcript/12614	Gene.44433::F01_transcript/12614::g.44433	complete	711	237	+	score=45.44	tr|P05049|SNAK_DROME|45.38|3e-66	Trypsin|PF00089.21|7.5e-54
F01_transcript/12616	Gene.44439::F01_transcript/12616::g.44439	complete	786	262	+	score=92.05	tr|Q9W2K1|GCH1_DROME|78.70|4e-144	GTP_cyclohydroI|PF01227.17|3.1e-74
F01_transcript/12617	Gene.44443::F01_transcript/12617::g.44443	complete	1629	543	+	score=114.64	tr|Q54BC6|PSMD2_DICDI|50.56|2e-173	PC_rep|PF01851.17|3.2e-07	PC_rep|PF01851.17|8.1e-07
F01_transcript/12618	Gene.44446::F01_transcript/12618::g.44446	complete	2367	789	+	score=180.37	tr|Q9VJI3|MYSA_DROME|79.37|0.0	tr|Q9VJI3|MYSA_DROME|87.65|7e-79	Myosin_head|PF00063.16|1.6e-231	Myosin_tail_1|PF01576.14|1.3e-56
F01_transcript/12620	Gene.44449::F01_transcript/12620::g.44449	complete	1752	584	+	score=123.00	tr|Q55EL3|UCKA_DICDI|50.11|6e-159	UPRTase|PF14681.1|1e-74	PRK|PF00485.13|1.5e-56	AAA_17|PF13207.1|4.1e-09	AAA_18|PF13238.1|3.7e-07	CPT|PF07931.7|6.3e-05
F01_transcript/12622	Gene.44456::F01_transcript/12622::g.44456	complete	828	276	+	score=43.23	tr|Q5TTG1|VATA_ANOGA|88.68|1e-172	ATP-synt_ab|PF00006.20|1.9e-17	ATP-synt_ab_N|PF02874.18|8.6e-15
F01_transcript/12623	Gene.44464::F01_transcript/12623::g.44464	complete	1176	392	+	score=34.80	Exo_endo_phos_2|PF14529.1|2.2e-16	Exo_endo_phos|PF03372.18|2.6e-09
F01_transcript/12624	Gene.44466::F01_transcript/12624::g.44466	complete	933	311	+	score=56.25	tr|Q9XYL0|CTDS_DICDI|62.99|2e-65	NIF|PF03031.13|1.7e-51
F01_transcript/12625	Gene.44472::F01_transcript/12625::g.44472	complete	2181	727	+	score=114.90
F01_transcript/12627	Gene.67022::F01_transcript/12627::g.67022	complete	1371	457	+	score=73.59	tr|Q54VB6|PSRA_DICDI|49.50|3e-135	B56|PF01603.15|2.2e-182
F01_transcript/12629	Gene.44473::F01_transcript/12629::g.44473	complete	1479	493	+	score=125.26	tr|Q54EH1|EPN_DICDI|44.12|2e-25	ENTH|PF01417.15|7.4e-26	UIM|PF02809.15|0.00027	UIM|PF02809.15|0.08
F01_transcript/12633	Gene.44477::F01_transcript/12633::g.44477	complete	1485	495	+	score=48.40	GpcrRhopsn4|PF10192.4|1.2e-73
F01_transcript/12634	Gene.44479::F01_transcript/12634::g.44479	complete	1077	359	+	score=58.68	tr|Q292U2|PRIC1_DROPS|34.01|8e-31	tr|Q292U2|PRIC1_DROPS|42.57|1e-25	tr|Q292U2|PRIC1_DROPS|32.07|7e-24	tr|Q292U2|PRIC1_DROPS|27.12|4e-22	LIM|PF00412.17|9.9e-10	LIM|PF00412.17|6.2e-11	LIM|PF00412.17|3.8e-11	LIM|PF00412.17|8.4e-14	LIM|PF00412.17|1.9e-09
F01_transcript/1264	Gene.6352::F01_transcript/1264::g.6352	complete	564	188	+	score=9.37	PIG-H|PF10181.4|2.7e-14
F01_transcript/12640	Gene.44486::F01_transcript/12640::g.44486	complete	1584	528	+	score=105.70	tr|Q86KG4|OSB4_DICDI|35.08|2e-68	Oxysterol_BP|PF01237.13|2e-75
F01_transcript/12641	Gene.44490::F01_transcript/12641::g.44490	complete	1173	391	+	score=115.99	tr|P0CG71|UBIQ1_CAEEL|98.69|0.0	tr|P0CG71|UBIQ1_CAEEL|99.73|0.0	tr|P0CG71|UBIQ1_CAEEL|98.43|0.0	tr|P0CG71|UBIQ1_CAEEL|98.43|0.0	tr|P0CG71|UBIQ1_CAEEL|98.43|0.0	tr|P0CG71|UBIQ1_CAEEL|98.43|0.0	tr|P0CG71|UBIQ1_CAEEL|98.43|0.0	tr|P0CG71|UBIQ1_CAEEL|100.00|0.0	ubiquitin|PF00240.18|7.8e-34	ubiquitin|PF00240.18|7.8e-34	ubiquitin|PF00240.18|7.8e-34	ubiquitin|PF00240.18|7.8e-34	ubiquitin|PF00240.18|2.8e-33	Rad60-SLD|PF11976.3|7e-19	Rad60-SLD|PF11976.3|7e-19	Rad60-SLD|PF11976.3|7e-19	Rad60-SLD|PF11976.3|7e-19	Rad60-SLD|PF11976.3|7e-19	Ubiquitin_2|PF14560.1|0.0002	Ubiquitin_2|PF14560.1|0.00018	Ubiquitin_2|PF14560.1|0.00018	Ubiquitin_2|PF14560.1|0.00018	Ubiquitin_2|PF14560.1|0.00017	Telomere_Sde2|PF13019.1|0.0069	Telomere_Sde2|PF13019.1|0.0069	Telomere_Sde2|PF13019.1|0.0069	Telomere_Sde2|PF13019.1|0.0069
F01_transcript/12642	Gene.44493::F01_transcript/12642::g.44493	complete	1425	475	+	score=114.12	tr|P81439|EQST_ACTEQ|37.29|4e-08	SPARC_Ca_bdg|PF10591.4|1.8e-24	Thyroglobulin_1|PF00086.13|9.3e-13	Kazal_2|PF07648.10|6.6e-06	Kazal_1|PF00050.16|0.00013
F01_transcript/12644	Gene.44497::F01_transcript/12644::g.44497	complete	315	105	+	score=3.05
F01_transcript/12646	Gene.44506::F01_transcript/12646::g.44506	complete	1470	490	+	score=23.19	tr|Q54X73|ACOC_DICDI|54.09|1e-163	Aconitase|PF00330.15|1.7e-82
F01_transcript/1265	Gene.6357::F01_transcript/1265::g.6357	complete	3273	1091	+	score=134.10	tr|Q9BPS0|VIT2_PERAM|23.63|3e-59	VWD|PF00094.20|3.9e-13	DUF1943|PF09172.6|7.2e-08
F01_transcript/12651	Gene.44511::F01_transcript/12651::g.44511	complete	1881	627	+	score=128.57	tr|Q382V8|HSLU2_TRYB2|36.26|1e-10	tr|Q382V8|HSLU2_TRYB2|42.86|3e-08	tr|Q382V8|HSLU2_TRYB2|39.19|1e-06	AAA_2|PF07724.9|5.1e-40	ClpB_D2-small|PF10431.4|6.6e-14	AAA|PF00004.24|2.5e-13	Sigma54_activat|PF00158.21|0.00018	AAA_5|PF07728.9|0.00011
F01_transcript/12652	Gene.44515::F01_transcript/12652::g.44515	complete	162	54	+	score=3.23
F01_transcript/12654	Gene.44518::F01_transcript/12654::g.44518	complete	726	242	+	score=62.19	tr|Q86HQ2|ABCG8_DICDI|38.60|5e-17	ABC_tran|PF00005.22|1.2e-13	DUF258|PF03193.11|1.3e-05
F01_transcript/12659	Gene.44528::F01_transcript/12659::g.44528	complete	2808	936	+	score=165.64	tr|Q54S79|WDR3_DICDI|39.60|1e-131	tr|Q54S79|WDR3_DICDI|34.21|7e-43	tr|Q54S79|WDR3_DICDI|25.52|8e-14	tr|Q54S79|WDR3_DICDI|22.66|4e-10	tr|Q54S79|WDR3_DICDI|23.96|2e-07	WD40|PF00400.27|0.00013	WD40|PF00400.27|1.2e-07	WD40|PF00400.27|3.3e-06	WD40|PF00400.27|7.3e-05	WD40|PF00400.27|0.0024	WD40|PF00400.27|9.7e-09	WD40|PF00400.27|8.4e-07	WD40|PF00400.27|0.0017	Utp12|PF04003.7|4.5e-17
F01_transcript/1266	Gene.6363::F01_transcript/1266::g.6363	complete	3288	1096	+	score=238.29	tr|Q24472|RBF_DROME|33.77|2e-99	tr|Q24472|RBF_DROME|48.08|2e-22	tr|Q24472|RBF_DROME|34.58|1e-08	RB_A|PF01858.12|4.4e-70	RB_B|PF01857.15|7e-50	DUF3452|PF11934.3|2.7e-40
F01_transcript/12660	Gene.44531::F01_transcript/12660::g.44531	complete	2862	954	+	score=162.07	tr|B0W730|SMG8_CULQU|34.68|0.0	DUF2146|PF10220.4|3.4e-242
F01_transcript/12662	Gene.44536::F01_transcript/12662::g.44536	complete	1578	526	+	score=116.86	tr|Q9VDG8|ATNA_DROME|90.43|0.0	Hydrolase_like2|PF13246.1|3.7e-26	Hydrolase|PF00702.21|3.3e-25	Cation_ATPase_C|PF00689.16|1e-20	HAD|PF12710.2|1.7e-09
F01_transcript/12663	Gene.44538::F01_transcript/12663::g.44538	complete	1107	369	+	score=38.78	tr|Q09225|NRF6_CAEEL|25.19|3e-21	Acyl_transf_3|PF01757.17|1.3e-15
F01_transcript/12666	Gene.44543::F01_transcript/12666::g.44543	complete	1971	657	+	score=110.79	tr|Q9NEW6|RSP3_CAEEL|35.62|3e-07	RRM_1|PF00076.17|9.3e-15	RRM_6|PF14259.1|4.8e-10	RRM_5|PF13893.1|2.8e-06
F01_transcript/12668	Gene.44554::F01_transcript/12668::g.44554	complete	153	51	+	score=1.99	tr|P48451|CANB1_DROME|100.00|4e-15
F01_transcript/1267	Gene.6367::F01_transcript/1267::g.6367	complete	2352	784	+	score=193.97	Lipin_N|PF04571.9|3.6e-41
F01_transcript/12673	Gene.44555::F01_transcript/12673::g.44555	complete	1050	350	+	score=47.50	tr|Q9VQX4|PNCB_DROME|75.94|2e-169	NAPRTase|PF04095.11|2.3e-10
F01_transcript/12675	Gene.44561::F01_transcript/12675::g.44561	complete	222	74	+	score=7.96	tr|P34560|RMD1_CAEEL|52.50|3e-08
F01_transcript/12676	Gene.44564::F01_transcript/12676::g.44564	complete	1242	414	+	score=68.45	tr|Q17P71|T23O_AEDAE|73.56|0.0	Trp_dioxygenase|PF03301.8|1.9e-157
F01_transcript/12678	Gene.44567::F01_transcript/12678::g.44567	complete	1344	448	+	score=111.93	PUB|PF09409.5|2.4e-22	UBX|PF00789.15|8.2e-08
F01_transcript/12679	Gene.44570::F01_transcript/12679::g.44570	complete	1215	405	+	score=70.93	tr|Q7KRW1|TRC8_DROME|33.02|1e-11	zf-RING_2|PF13639.1|1.4e-10	zf-C3HC4_3|PF13920.1|1.5e-06	zf-C3HC4|PF00097.20|6.6e-05
F01_transcript/1268	Gene.6374::F01_transcript/1268::g.6374	complete	2277	759	+	score=175.25	Lipin_N|PF04571.9|3.4e-41
F01_transcript/12681	Gene.44573::F01_transcript/12681::g.44573	complete	1539	513	+	score=95.90	tr|P29981|CP4C1_BLADI|31.94|1e-67	p450|PF00067.17|1.3e-83
F01_transcript/12682	Gene.44576::F01_transcript/12682::g.44576	complete	1953	651	+	score=115.65	tr|Q8T7K0|ALIX_DICDI|32.31|1e-29	BRO1|PF03097.13|1.2e-113	HR1|PF02185.11|1e-14	PDZ|PF00595.19|3.2e-10
F01_transcript/12683	Gene.44578::F01_transcript/12683::g.44578	complete	219	73	+	score=8.35
F01_transcript/12688	Gene.44589::F01_transcript/12688::g.44589	complete	501	167	+	score=27.79	tr|B0WMG3|NO66_CULQU|59.39|1e-68	Cupin_4|PF08007.7|5.5e-37
F01_transcript/1269	Gene.6380::F01_transcript/1269::g.6380	complete	1431	477	+	score=1.72	tr|Q9NBX4|RTXE_DROME|26.71|2e-26	RVT_1|PF00078.22|1.4e-30
F01_transcript/12690	Gene.44591::F01_transcript/12690::g.44591	complete	654	218	+	score=35.28	tr|Q9VHD2|MAAI2_DROME|88.04|2e-142	GST_N_3|PF13417.1|1.1e-18	GST_N_2|PF13409.1|7.5e-14	GST_N|PF02798.15|4e-13	GST_C|PF00043.20|1.5e-07	GST_C_2|PF13410.1|8.6e-07
F01_transcript/12691	Gene.44593::F01_transcript/12691::g.44593	complete	2124	708	+	score=132.50	tr|Q03563|SPK1_CAEEL|64.15|1e-85	tr|Q03563|SPK1_CAEEL|68.48|3e-72	Pkinase|PF00069.20|5.3e-22	Pkinase|PF00069.20|2.2e-16	Pkinase_Tyr|PF07714.12|5.5e-10
F01_transcript/12693	Gene.44604::F01_transcript/12693::g.44604	complete	1506	502	+	score=113.40	tr|P29981|CP4C1_BLADI|30.79|7e-63	p450|PF00067.17|7.7e-95
F01_transcript/12694	Gene.44609::F01_transcript/12694::g.44609	complete	543	181	+	score=48.54
F01_transcript/12695	Gene.44613::F01_transcript/12695::g.44613	complete	786	262	+	score=54.94	tr|Q57VB1|HSLU1_TRYB2|46.15|4e-10	AAA_2|PF07724.9|1.1e-09	AAA|PF00004.24|1e-07
F01_transcript/12697	Gene.44618::F01_transcript/12697::g.44618	complete	687	229	+	score=33.45	Ank_2|PF12796.2|1.1e-06	Ank|PF00023.25|0.003
F01_transcript/12698	Gene.44626::F01_transcript/12698::g.44626	complete	615	205	+	score=29.29	tr|Q54QR3|RB32A_DICDI|47.73|8e-55	Ras|PF00071.17|3e-45	Miro|PF08477.8|7.5e-18	Arf|PF00025.16|1.7e-11	MMR_HSR1|PF01926.18|6.8e-05
F01_transcript/12699	Gene.44629::F01_transcript/12699::g.44629	complete	1407	469	+	score=79.62	tr|Q9V8R9|41_DROME|30.73|3e-23	FERM_C|PF09380.5|1e-19	FA|PF08736.6|8.4e-11
F01_transcript/1270	Gene.6394::F01_transcript/1270::g.6394	complete	258	86	+	score=12.88
F01_transcript/12700	Gene.44636::F01_transcript/12700::g.44636	complete	354	118	+	score=23.82
F01_transcript/12702	Gene.44641::F01_transcript/12702::g.44641	complete	393	131	+	score=26.76	tr|Q8INB9|AKT1_DROME|65.81|2e-48	PH|PF00169.24|8.7e-15
F01_transcript/12703	Gene.44646::F01_transcript/12703::g.44646	complete	378	126	+	score=30.72	tr|Q9W1C9|PEB3_DROME|49.48|2e-31	OS-D|PF03392.8|2.9e-39
F01_transcript/12704	Gene.44649::F01_transcript/12704::g.44649	complete	2307	769	+	score=112.13	tr|Q24311|CUL1_DROME|44.96|0.0	Cullin|PF00888.17|1e-165	Cullin_Nedd8|PF10557.4|1.2e-23
F01_transcript/12707	Gene.44653::F01_transcript/12707::g.44653	complete	984	328	+	score=52.12	tr|Q292U2|PRIC1_DROPS|34.01|5e-31	tr|Q292U2|PRIC1_DROPS|32.07|5e-24	tr|Q292U2|PRIC1_DROPS|29.77|3e-16	LIM|PF00412.17|5.4e-11	LIM|PF00412.17|3.4e-11	LIM|PF00412.17|7.4e-14	LIM|PF00412.17|1.2e-09
F01_transcript/12709	Gene.44657::F01_transcript/12709::g.44657	complete	714	238	+	score=33.87	ubiquitin|PF00240.18|2.1e-09
F01_transcript/1271	Gene.6399::F01_transcript/1271::g.6399	complete	804	268	+	score=42.46
F01_transcript/12712	Gene.44659::F01_transcript/12712::g.44659	complete	1233	411	+	score=49.53	tr|B4HNS0|TRE11_DROSE|57.27|6e-31	Sugar_tr|PF00083.19|3.7e-08
F01_transcript/12713	Gene.44665::F01_transcript/12713::g.44665	complete	705	235	+	score=51.48	tr|P92177|1433E_DROME|88.33|9e-157	14-3-3|PF00244.15|1.2e-107
F01_transcript/12715	Gene.44669::F01_transcript/12715::g.44669	complete	654	218	+	score=35.28	tr|Q9VHD2|MAAI2_DROME|88.04|2e-142	GST_N_3|PF13417.1|1.1e-18	GST_N_2|PF13409.1|7.5e-14	GST_N|PF02798.15|4e-13	GST_C|PF00043.20|1.5e-07	GST_C_2|PF13410.1|8.6e-07
F01_transcript/12716	Gene.44671::F01_transcript/12716::g.44671	complete	1968	656	+	score=154.27	tr|Q55GS2|SCY1_DICDI|38.44|8e-90	HEAT_EZ|PF13513.1|0.0017
F01_transcript/12717	Gene.44676::F01_transcript/12717::g.44676	complete	2160	720	+	score=118.83	RRM_6|PF14259.1|1.6e-06	RRM_1|PF00076.17|3.2e-05
F01_transcript/12718	Gene.44680::F01_transcript/12718::g.44680	complete	195	65	+	score=3.51
F01_transcript/12719	Gene.44683::F01_transcript/12719::g.44683	complete	720	240	+	score=43.11	TPR_11|PF13414.1|6.3e-08	TPR_2|PF07719.12|0.025	TPR_2|PF07719.12|0.013	TPR_2|PF07719.12|0.00054	TPR_8|PF13181.1|0.0023	TPR_8|PF13181.1|0.0061	TPR_1|PF00515.23|0.003	Apc3|PF12895.2|4e-06	TPR_6|PF13174.1|0.17
F01_transcript/12720	Gene.44688::F01_transcript/12720::g.44688	complete	2508	836	+	score=177.41	tr|P19109|DDX17_DROME|71.63|0.0	DEAD|PF00270.24|6.3e-44	Helicase_C|PF00271.26|1.5e-25
F01_transcript/12723	Gene.44692::F01_transcript/12723::g.44692	complete	2547	849	+	score=117.11	tr|L0CRA6|AUB_DROME|47.35|0.0	Piwi|PF02171.12|6e-96	PAZ|PF02170.17|1.6e-33
F01_transcript/12726	Gene.67024::F01_transcript/12726::g.67024	complete	1770	590	+	score=85.31
F01_transcript/1273	Gene.6407::F01_transcript/1273::g.6407	complete	1830	610	+	score=121.28	tr|P53625|MA122_DROME|31.60|3e-25	Glyco_hydro_47|PF01532.15|1e-84
F01_transcript/12730	Gene.44697::F01_transcript/12730::g.44697	complete	522	174	+	score=34.44	tr|B6MFW3|HOOK_BRAFL|30.20|1e-11	HOOK|PF05622.7|2.8e-17
F01_transcript/12732	Gene.44702::F01_transcript/12732::g.44702	complete	1413	471	+	score=87.63	tr|P29981|CP4C1_BLADI|31.35|1e-63	p450|PF00067.17|2.3e-79
F01_transcript/12733	Gene.44707::F01_transcript/12733::g.44707	complete	606	202	+	score=37.26
F01_transcript/12734	Gene.44710::F01_transcript/12734::g.44710	complete	2106	702	+	score=123.26	tr|Q9VE61|RN181_DROME|45.65|2e-08	zf-RING_2|PF13639.1|3.7e-11	zf-C3HC4_2|PF13923.1|3.7e-07	zf-C3HC4|PF00097.20|9.1e-07	zf-Apc11|PF12861.2|0.00015
F01_transcript/12736	Gene.44721::F01_transcript/12736::g.44721	complete	513	171	+	score=11.77	tr|Q55BQ3|SCY2_DICDI|24.58|9e-10	Pkinase|PF00069.20|1.8e-11	Pkinase_Tyr|PF07714.12|1.4e-06
F01_transcript/12737	Gene.44725::F01_transcript/12737::g.44725	complete	2580	860	+	score=139.14	tr|Q27368|E2F_DROME|39.71|8e-08	E2F_TDP|PF02319.15|4.7e-17	E2F_TDP|PF02319.15|2.1e-14
F01_transcript/1274	Gene.6410::F01_transcript/1274::g.6410	complete	1527	509	+	score=90.72	tr|P36179|2AAA_DROME|81.31|0.0	tr|P36179|2AAA_DROME|22.86|2e-11	tr|P36179|2AAA_DROME|21.81|5e-09	HEAT|PF02985.17|8.3e-05	HEAT|PF02985.17|0.0018	HEAT|PF02985.17|0.00057	HEAT_2|PF13646.1|8.1e-07	HEAT_2|PF13646.1|7.9e-09
F01_transcript/12740	Gene.44737::F01_transcript/12740::g.44737	complete	837	279	+	score=55.75	tr|O16686|YK27_CAEEL|46.28|2e-29	PseudoU_synth_2|PF00849.17|2.2e-11
F01_transcript/12743	Gene.44743::F01_transcript/12743::g.44743	complete	768	256	+	score=49.80
F01_transcript/12746	Gene.44744::F01_transcript/12746::g.44744	complete	1464	488	+	score=146.22	tr|Q54PG8|GNT14_DICDI|21.77|2e-09	Glyco_transf_49|PF13896.1|1.5e-88
F01_transcript/12748	Gene.44747::F01_transcript/12748::g.44747	complete	1821	607	+	score=125.69	tr|Q8SX68|Y0915_DROME|52.12|4e-84	CortBP2|PF09727.4|3e-45
F01_transcript/12749	Gene.44749::F01_transcript/12749::g.44749	complete	1923	641	+	score=101.69	DUF3338|PF11819.3|1.3e-29
F01_transcript/1275	Gene.6413::F01_transcript/1275::g.6413	complete	1308	436	+	score=61.52	tr|O46040|MSTAA_DROME|30.54|3e-21
F01_transcript/12754	Gene.44752::F01_transcript/12754::g.44752	complete	2970	990	+	score=110.55	tr|P21328|RTJK_DROME|25.40|5e-48	RVT_1|PF00078.22|3.8e-37	Exo_endo_phos_2|PF14529.1|3.8e-12	Exo_endo_phos|PF03372.18|1.2e-05
F01_transcript/12755	Gene.44756::F01_transcript/12755::g.44756	complete	1371	457	+	score=76.62	tr|Q86KG4|OSB4_DICDI|35.08|6e-69	Oxysterol_BP|PF01237.13|1.3e-75
F01_transcript/12757	Gene.44760::F01_transcript/12757::g.44760	complete	720	240	+	score=15.03	tr|Q9U539|OCT1_CAEEL|23.50|6e-16	Sugar_tr|PF00083.19|7.8e-07
F01_transcript/12759	Gene.44766::F01_transcript/12759::g.44766	complete	2532	844	+	score=181.87	tr|O18158|OGT1_CAEEL|21.48|4e-10	tr|O18158|OGT1_CAEEL|24.54|9e-08	TPR_1|PF00515.23|5e-07	TPR_1|PF00515.23|0.0043	TPR_1|PF00515.23|4.7e-05	TPR_11|PF13414.1|3.5e-08	TPR_11|PF13414.1|8.6e-08	TPR_2|PF07719.12|0.00027	TPR_2|PF07719.12|0.0056	TPR_2|PF07719.12|0.014	TPR_6|PF13174.1|0.014	TPR_6|PF13174.1|0.3	TPR_6|PF13174.1|0.55	TPR_7|PF13176.1|0.00048	TPR_8|PF13181.1|0.022	TPR_8|PF13181.1|0.016	TPR_10|PF13374.1|0.59	TPR_9|PF13371.1|0.52
F01_transcript/12760	Gene.44769::F01_transcript/12760::g.44769	complete	1695	565	+	score=75.94	TLD|PF07534.11|1.7e-29	RabGAP-TBC|PF00566.13|4.5e-18
F01_transcript/12762	Gene.44775::F01_transcript/12762::g.44775	complete	2616	872	+	score=140.27	tr|Q9VH20|TAF1B_DROME|26.97|2e-38	RRN7|PF11781.3|5.8e-07
F01_transcript/12763	Gene.44778::F01_transcript/12763::g.44778	complete	594	198	+	score=36.44
F01_transcript/12766	Gene.44779::F01_transcript/12766::g.44779	complete	1452	484	+	score=112.88	tr|Q9VN12|NCKXH_DROME|54.98|3e-161	Na_Ca_ex|PF01699.19|1.9e-27	Na_Ca_ex|PF01699.19|2.4e-11
F01_transcript/12767	Gene.44786::F01_transcript/12767::g.44786	complete	597	199	+	score=30.57	tr|Q54XK1|PRAFA_DICDI|30.26|6e-14	PRA1|PF03208.14|1.6e-38
F01_transcript/12769	Gene.44789::F01_transcript/12769::g.44789	complete	1746	582	+	score=74.50	Cation_efflux|PF01545.16|8.1e-37
F01_transcript/12771	Gene.44791::F01_transcript/12771::g.44791	complete	1062	354	+	score=88.23
F01_transcript/12775	Gene.44797::F01_transcript/12775::g.44797	complete	180	60	+	score=4.54	tr|P35128|UBE2N_DROME|84.48|3e-32	UQ_con|PF00179.21|1.8e-09
F01_transcript/1278	Gene.6419::F01_transcript/1278::g.6419	complete	426	142	+	score=34.55	tr|Q9GQF1|JIP3_DROME|46.21|1e-23	Jnk-SapK_ap_N|PF09744.4|1e-15
F01_transcript/12781	Gene.44799::F01_transcript/12781::g.44799	complete	2160	720	+	score=115.69	RRM_6|PF14259.1|2.8e-06	RRM_1|PF00076.17|3.6e-05
F01_transcript/12782	Gene.44802::F01_transcript/12782::g.44802	complete	2043	681	+	score=184.39	tr|Q9VJ62|NAF1_DROME|50.57|7e-51	Gar1|PF04410.9|2.2e-36
F01_transcript/12783	Gene.44810::F01_transcript/12783::g.44810	complete	1449	483	+	score=125.08	tr|Q22523|NPL21_CAEEL|29.31|2e-54	Peptidase_M13_N|PF05649.8|1.7e-94
F01_transcript/12784	Gene.44814::F01_transcript/12784::g.44814	complete	1503	501	+	score=70.33
F01_transcript/12785	Gene.44821::F01_transcript/12785::g.44821	complete	741	247	+	score=46.91	tr|Q54XC1|5NTC_DICDI|47.02|1e-46	5_nucleotid|PF05761.9|7.3e-61
F01_transcript/12787	Gene.44827::F01_transcript/12787::g.44827	complete	387	129	+	score=21.23
F01_transcript/12790	Gene.44834::F01_transcript/12790::g.44834	complete	378	126	+	score=35.70	tr|Q9VGR7|Y6693_DROME|32.14|2e-13
F01_transcript/12791	Gene.44838::F01_transcript/12791::g.44838	complete	1572	524	+	score=103.83	tr|Q09285|YQK1_CAEEL|22.92|7e-10	KH_1|PF00013.24|6.1e-16	KH_1|PF00013.24|2.9e-14	TUDOR|PF00567.19|8e-22	KH_3|PF13014.1|3.7e-09	KH_3|PF13014.1|5.7e-09
F01_transcript/12793	Gene.44840::F01_transcript/12793::g.44840	complete	150	50	+	score=4.06
F01_transcript/12794	Gene.44843::F01_transcript/12794::g.44843	complete	438	146	+	score=36.10	tr|Q05187|TGMH_TACTR|46.77|2e-35	Transglut_C|PF00927.17|1e-15
F01_transcript/12797	Gene.44850::F01_transcript/12797::g.44850	complete	234	78	+	score=16.12	Bromo_TP|PF07524.8|1.2e-09
F01_transcript/12799	Gene.44852::F01_transcript/12799::g.44852	complete	1827	609	+	score=117.53	tr|Q6WV19|GALT2_DROME|78.85|0.0	Glycos_transf_2|PF00535.21|9e-27	Glyco_transf_7C|PF02709.9|7.4e-06
F01_transcript/128	Gene.872::F01_transcript/128::g.872	complete	2799	933	+	score=116.66	tr|P10079|FBP1_STRPU|28.29|9e-47	tr|P10079|FBP1_STRPU|27.41|1e-45	tr|P10079|FBP1_STRPU|27.32|8e-41	tr|P10079|FBP1_STRPU|33.82|1e-26	EGF|PF00008.22|1.6e-05	EGF|PF00008.22|9e-05	hEGF|PF12661.2|0.0037	hEGF|PF12661.2|0.0043	hEGF|PF12661.2|0.035
F01_transcript/1280	Gene.6434::F01_transcript/1280::g.6434	complete	900	300	+	score=48.77	tr|Q2PQN9|CDK5_GLOMM|83.10|3e-180	Pkinase|PF00069.20|7.9e-73	Pkinase_Tyr|PF07714.12|8e-35
F01_transcript/12800	Gene.44855::F01_transcript/12800::g.44855	complete	588	196	+	score=10.65	tr|Q558Z3|SSU72_DICDI|40.51|3e-49	Ssu72|PF04722.8|1.2e-81
F01_transcript/12802	Gene.44863::F01_transcript/12802::g.44863	complete	666	222	+	score=43.08
F01_transcript/12804	Gene.44867::F01_transcript/12804::g.44867	complete	603	201	+	score=21.17	tr|Q05974|RAB1A_LYMST|63.91|1e-75	Ras|PF00071.17|5.6e-62	Miro|PF08477.8|1.1e-21	Arf|PF00025.16|6.1e-17	GTP_EFTU|PF00009.22|2.1e-07	Gtr1_RagA|PF04670.7|8.2e-06	MMR_HSR1|PF01926.18|3.9e-05
F01_transcript/12805	Gene.44872::F01_transcript/12805::g.44872	complete	1542	514	+	score=66.15	tr|Q20086|UGT58_CAEEL|26.10|1e-47	UDPGT|PF00201.13|1.3e-75
F01_transcript/12806	Gene.44876::F01_transcript/12806::g.44876	complete	1857	619	+	score=129.53	tr|Q8IGJ7|ZASP_DROME|77.23|1e-119	tr|Q8IGJ7|ZASP_DROME|59.27|1e-116	LIM|PF00412.17|1.2e-10	LIM|PF00412.17|1.8e-08	LIM|PF00412.17|4.4e-11	LIM|PF00412.17|5.6e-12	PDZ|PF00595.19|2e-13
F01_transcript/12807	Gene.44880::F01_transcript/12807::g.44880	complete	2046	682	+	score=68.37	tr|Q95SX7|RTBS_DROME|37.81|9e-35	RVT_1|PF00078.22|2e-28	Exo_endo_phos_2|PF14529.1|1.6e-12	Exo_endo_phos|PF03372.18|7.6e-08
F01_transcript/12808	Gene.44883::F01_transcript/12808::g.44883	complete	1683	561	+	score=123.14	tr|Q9VC57|ATLAS_DROME|64.64|0.0	GBP|PF02263.14|2.8e-96
F01_transcript/12809	Gene.44888::F01_transcript/12809::g.44888	complete	219	73	+	score=8.17
F01_transcript/12812	Gene.44891::F01_transcript/12812::g.44891	complete	951	317	+	score=94.35
F01_transcript/12813	Gene.44896::F01_transcript/12813::g.44896	complete	489	163	+	score=40.52	PAH|PF02671.16|8.2e-12
F01_transcript/12815	Gene.44905::F01_transcript/12815::g.44905	complete	834	278	+	score=71.66	tr|P25159|STAU_DROME|25.84|9e-10	tr|P25159|STAU_DROME|28.87|1e-08	dsrm|PF00035.20|4.8e-15	dsrm|PF00035.20|2.4e-14	dsrm|PF00035.20|1.8e-05
F01_transcript/12816	Gene.44908::F01_transcript/12816::g.44908	complete	1422	474	+	score=85.86	tr|P91887|AMPN_PLUXY|25.20|3e-20	ERAP1_C|PF11838.3|1.3e-06
F01_transcript/12818	Gene.44912::F01_transcript/12818::g.44912	complete	2112	704	+	score=145.45	tr|Q9VNH1|BN3D2_DROME|44.72|3e-74	Bin3|PF06859.7|9.3e-44	Methyltransf_18|PF12847.2|4.9e-14	Methyltransf_23|PF13489.1|7.3e-13	Methyltransf_31|PF13847.1|2.3e-06	Methyltransf_26|PF13659.1|1.1e-07	Methyltransf_25|PF13649.1|1.5e-06
F01_transcript/12819	Gene.44916::F01_transcript/12819::g.44916	complete	192	64	+	score=1.96
F01_transcript/1282	Gene.6437::F01_transcript/1282::g.6437	complete	1326	442	+	score=49.64	tr|Q9W2F2|DCAF1_DROME|45.39|3e-108	WD40|PF00400.27|0.052
F01_transcript/12820	Gene.44921::F01_transcript/12820::g.44921	complete	2172	724	+	score=145.16	VIT|PF08487.5|3.1e-29	VWA|PF00092.23|2e-16	VWA_2|PF13519.1|2.3e-15	VWA_3|PF13768.1|1.5e-14
F01_transcript/12824	Gene.44927::F01_transcript/12824::g.44927	complete	396	132	+	score=27.56	tr|P18091|ACTN_DROME|90.00|1e-67	CH|PF00307.26|1e-14
F01_transcript/12827	Gene.44931::F01_transcript/12827::g.44931	complete	2712	904	+	score=139.94	tr|L0CRA6|AUB_DROME|47.35|0.0	Piwi|PF02171.12|5.7e-96	PAZ|PF02170.17|1.5e-33
F01_transcript/12828	Gene.44934::F01_transcript/12828::g.44934	complete	2742	914	+	score=227.40	tr|O62621|COPB2_DROME|71.59|0.0	Coatomer_WDAD|PF04053.9|2.6e-164	WD40|PF00400.27|0.029	WD40|PF00400.27|0.0047	WD40|PF00400.27|2.5e-08	WD40|PF00400.27|2e-09	WD40|PF00400.27|1.5e-08	WD40|PF00400.27|1.3e-11
F01_transcript/1283	Gene.6443::F01_transcript/1283::g.6443	complete	1332	444	+	score=64.12	tr|Q54IR8|STRUM_DICDI|47.18|3e-105	Strumpellin|PF10266.4|2.3e-148
F01_transcript/12833	Gene.44938::F01_transcript/12833::g.44938	complete	1164	388	+	score=66.20	tr|Q9VCA8|ANKHM_DROME|32.39|4e-07	KH_1|PF00013.24|1.3e-15	KH_1|PF00013.24|2.5e-11	KH_3|PF13014.1|2.3e-09	KH_3|PF13014.1|1.3e-07
F01_transcript/12834	Gene.44944::F01_transcript/12834::g.44944	complete	1167	389	+	score=36.30	tr|P15619|SRYC_DROME|34.26|5e-14	tr|P15619|SRYC_DROME|31.62|1e-07	zf-C2H2|PF00096.21|0.00011	zf-C2H2|PF00096.21|0.027	zf-C2H2|PF00096.21|0.018	zf-C2H2|PF00096.21|0.0021	zf-C2H2_4|PF13894.1|0.0015	zf-C2H2_4|PF13894.1|0.012	zf-C2H2_4|PF13894.1|0.063
F01_transcript/12835	Gene.44947::F01_transcript/12835::g.44947	complete	2691	897	+	score=155.37	tr|Q54PP7|LVSF_DICDI|45.76|3e-147	tr|Q54PP7|LVSF_DICDI|29.94|3e-41	tr|Q54PP7|LVSF_DICDI|36.78|1e-11	Beach|PF02138.13|1.6e-100	WD40|PF00400.27|0.043	WD40|PF00400.27|9.8e-09	WD40|PF00400.27|0.0014	WD40|PF00400.27|3.2e-08	WD40|PF00400.27|0.00035	PH_BEACH|PF14844.1|1.3e-08
F01_transcript/12838	Gene.44948::F01_transcript/12838::g.44948	complete	2649	883	+	score=234.84	tr|Q8IDX6|RBP2A_PLAF7|39.29|5e-09	tr|Q8IDX6|RBP2A_PLAF7|29.75|8e-06	RRM_1|PF00076.17|2.6e-14	RRM_6|PF14259.1|2.8e-13	SAP|PF02037.22|1.6e-09	RRM_5|PF13893.1|8.7e-08
F01_transcript/12839	Gene.44953::F01_transcript/12839::g.44953	complete	342	114	+	score=13.99
F01_transcript/1284	Gene.6451::F01_transcript/1284::g.6451	complete	3030	1010	+	score=309.60	tr|A1Z8P9|TPR_DROME|22.12|2e-09	TPR_MLP1_2|PF07926.7|2.9e-10
F01_transcript/12840	Gene.44956::F01_transcript/12840::g.44956	complete	204	68	+	score=4.09
F01_transcript/12842	Gene.44957::F01_transcript/12842::g.44957	complete	1665	555	+	score=140.87	tr|Q54EH1|EPN_DICDI|43.64|4e-42	ENTH|PF01417.15|5.6e-49	UIM|PF02809.15|0.00031	UIM|PF02809.15|0.092	ANTH|PF07651.11|2.5e-06	VHS|PF00790.14|0.00024
F01_transcript/12843	Gene.44959::F01_transcript/12843::g.44959	complete	831	277	+	score=29.69
F01_transcript/12844	Gene.44969::F01_transcript/12844::g.44969	complete	1050	350	+	score=100.74	tr|Q9VE61|RN181_DROME|42.55|2e-15	zf-RING_2|PF13639.1|1e-12	zf-C3HC4|PF00097.20|5.1e-07
F01_transcript/12845	Gene.44973::F01_transcript/12845::g.44973	complete	429	143	+	score=32.80
F01_transcript/12846	Gene.44974::F01_transcript/12846::g.44974	complete	2535	845	+	score=217.13	Smg4_UPF3|PF03467.10|8.8e-39
F01_transcript/12848	Gene.44981::F01_transcript/12848::g.44981	complete	936	312	+	score=70.83
F01_transcript/12849	Gene.44983::F01_transcript/12849::g.44983	complete	3009	1003	+	score=108.55	tr|Q9BPS0|VIT2_PERAM|23.58|3e-51	VWD|PF00094.20|3.4e-13
F01_transcript/12851	Gene.44987::F01_transcript/12851::g.44987	complete	654	218	+	score=35.28	tr|Q9VHD2|MAAI2_DROME|88.04|2e-142	GST_N_3|PF13417.1|1.1e-18	GST_N_2|PF13409.1|7.5e-14	GST_N|PF02798.15|4e-13	GST_C|PF00043.20|1.5e-07	GST_C_2|PF13410.1|8.6e-07
F01_transcript/12853	Gene.44989::F01_transcript/12853::g.44989	complete	2028	676	+	score=81.45	tr|Q9VHP0|DDX3_DROME|58.69|0.0	DEAD|PF00270.24|1.2e-44	Helicase_C|PF00271.26|2.5e-28
F01_transcript/12854	Gene.44995::F01_transcript/12854::g.44995	complete	900	300	+	score=61.25	PH|PF00169.24|4.3e-09	PH_11|PF15413.1|7.1e-09
F01_transcript/12855	Gene.45002::F01_transcript/12855::g.45002	complete	765	255	+	score=81.42	tr|Q623T0|ODO1_CAEBR|41.46|1e-66	Transket_pyr|PF02779.19|1.1e-18
F01_transcript/12859	Gene.45006::F01_transcript/12859::g.45006	complete	2916	972	+	score=183.04	tr|Q54RI9|XPOT_DICDI|30.09|5e-57	tr|Q54RI9|XPOT_DICDI|29.94|6e-53	Xpo1|PF08389.7|1.2e-39
F01_transcript/12860	Gene.45008::F01_transcript/12860::g.45008	complete	210	70	+	score=1.71
F01_transcript/12862	Gene.45010::F01_transcript/12862::g.45010	complete	1941	647	+	score=128.02	tr|B4KSY3|KTU_DROMO|42.79|7e-135	PIH1|PF08190.7|2.6e-88
F01_transcript/12863	Gene.45011::F01_transcript/12863::g.45011	complete	1716	572	+	score=105.71	tr|Q54S79|WDR3_DICDI|39.60|3e-136	tr|Q54S79|WDR3_DICDI|22.66|1e-10	WD40|PF00400.27|0.0013	WD40|PF00400.27|0.11	WD40|PF00400.27|5.4e-09	WD40|PF00400.27|4.6e-07	WD40|PF00400.27|0.00092	Utp12|PF04003.7|2.2e-17
F01_transcript/12865	Gene.45015::F01_transcript/12865::g.45015	complete	2085	695	+	score=119.99	tr|P19109|DDX17_DROME|71.00|0.0	DEAD|PF00270.24|2.9e-45	Helicase_C|PF00271.26|2.3e-26	DUF1777|PF08648.7|1.6e-06	DUF1777|PF08648.7|5.2e-07
F01_transcript/12870	Gene.45019::F01_transcript/12870::g.45019	complete	735	245	+	score=38.89	tr|P34276|YKJ2_CAEEL|30.69|4e-20	GILT|PF03227.11|4.5e-26
F01_transcript/12871	Gene.45020::F01_transcript/12871::g.45020	complete	2052	684	+	score=147.53	tr|Q9VGY6|SKEL1_DROME|39.53|5e-86	tr|Q9VGY6|SKEL1_DROME|44.63|5e-43	DM13|PF10517.4|1.9e-18	DM13|PF10517.4|2.6e-16	DOMON|PF03351.12|7.4e-22
F01_transcript/12874	Gene.45022::F01_transcript/12874::g.45022	complete	861	287	+	score=36.30	tr|Q174I2|PRIC1_AEDAE|35.61|2e-33	tr|Q174I2|PRIC1_AEDAE|42.55|5e-25	tr|Q174I2|PRIC1_AEDAE|33.77|9e-24	tr|Q174I2|PRIC1_AEDAE|30.52|4e-20	tr|Q174I2|PRIC1_AEDAE|29.17|1e-07	LIM|PF00412.17|1.3e-07	LIM|PF00412.17|3.9e-11	LIM|PF00412.17|2.4e-11	LIM|PF00412.17|5.3e-14	LIM|PF00412.17|8.3e-10
F01_transcript/12875	Gene.45026::F01_transcript/12875::g.45026	complete	750	250	+	score=45.87	tr|Q95000|CHLE1_BRALA|54.17|2e-07	COesterase|PF00135.23|6.8e-11
F01_transcript/12877	Gene.45032::F01_transcript/12877::g.45032	complete	1497	499	+	score=122.53	tr|P29981|CP4C1_BLADI|33.41|1e-68	p450|PF00067.17|3.4e-89
F01_transcript/12878	Gene.45035::F01_transcript/12878::g.45035	complete	1059	353	+	score=91.88
F01_transcript/12879	Gene.45038::F01_transcript/12879::g.45038	complete	948	316	+	score=66.59	tr|O16796|NPL11_CAEEL|24.27|5e-20	Peptidase_M13_N|PF05649.8|2.2e-21
F01_transcript/1288	Gene.6463::F01_transcript/1288::g.6463	complete	1071	357	+	score=71.83	tr|Q05808|VIT_ANTGR|28.23|6e-32	DUF1943|PF09172.6|1.4e-11	Vitellogenin_N|PF01347.17|5.9e-05
F01_transcript/12880	Gene.45043::F01_transcript/12880::g.45043	complete	921	307	+	score=78.43	tr|P49193|RALB_TODPA|30.00|7e-06	CRAL_TRIO|PF00650.15|1.6e-23
F01_transcript/12882	Gene.45046::F01_transcript/12882::g.45046	complete	1635	545	+	score=131.82	tr|P46794|CBS_DICDI|55.93|0.0	PALP|PF00291.20|7.6e-61	CBS|PF00571.23|2.7e-10
F01_transcript/12884	Gene.67027::F01_transcript/12884::g.67027	complete	2835	945	+	score=200.62	tr|Q29G21|COPB_DROPS|72.16|0.0	Adaptin_N|PF01602.15|1.9e-106	Coatomer_b_Cpla|PF14806.1|1.3e-65	Coatamer_beta_C|PF07718.7|4.8e-58
F01_transcript/12886	Gene.45053::F01_transcript/12886::g.45053	complete	1974	658	+	score=116.27	tr|Q8T7K0|ALIX_DICDI|32.31|1e-29	BRO1|PF03097.13|1.3e-113	HR1|PF02185.11|1e-14	PDZ|PF00595.19|3.2e-10
F01_transcript/12888	Gene.45055::F01_transcript/12888::g.45055	complete	2133	711	+	score=139.93	tr|B2D0J4|VDPP4_APIME|38.56|4e-138	DPPIV_N|PF00930.16|1.2e-94	Peptidase_S9|PF00326.16|2.4e-21
F01_transcript/12889	Gene.45059::F01_transcript/12889::g.45059	complete	1920	640	+	score=110.66	tr|Q94464|DYNA_DICDI|55.41|0.0	Dynamin_M|PF01031.15|5.8e-99	Dynamin_N|PF00350.18|6.7e-53
F01_transcript/1289	Gene.6476::F01_transcript/1289::g.6476	complete	3015	1005	+	score=191.54	tr|O17468|HIRA_DROME|40.18|0.0	WD40|PF00400.27|0.079	WD40|PF00400.27|1.4e-08	WD40|PF00400.27|1.1e-09	WD40|PF00400.27|2e-08	WD40|PF00400.27|4.3e-06	WD40|PF00400.27|0.11	Hira|PF07569.6|2.5e-39	HIRA_B|PF09453.5|2.9e-05
F01_transcript/12890	Gene.45063::F01_transcript/12890::g.45063	complete	1674	558	+	score=140.09	tr|Q8MRC9|GALT9_DROME|63.31|0.0	Glycos_transf_2|PF00535.21|1.3e-31	Glyco_transf_7C|PF02709.9|1.7e-07	Glyco_tranf_2_2|PF10111.4|0.00011
F01_transcript/12892	Gene.45068::F01_transcript/12892::g.45068	complete	732	244	+	score=30.49	tr|Q9VRG7|CNEP1_DROME|79.84|7e-148	NIF|PF03031.13|1.1e-46
F01_transcript/12893	Gene.45071::F01_transcript/12893::g.45071	complete	2631	877	+	score=154.45	tr|Q179T2|MUT7_AEDAE|35.45|1e-103	Mut7-C|PF01927.11|4.4e-18	DNA_pol_A_exo1|PF01612.15|1.1e-18
F01_transcript/12896	Gene.45073::F01_transcript/12896::g.45073	complete	1161	387	+	score=109.04
F01_transcript/12898	Gene.45079::F01_transcript/12898::g.45079	complete	2607	869	+	score=137.54	tr|P11584|ITBX_DROME|55.82|0.0	Integrin_beta|PF00362.13|2.7e-158	Integrin_b_cyt|PF08725.6|5.1e-26	Integrin_B_tail|PF07965.7|2.3e-15	EGF_2|PF07974.8|2.4e-05
F01_transcript/12899	Gene.45082::F01_transcript/12899::g.45082	complete	2706	902	+	score=219.87	tr|Q7Z119|UNC89_CAEEL|26.03|3e-68	tr|Q7Z119|UNC89_CAEEL|25.43|1e-62	tr|Q7Z119|UNC89_CAEEL|23.56|2e-60	tr|Q7Z119|UNC89_CAEEL|26.30|1e-56	tr|Q7Z119|UNC89_CAEEL|24.77|1e-56	tr|Q7Z119|UNC89_CAEEL|23.45|4e-56	tr|Q7Z119|UNC89_CAEEL|25.40|6e-55	tr|Q7Z119|UNC89_CAEEL|25.14|2e-51	tr|Q7Z119|UNC89_CAEEL|24.77|2e-51	tr|Q7Z119|UNC89_CAEEL|24.80|7e-50	tr|Q7Z119|UNC89_CAEEL|24.05|7e-44	tr|Q7Z119|UNC89_CAEEL|25.73|5e-43	tr|Q7Z119|UNC89_CAEEL|23.74|2e-40	tr|Q7Z119|UNC89_CAEEL|24.78|1e-37	tr|Q7Z119|UNC89_CAEEL|24.91|3e-37	tr|Q7Z119|UNC89_CAEEL|24.71|4e-37	tr|Q7Z119|UNC89_CAEEL|25.13|5e-33	tr|Q7Z119|UNC89_CAEEL|22.92|1e-32	tr|Q7Z119|UNC89_CAEEL|22.55|2e-31	tr|Q7Z119|UNC89_CAEEL|22.78|2e-29	tr|Q7Z119|UNC89_CAEEL|24.24|7e-27	tr|Q7Z119|UNC89_CAEEL|24.20|3e-21	tr|Q7Z119|UNC89_CAEEL|26.90|1e-19	tr|Q7Z119|UNC89_CAEEL|28.78|1e-14	tr|Q7Z119|UNC89_CAEEL|23.47|1e-12	tr|Q7Z119|UNC89_CAEEL|23.36|2e-12	tr|Q7Z119|UNC89_CAEEL|26.32|3e-12	tr|Q7Z119|UNC89_CAEEL|27.70|2e-09	tr|Q7Z119|UNC89_CAEEL|27.46|4e-07	I-set|PF07679.11|2.2e-14	I-set|PF07679.11|1.3e-18	I-set|PF07679.11|3e-17	I-set|PF07679.11|7.7e-13	I-set|PF07679.11|5.2e-15	I-set|PF07679.11|4.3e-16	I-set|PF07679.11|3.1e-12	I-set|PF07679.11|3e-12	Ig_2|PF13895.1|0.00069	Ig_2|PF13895.1|7.1e-07	Ig_2|PF13895.1|1.8e-07	Ig_2|PF13895.1|3.7e-07	Ig_2|PF13895.1|3.8e-07	Ig_2|PF13895.1|2.1e-07
F01_transcript/129	Gene.883::F01_transcript/129::g.883	complete	357	119	+	score=23.47	tr|P49594|FEM2_CAEEL|34.65|2e-11	PP2C|PF00481.16|6.5e-21
F01_transcript/12900	Gene.45086::F01_transcript/12900::g.45086	complete	1461	487	+	score=73.71	tr|O61613|NMT_DROME|66.67|0.0	NMT_C|PF02799.10|8.6e-83	NMT|PF01233.14|6.5e-79
F01_transcript/12901	Gene.45091::F01_transcript/12901::g.45091	complete	804	268	+	score=86.68
F01_transcript/12902	Gene.45095::F01_transcript/12902::g.45095	complete	189	63	+	score=2.57
F01_transcript/12906	Gene.45101::F01_transcript/12906::g.45101	complete	717	239	+	score=25.13	tr|Q556I2|AEDO_DICDI|29.17|2e-16	DUF1637|PF07847.7|1.1e-47
F01_transcript/12907	Gene.45106::F01_transcript/12907::g.45106	complete	1029	343	+	score=58.48	Abhydrolase_5|PF12695.2|1.1e-16	Abhydrolase_6|PF12697.2|2.5e-16	Abhydrolase_3|PF07859.8|1.1e-05
F01_transcript/12908	Gene.45108::F01_transcript/12908::g.45108	complete	1428	476	+	score=93.45	tr|P07805|DCOR_TRYBB|52.02|3e-131	Orn_Arg_deC_N|PF02784.11|2.7e-73	Orn_DAP_Arg_deC|PF00278.17|3.7e-31
F01_transcript/1291	Gene.6481::F01_transcript/1291::g.6481	complete	3813	1271	+	score=257.95	tr|P54679|PMA1_DICDI|25.65|4e-24	Hydrolase|PF00702.21|3e-62	HMA|PF00403.21|6.5e-12	HMA|PF00403.21|1.1e-07	HMA|PF00403.21|7.2e-06	HMA|PF00403.21|1e-13	E1-E2_ATPase|PF00122.15|1.4e-46	HAD|PF12710.2|1.6e-13
F01_transcript/12910	Gene.45112::F01_transcript/12910::g.45112	complete	2148	716	+	score=89.71	tr|Q11069|TMC2_CAEEL|26.87|7e-28	tr|Q11069|TMC2_CAEEL|27.64|2e-22	TMC|PF07810.8|5.3e-41
F01_transcript/12911	Gene.45114::F01_transcript/12911::g.45114	complete	2025	675	+	score=177.00	tr|Q9VJ62|NAF1_DROME|52.41|5e-51	Gar1|PF04410.9|2.1e-36
F01_transcript/12913	Gene.67029::F01_transcript/12913::g.67029	complete	1437	479	+	score=45.13	tr|Q9U8M0|VIT1_PERAM|30.09|1e-34	VWD|PF00094.20|9.3e-14
F01_transcript/12915	Gene.45133::F01_transcript/12915::g.45133	complete	837	279	+	score=65.10
F01_transcript/12916	Gene.45136::F01_transcript/12916::g.45136	complete	729	243	+	score=59.75
F01_transcript/12919	Gene.45140::F01_transcript/12919::g.45140	complete	1731	577	+	score=177.62	tr|Q9VAQ7|SLU7_DROME|70.79|0.0	Slu7|PF11708.3|6.5e-88
F01_transcript/1292	Gene.6484::F01_transcript/1292::g.6484	complete	1365	455	+	score=113.37	tr|Q8T277|PRKAG_DICDI|38.06|2e-65	CBS|PF00571.23|0.0031	CBS|PF00571.23|1.9e-10	CBS|PF00571.23|1.2e-07	CBS|PF00571.23|1.4e-12
F01_transcript/12920	Gene.45143::F01_transcript/12920::g.45143	complete	1428	476	+	score=93.45	tr|P07805|DCOR_TRYBB|52.02|3e-131	Orn_Arg_deC_N|PF02784.11|2.7e-73	Orn_DAP_Arg_deC|PF00278.17|3.7e-31
F01_transcript/12925	Gene.45147::F01_transcript/12925::g.45147	complete	2631	877	+	score=143.70	FAST_2|PF08368.7|7.5e-19	FAST_1|PF06743.10|1.9e-06
F01_transcript/12926	Gene.45150::F01_transcript/12926::g.45150	complete	708	236	+	score=41.28	Dimer_Tnp_hAT|PF05699.9|3.2e-05
F01_transcript/12932	Gene.45168::F01_transcript/12932::g.45168	complete	162	54	+	score=5.58
F01_transcript/12933	Gene.45169::F01_transcript/12933::g.45169	complete	210	70	+	score=9.45
F01_transcript/12936	Gene.45176::F01_transcript/12936::g.45176	complete	1596	532	+	score=107.58	tr|P91885|AMPN_MANSE|32.96|6e-100	Peptidase_M1|PF01433.15|4.6e-74	ERAP1_C|PF11838.3|6.8e-24	Peptidase_MA_2|PF13485.1|8.9e-20
F01_transcript/12937	Gene.45181::F01_transcript/12937::g.45181	complete	570	190	+	score=42.87
F01_transcript/12938	Gene.45185::F01_transcript/12938::g.45185	complete	702	234	+	score=61.74	AhpC-TSA_2|PF13911.1|2.7e-15	AhpC-TSA|PF00578.16|2e-05
F01_transcript/12939	Gene.45193::F01_transcript/12939::g.45193	complete	909	303	+	score=62.89	tr|Q9U3A0|PAN1_CAEEL|29.91|4e-20	tr|Q9U3A0|PAN1_CAEEL|24.41|1e-10	tr|Q9U3A0|PAN1_CAEEL|26.67|2e-07	LRR_8|PF13855.1|3.8e-12	LRR_8|PF13855.1|1.3e-09	LRR_8|PF13855.1|5.5e-08	LRR_8|PF13855.1|3.9e-11	LRR_8|PF13855.1|2.4e-08	LRR_8|PF13855.1|8.4e-10	LRR_5|PF13306.1|1.1e-06	LRR_5|PF13306.1|0.0018
F01_transcript/1294	Gene.6490::F01_transcript/1294::g.6490	complete	1152	384	+	score=55.69	HECT_2|PF09814.4|1.4e-38
F01_transcript/12940	Gene.45200::F01_transcript/12940::g.45200	complete	2346	782	+	score=175.13	tr|Q54NI1|APC4_DICDI|20.35|6e-17	Apc4|PF12896.2|3.6e-50	Apc4_WD40|PF12894.2|1.2e-14
F01_transcript/12941	Gene.45202::F01_transcript/12941::g.45202	complete	1452	484	+	score=39.08	KH_1|PF00013.24|3.5e-13	KH_1|PF00013.24|1.5e-18	KH_1|PF00013.24|1.7e-18	KH_3|PF13014.1|3e-11	KH_3|PF13014.1|2.1e-14	KH_3|PF13014.1|6.3e-11
F01_transcript/12942	Gene.45207::F01_transcript/12942::g.45207	complete	1341	447	+	score=161.41
F01_transcript/12943	Gene.45213::F01_transcript/12943::g.45213	complete	2280	760	+	score=195.22
F01_transcript/12944	Gene.45217::F01_transcript/12944::g.45217	complete	513	171	+	score=21.73	tr|P83673|LYS1_CRAVI|38.14|1e-13	Destabilase|PF05497.7|5.8e-30
F01_transcript/12946	Gene.45224::F01_transcript/12946::g.45224	complete	1707	569	+	score=122.69	tr|P22813|HSF_DROME|57.36|1e-91	tr|P22813|HSF_DROME|50.00|1e-07	HSF_DNA-bind|PF00447.12|1.9e-33	Vert_HS_TF|PF06546.6|1.8e-07
F01_transcript/12947	Gene.45227::F01_transcript/12947::g.45227	complete	1179	393	+	score=54.96	tr|P92208|JNK_DROME|86.67|0.0	Pkinase|PF00069.20|8.7e-64	Pkinase_Tyr|PF07714.12|4.2e-29	Kdo|PF06293.9|1.3e-06
F01_transcript/1295	Gene.66696::F01_transcript/1295::g.66696	complete	1905	635	+	score=159.78	tr|P18091|ACTN_DROME|88.69|0.0	Spectrin|PF00435.16|2.2e-14	Spectrin|PF00435.16|2.3e-25	Spectrin|PF00435.16|2.1e-14	CH|PF00307.26|1e-16	CH|PF00307.26|5e-22	CAMSAP_CH|PF11971.3|4.7e-13
F01_transcript/12950	Gene.45234::F01_transcript/12950::g.45234	complete	1674	558	+	score=124.00	tr|Q55EL3|UCKA_DICDI|50.00|2e-159	UPRTase|PF14681.1|9.2e-75	PRK|PF00485.13|1.4e-56	AAA_17|PF13207.1|3.8e-09	AAA_18|PF13238.1|3.4e-07	CPT|PF07931.7|5.8e-05
F01_transcript/12951	Gene.45243::F01_transcript/12951::g.45243	complete	177	59	+	score=12.97	tr|Q24311|CUL1_DROME|77.59|9e-25	Cullin_Nedd8|PF10557.4|2.7e-21
F01_transcript/12953	Gene.45245::F01_transcript/12953::g.45245	complete	1320	440	+	score=101.19	tr|Q54PT2|VPS4_DICDI|61.14|0.0	AAA|PF00004.24|1.2e-40	Vps4_C|PF09336.5|2.5e-27	MIT|PF04212.13|4.5e-22	AAA_5|PF07728.9|0.00014
F01_transcript/12955	Gene.45249::F01_transcript/12955::g.45249	complete	444	148	+	score=13.79	XPG_N|PF00752.12|2.4e-05
F01_transcript/12957	Gene.45255::F01_transcript/12957::g.45255	complete	2943	981	+	score=212.62	tr|Q9V3P6|PSMD1_DROME|70.54|0.0	PC_rep|PF01851.17|1.5e-05	PC_rep|PF01851.17|3.2e-05	PC_rep|PF01851.17|7.7e-05	PC_rep|PF01851.17|3.3e-07	HEAT_2|PF13646.1|6.3e-10
F01_transcript/12958	Gene.45257::F01_transcript/12958::g.45257	complete	1539	513	+	score=90.10	tr|P29981|CP4C1_BLADI|31.68|2e-65	p450|PF00067.17|1.2e-84
F01_transcript/12959	Gene.45263::F01_transcript/12959::g.45263	complete	1248	416	+	score=47.52	tr|Q9V3A4|CSUP_DROME|56.77|1e-99	Zip|PF02535.17|7.5e-80
F01_transcript/12960	Gene.45268::F01_transcript/12960::g.45268	complete	1392	464	+	score=5.45	tr|P21328|RTJK_DROME|25.76|2e-14	RVT_1|PF00078.22|3.1e-15	RNase_H|PF00075.19|3.8e-05
F01_transcript/12961	Gene.45275::F01_transcript/12961::g.45275	complete	2517	839	+	score=156.33	tr|Q8IGJ0|EFR3_DROME|54.53|0.0
F01_transcript/12964	Gene.45281::F01_transcript/12964::g.45281	complete	1680	560	+	score=108.75	tr|P14000|ARS_HEMPU|28.88|1e-31	Sulfatase|PF00884.18|1.3e-68	Phosphodiest|PF01663.17|1.4e-05
F01_transcript/12966	Gene.45287::F01_transcript/12966::g.45287	complete	2787	929	+	score=211.78	tr|Q09543|2AAA_CAEEL|21.66|3e-06
F01_transcript/12969	Gene.45296::F01_transcript/12969::g.45296	complete	1059	353	+	score=57.68	Abhydrolase_5|PF12695.2|1.2e-16	Abhydrolase_6|PF12697.2|2.8e-16	Abhydrolase_3|PF07859.8|1.2e-05
F01_transcript/12971	Gene.45298::F01_transcript/12971::g.45298	complete	540	180	+	score=22.67	tr|Q24307|IAP2_DROME|48.08|6e-10	BIR|PF00653.16|1.1e-14
F01_transcript/12973	Gene.45305::F01_transcript/12973::g.45305	complete	1122	374	+	score=39.19	tr|Q24311|CUL1_DROME|51.87|7e-114	Cullin|PF00888.17|2.1e-74	Cullin_Nedd8|PF10557.4|4.1e-24
F01_transcript/12976	Gene.45311::F01_transcript/12976::g.45311	complete	879	293	+	score=61.83	tr|Q54VT8|GLPK_DICDI|34.70|6e-41	FGGY_C|PF02782.11|2.2e-43
F01_transcript/12979	Gene.45319::F01_transcript/12979::g.45319	complete	339	113	+	score=33.80	tr|Q01842|POK_DROME|44.12|3e-11	SAM_PNT|PF02198.11|5.4e-17
F01_transcript/1298	Gene.6497::F01_transcript/1298::g.6497	complete	3012	1004	+	score=217.68	tr|Q7PPA5|ATC1_ANOGA|88.93|0.0	E1-E2_ATPase|PF00122.15|1.8e-66	Cation_ATPase_C|PF00689.16|4.4e-42	Hydrolase|PF00702.21|1.4e-28	Cation_ATPase_N|PF00690.21|3.7e-23	Hydrolase_like2|PF13246.1|3.8e-21	HAD|PF12710.2|6.9e-17	Hydrolase_3|PF08282.7|4.8e-05
F01_transcript/12981	Gene.45328::F01_transcript/12981::g.45328	complete	2001	667	+	score=215.21	tr|P35415|MYSP1_DROME|72.69|0.0	Myosin_tail_1|PF01576.14|5.4e-203
F01_transcript/12982	Gene.45333::F01_transcript/12982::g.45333	complete	1335	445	+	score=74.85	tr|P23799|ESAG8_TRYBB|28.08|3e-07	F-box-like|PF12937.2|6.7e-12	F-box|PF00646.28|1.7e-06
F01_transcript/12983	Gene.45334::F01_transcript/12983::g.45334	complete	837	279	+	score=29.48	Mito_carr|PF00153.22|8.1e-06
F01_transcript/12988	Gene.45338::F01_transcript/12988::g.45338	complete	774	258	+	score=45.39	RabGAP-TBC|PF00566.13|1.4e-09
F01_transcript/12991	Gene.45342::F01_transcript/12991::g.45342	complete	1728	576	+	score=63.44	tr|Q95SX7|RTBS_DROME|29.04|4e-33	RVT_1|PF00078.22|6.3e-27
F01_transcript/12993	Gene.45345::F01_transcript/12993::g.45345	complete	957	319	+	score=55.64	tr|Q174I2|PRIC1_AEDAE|34.76|4e-32	tr|Q174I2|PRIC1_AEDAE|33.59|2e-18	tr|Q174I2|PRIC1_AEDAE|31.97|6e-17	LIM|PF00412.17|3.2e-09	LIM|PF00412.17|3.2e-11	LIM|PF00412.17|7.1e-14	LIM|PF00412.17|1.1e-09
F01_transcript/12995	Gene.45349::F01_transcript/12995::g.45349	complete	2076	692	+	score=87.48	tr|P08970|SUHW_DROME|29.04|8e-33	tr|P08970|SUHW_DROME|26.57|2e-25	tr|P08970|SUHW_DROME|27.61|8e-20	tr|P08970|SUHW_DROME|28.66|5e-09	zf-H2C2_2|PF13465.1|7e-06	zf-H2C2_2|PF13465.1|0.00061	zf-H2C2_2|PF13465.1|2.9e-07	zf-H2C2_2|PF13465.1|6.6e-09	zf-C2H2|PF00096.21|0.0037	zf-C2H2|PF00096.21|0.021	zf-C2H2|PF00096.21|0.0001	zf-C2H2|PF00096.21|0.0068	zf-C2H2|PF00096.21|0.015	zf-C2H2|PF00096.21|0.0094	zf-C2H2|PF00096.21|9.3e-06	zf-C2H2|PF00096.21|0.0075	zf-C2H2_4|PF13894.1|0.01	zf-C2H2_4|PF13894.1|0.3	zf-C2H2_4|PF13894.1|0.024	zf-C2H2_4|PF13894.1|0.11	zf-C2H2_4|PF13894.1|1.9	zf-C2H2_4|PF13894.1|0.19	zf-C2H2_4|PF13894.1|0.016	zf-C2H2_4|PF13894.1|0.38	zf-C2H2_4|PF13894.1|0.14	zf-C2H2_4|PF13894.1|0.00075	zf-C2H2_4|PF13894.1|0.0083	zf-AD|PF07776.10|4.9e-13	zf-met|PF12874.2|0.0056
F01_transcript/12996	Gene.45352::F01_transcript/12996::g.45352	complete	942	314	+	score=54.26	tr|Q9VJI3|MYSA_DROME|62.44|9e-55	Myosin_tail_1|PF01576.14|9.6e-49
F01_transcript/12997	Gene.45358::F01_transcript/12997::g.45358	complete	414	138	+	score=33.66	Glyco_transf_11|PF01531.11|1.2e-14
F01_transcript/13	Gene.155::F01_transcript/13::g.155	complete	1317	439	+	score=67.03	tr|Q9V498|CSTN1_DROME|40.71|2e-105	Laminin_G_3|PF13385.1|3.1e-07
F01_transcript/130	Gene.894::F01_transcript/130::g.894	complete	2649	883	+	score=150.35	tr|Q24270|CAC1D_DROME|68.40|0.0	tr|Q24270|CAC1D_DROME|23.94|3e-30	tr|Q24270|CAC1D_DROME|25.80|2e-20	tr|Q24270|CAC1D_DROME|24.03|2e-10	Ion_trans|PF00520.26|5.2e-17	Ion_trans|PF00520.26|1.3e-59	Ca_chan_IQ|PF08763.6|2.3e-19
F01_transcript/1300	Gene.6503::F01_transcript/1300::g.6503	complete	996	332	+	score=74.08	Asp_Arg_Hydrox|PF05118.10|7.6e-55
F01_transcript/13000	Gene.45364::F01_transcript/13000::g.45364	complete	2217	739	+	score=125.21	tr|Q8STE5|CED12_CAEEL|21.97|7e-43	DUF3361|PF11841.3|2.9e-56	ELMO_CED12|PF04727.8|2.4e-44
F01_transcript/13003	Gene.45367::F01_transcript/13003::g.45367	complete	846	282	+	score=32.42	tr|P15364|AMAL_DROME|31.19|2e-08	I-set|PF07679.11|3.5e-12	Ig_2|PF13895.1|0.00063	Ig_2|PF13895.1|7.3e-11	Ig_3|PF13927.1|0.01	Ig_3|PF13927.1|5.4e-09
F01_transcript/13007	Gene.45370::F01_transcript/13007::g.45370	complete	1845	615	+	score=115.29	tr|Q9VJI3|MYSA_DROME|80.13|0.0	Myosin_head|PF00063.16|1.1e-216	Myosin_N|PF02736.14|2e-17
F01_transcript/13010	Gene.45374::F01_transcript/13010::g.45374	complete	1449	483	+	score=88.48	tr|A5LGM7|TRET1_POLVA|42.11|2e-105	Sugar_tr|PF00083.19|1e-90	MFS_1|PF07690.11|4.2e-27
F01_transcript/13011	Gene.45376::F01_transcript/13011::g.45376	complete	837	279	+	score=28.52	Frag1|PF10277.4|3.2e-51
F01_transcript/13013	Gene.45381::F01_transcript/13013::g.45381	complete	2040	680	+	score=124.92	tr|Q09298|PINK1_CAEEL|31.81|7e-53	Pkinase|PF00069.20|2.4e-21	Pkinase_Tyr|PF07714.12|1.1e-09
F01_transcript/13015	Gene.45384::F01_transcript/13015::g.45384	complete	1635	545	+	score=131.99	tr|P46794|CBS_DICDI|55.93|0.0	PALP|PF00291.20|1.7e-61	CBS|PF00571.23|2.7e-10
F01_transcript/13016	Gene.45388::F01_transcript/13016::g.45388	complete	162	54	+	score=12.94	tr|P19109|DDX17_DROME|61.54|5e-13	Helicase_C|PF00271.26|5.7e-12
F01_transcript/1302	Gene.6509::F01_transcript/1302::g.6509	complete	3174	1058	+	score=263.37	zf-C2H2_jaz|PF12171.3|2.4e-05	zf-C2H2|PF00096.21|7.7e-05	zf-C2H2_4|PF13894.1|0.3	zf-C2H2_4|PF13894.1|0.008	zf-C2H2_4|PF13894.1|0.17	zf-met|PF12874.2|3.8e-05	zf-C2H2_6|PF13912.1|2.9e+03	zf-C2H2_6|PF13912.1|11	zf-C2H2_6|PF13912.1|0.0028	zf-C2H2_6|PF13912.1|0.0034
F01_transcript/13020	Gene.45389::F01_transcript/13020::g.45389	complete	1527	509	+	score=120.81	tr|P46794|CBS_DICDI|57.47|0.0	PALP|PF00291.20|1.4e-61	CBS|PF00571.23|2.5e-10
F01_transcript/13021	Gene.45390::F01_transcript/13021::g.45390	complete	903	301	+	score=59.92	tr|P31816|TPM_LOCMI|94.57|7e-48	Tropomyosin|PF00261.15|1.6e-35	Tropomyosin_1|PF12718.2|7.5e-21
F01_transcript/13024	Gene.45392::F01_transcript/13024::g.45392	complete	1815	605	+	score=145.11	tr|P34284|YKK7_CAEEL|22.74|2e-06	F-box-like|PF12937.2|8.9e-11	F-box|PF00646.28|6.4e-06
F01_transcript/13029	Gene.45396::F01_transcript/13029::g.45396	complete	1467	489	+	score=74.12	tr|Q21122|F2612_CAEEL|44.22|3e-119	6PF2K|PF01591.13|6.5e-63	His_Phos_1|PF00300.17|3e-33
F01_transcript/13030	Gene.45397::F01_transcript/13030::g.45397	complete	2739	913	+	score=182.80	tr|Q869W9|PKS16_DICDI|26.05|6e-61	Acyl_transf_1|PF00698.16|1.7e-64	ketoacyl-synt|PF00109.21|9.8e-48	Ketoacyl-synt_C|PF02801.17|1.9e-24
F01_transcript/13034	Gene.45400::F01_transcript/13034::g.45400	complete	2631	877	+	score=156.93	tr|Q179T2|MUT7_AEDAE|35.45|1e-103	Mut7-C|PF01927.11|4.4e-18	DNA_pol_A_exo1|PF01612.15|1.1e-18
F01_transcript/13035	Gene.45402::F01_transcript/13035::g.45402	complete	2274	758	+	score=117.14	tr|Q01603|PERO_DROME|40.14|1e-132	An_peroxidase|PF03098.10|1.3e-153
F01_transcript/13036	Gene.45406::F01_transcript/13036::g.45406	complete	1326	442	+	score=70.42	tr|Q9W1K5|SESN_DROME|55.03|0.0	PA26|PF04636.8|1.1e-194
F01_transcript/13038	Gene.45410::F01_transcript/13038::g.45410	complete	999	333	+	score=71.98	tr|Q8IGJ7|ZASP_DROME|55.45|1e-54	tr|Q8IGJ7|ZASP_DROME|68.81|3e-45	LIM|PF00412.17|4.7e-11	LIM|PF00412.17|7.1e-09
F01_transcript/13039	Gene.45416::F01_transcript/13039::g.45416	complete	468	156	+	score=28.67	CCSMST1|PF15013.1|2.6e-29
F01_transcript/1304	Gene.6518::F01_transcript/1304::g.6518	complete	4983	1661	+	score=384.09	tr|Q9VW15|ASH1_DROME|37.86|5e-15	tr|Q9VW15|ASH1_DROME|29.70|3e-12	Bromodomain|PF00439.20|1.5e-16	Bromodomain|PF00439.20|1.5e-22	Bromodomain|PF00439.20|9e-21	Bromodomain|PF00439.20|3.1e-20	Bromodomain|PF00439.20|7.7e-21	BAH|PF01426.13|2.1e-20	BAH|PF01426.13|7.8e-14	HMG_box|PF00505.14|4.4e-12	HMG_box_2|PF09011.5|8.5e-06
F01_transcript/13045	Gene.45424::F01_transcript/13045::g.45424	complete	915	305	+	score=24.20	tr|Q9U8M0|VIT1_PERAM|25.15|8e-12
F01_transcript/13046	Gene.45429::F01_transcript/13046::g.45429	complete	1728	576	+	score=168.46
F01_transcript/13052	Gene.45440::F01_transcript/13052::g.45440	complete	1158	386	+	score=41.86	tr|A1ZB86|KLD10_DROME|40.49|9e-97	Kelch_3|PF13415.1|2.9e-05	Kelch_3|PF13415.1|2.8e-05	Kelch_4|PF13418.1|2.5e-07	Kelch_4|PF13418.1|0.00057	Kelch_1|PF01344.20|4.4e-05	Kelch_1|PF01344.20|4.4e-05	Kelch_1|PF01344.20|8.1e-05	Kelch_5|PF13854.1|6.5e-05	Kelch_2|PF07646.10|8.7e-05	Kelch_2|PF07646.10|4e-05
F01_transcript/1306	Gene.6524::F01_transcript/1306::g.6524	complete	4104	1368	+	score=247.84	tr|Q9U8M0|VIT1_PERAM|27.68|2e-133	Vitellogenin_N|PF01347.17|3.3e-60	VWD|PF00094.20|3.2e-11	DUF1943|PF09172.6|7.4e-11
F01_transcript/13060	Gene.45449::F01_transcript/13060::g.45449	complete	765	255	+	score=38.27	tr|Q9U6B8|CRCM1_DROME|79.45|4e-116	Orai-1|PF07856.7|8.5e-71
F01_transcript/13063	Gene.45456::F01_transcript/13063::g.45456	complete	654	218	+	score=19.31	tr|O01346|EGH_DROME|55.00|4e-73
F01_transcript/13064	Gene.45461::F01_transcript/13064::g.45461	complete	1380	460	+	score=79.44	tr|Q8MMH3|VPR2_PIMHY|38.60|2e-100	DUF89|PF01937.14|1.3e-110
F01_transcript/13065	Gene.45465::F01_transcript/13065::g.45465	complete	153	51	+	score=5.40
F01_transcript/13066	Gene.45466::F01_transcript/13066::g.45466	complete	630	210	+	score=28.32
F01_transcript/13067	Gene.45469::F01_transcript/13067::g.45469	complete	621	207	+	score=28.99	FoP_duplication|PF13865.1|3.1e-20
F01_transcript/13068	Gene.45477::F01_transcript/13068::g.45477	complete	228	76	+	score=7.00
F01_transcript/13069	Gene.45479::F01_transcript/13069::g.45479	complete	2721	907	+	score=269.35
F01_transcript/1307	Gene.6533::F01_transcript/1307::g.6533	complete	5013	1671	+	score=323.48	tr|Q9W5F3|CBPD_DROME|42.64|0.0	tr|Q9W5F3|CBPD_DROME|22.24|5e-36	tr|Q9W5F3|CBPD_DROME|25.63|2e-25	tr|Q9W5F3|CBPD_DROME|28.31|1e-08	Peptidase_M14|PF00246.19|4.6e-77	Peptidase_M14|PF00246.19|1.4e-83	Peptidase_M14|PF00246.19|8.7e-05	Peptidase_M14|PF00246.19|4.4e-20	CarboxypepD_reg|PF13620.1|1.5e-14	CarboxypepD_reg|PF13620.1|2e-14	CarboxypepD_reg|PF13620.1|2.5e-12	DUF4480|PF13715.1|8.1e-09	DUF4480|PF13715.1|3.1e-10
F01_transcript/13073	Gene.45486::F01_transcript/13073::g.45486	complete	1599	533	+	score=76.20	tr|Q8INB9|AKT1_DROME|74.35|0.0	Pkinase|PF00069.20|3.8e-75	Pkinase_Tyr|PF07714.12|1.7e-36	PH|PF00169.24|2.1e-13	Kinase-like|PF14531.1|3.2e-08	Pkinase_C|PF00433.19|6.4e-07
F01_transcript/13074	Gene.45491::F01_transcript/13074::g.45491	complete	1365	455	+	score=75.84	tr|Q55G97|TBCK_DICDI|34.23|2e-21	Pkinase|PF00069.20|1.5e-34	Pkinase_Tyr|PF07714.12|3.5e-18
F01_transcript/13075	Gene.45495::F01_transcript/13075::g.45495	complete	852	284	+	score=63.53	tr|Q9VBP3|TNKS_DROME|29.79|2e-10	Ank_4|PF13637.1|6.7e-05	Ank_4|PF13637.1|7.8e-07	Ank_4|PF13637.1|6.8e-08	Ank_4|PF13637.1|3.5e-06	Ank_2|PF12796.2|2.8e-08	Ank_2|PF12796.2|7.3e-16	Ank|PF00023.25|5.3e-07	Ank|PF00023.25|9.9e-10	Ank|PF00023.25|0.0001	Ank_5|PF13857.1|1.7e-07	Ank_5|PF13857.1|8.2e-09	Ank_5|PF13857.1|6.1e-08	Ank_3|PF13606.1|5.6e-07	Ank_3|PF13606.1|2.6e-06	Ank_3|PF13606.1|0.0043
F01_transcript/13076	Gene.45499::F01_transcript/13076::g.45499	complete	1101	367	+	score=56.69	tr|P34560|RMD1_CAEEL|38.59|9e-32
F01_transcript/13077	Gene.45505::F01_transcript/13077::g.45505	complete	195	65	+	score=6.72
F01_transcript/13078	Gene.45508::F01_transcript/13078::g.45508	complete	1386	462	+	score=82.46	tr|Q18515|C1GLT_CAEEL|25.14|6e-10	Fringe|PF02434.11|1.7e-06	Fringe|PF02434.11|2.8e-49	DUF604|PF04646.7|3.2e-05
F01_transcript/1308	Gene.6539::F01_transcript/1308::g.6539	complete	1353	451	+	score=51.78	tr|P56079|CDSA_DROME|70.35|0.0	CTP_transf_1|PF01148.15|1.8e-85
F01_transcript/13082	Gene.45511::F01_transcript/13082::g.45511	complete	459	153	+	score=44.78	NUDIX|PF00293.23|1.6e-19
F01_transcript/13083	Gene.45513::F01_transcript/13083::g.45513	complete	2292	764	+	score=168.47	Ank|PF00023.25|0.015
F01_transcript/13084	Gene.45517::F01_transcript/13084::g.45517	complete	1179	393	+	score=55.37	tr|P92208|JNK_DROME|86.67|0.0	Pkinase|PF00069.20|8.7e-64	Pkinase_Tyr|PF07714.12|4.2e-29	Kdo|PF06293.9|1.3e-06
F01_transcript/13085	Gene.45523::F01_transcript/13085::g.45523	complete	1875	625	+	score=121.63	tr|Q02942|TRF_BLADI|31.69|2e-97	Transferrin|PF00405.12|3.5e-30	Transferrin|PF00405.12|5.5e-36	Phosphonate-bd|PF12974.2|8.7e-08
F01_transcript/13086	Gene.45528::F01_transcript/13086::g.45528	complete	1971	657	+	score=60.59	tr|Q552S0|NHE1_DICDI|31.21|3e-58	Na_H_Exchanger|PF00999.16|6.5e-67
F01_transcript/13088	Gene.45530::F01_transcript/13088::g.45530	complete	1809	603	+	score=122.15	tr|Q86KG4|OSB4_DICDI|35.08|1e-67	Oxysterol_BP|PF01237.13|2.7e-75
F01_transcript/1309	Gene.6543::F01_transcript/1309::g.6543	complete	705	235	+	score=30.21
F01_transcript/13091	Gene.45538::F01_transcript/13091::g.45538	complete	1881	627	+	score=71.56	tr|Q95TE8|GTR1_DROME|37.50|4e-99	Sugar_tr|PF00083.19|3e-107	MFS_1|PF07690.11|2.5e-17
F01_transcript/13092	Gene.45543::F01_transcript/13092::g.45543	complete	798	266	+	score=70.91	tr|Q618K0|ZC21A_CAEBR|35.93|5e-24	zf-C2HC_2|PF13913.1|2.5e-10	zf-C2HC_2|PF13913.1|3.4e-07
F01_transcript/13095	Gene.45546::F01_transcript/13095::g.45546	complete	363	121	+	score=12.31	tr|Q24239|ANGEL_DROME|38.24|2e-14
F01_transcript/131	Gene.898::F01_transcript/131::g.898	complete	5874	1958	+	score=395.63	tr|Q9VEN1|FLNA_DROME|67.14|0.0	tr|Q9VEN1|FLNA_DROME|30.66|0.0	tr|Q9VEN1|FLNA_DROME|29.76|2e-172	tr|Q9VEN1|FLNA_DROME|27.54|7e-141	tr|Q9VEN1|FLNA_DROME|25.97|3e-14	Filamin|PF00630.14|1.2e-16	Filamin|PF00630.14|2.5e-13	Filamin|PF00630.14|6.7e-13	Filamin|PF00630.14|5.9e-15	Filamin|PF00630.14|6.3e-11	Filamin|PF00630.14|3.6e-16	Filamin|PF00630.14|5e-14	Filamin|PF00630.14|4.4e-19	Filamin|PF00630.14|8.9e-10	Filamin|PF00630.14|2.2e-17	Filamin|PF00630.14|1.4e-12	Filamin|PF00630.14|6.3e-10	Filamin|PF00630.14|2.2e-18	Filamin|PF00630.14|1.6e-17	Filamin|PF00630.14|8.3e-08	Filamin|PF00630.14|3.3e-16	CH|PF00307.26|2.4e-15	CH|PF00307.26|8.2e-14
F01_transcript/1310	Gene.6551::F01_transcript/1310::g.6551	complete	1293	431	+	score=64.44	tr|O46036|CTBP_DROME|85.33|0.0	2-Hacid_dh_C|PF02826.14|6.4e-56	2-Hacid_dh|PF00389.25|1.5e-27	NAD_binding_2|PF03446.10|0.00019
F01_transcript/13101	Gene.45551::F01_transcript/13101::g.45551	complete	1170	390	+	score=69.99	tr|Q1ZXG4|PRLA_DICDI|44.89|9e-104	Peptidase_M24|PF00557.19|1.6e-32
F01_transcript/13106	Gene.45567::F01_transcript/13106::g.45567	complete	1224	408	+	score=75.23
F01_transcript/13109	Gene.45577::F01_transcript/13109::g.45577	complete	1635	545	+	score=66.43	tr|Q11069|TMC2_CAEEL|26.87|1e-27	tr|Q11069|TMC2_CAEEL|26.77|8e-10	TMC|PF07810.8|3.4e-41
F01_transcript/1311	Gene.6554::F01_transcript/1311::g.6554	complete	1002	334	+	score=61.63	FAM60A|PF15396.1|1.1e-86
F01_transcript/13113	Gene.45581::F01_transcript/13113::g.45581	complete	1410	470	+	score=56.83	tr|P34579|UNC47_CAEEL|21.33|8e-10	Aa_trans|PF01490.13|7.4e-71
F01_transcript/13116	Gene.45585::F01_transcript/13116::g.45585	complete	1332	444	+	score=120.57
F01_transcript/13118	Gene.45588::F01_transcript/13118::g.45588	complete	210	70	+	score=8.32
F01_transcript/13119	Gene.45590::F01_transcript/13119::g.45590	complete	798	266	+	score=69.64	tr|P32028|FD4_DROME|60.94|3e-85	Fork_head|PF00250.13|1.9e-42
F01_transcript/1312	Gene.6560::F01_transcript/1312::g.6560	complete	3441	1147	+	score=219.59	tr|P54201|UBPA_DICDI|28.47|2e-09	UCH|PF00443.24|6.2e-49
F01_transcript/13120	Gene.45591::F01_transcript/13120::g.45591	complete	513	171	+	score=29.85	tr|Q9VCR7|CTNS_DROME|35.45|1e-15	PQ-loop|PF04193.9|1.2e-08
F01_transcript/13122	Gene.45594::F01_transcript/13122::g.45594	complete	1503	501	+	score=106.73	tr|Q55C21|MAP2_DICDI|60.33|2e-157	Peptidase_M24|PF00557.19|8.5e-43
F01_transcript/13125	Gene.45601::F01_transcript/13125::g.45601	complete	933	311	+	score=55.58	tr|Q07994|NCPR_MUSDO|49.21|1e-09	Radical_SAM|PF04055.16|7.6e-12	Flavodoxin_1|PF00258.20|3.8e-09
F01_transcript/13126	Gene.45606::F01_transcript/13126::g.45606	complete	201	67	+	score=6.69
F01_transcript/13129	Gene.45613::F01_transcript/13129::g.45613	complete	1821	607	+	score=96.43	tr|Q09299|YQOA_CAEEL|25.40|2e-16	RRM_1|PF00076.17|2.2e-05	LRR_6|PF13516.1|1.1	LRR_6|PF13516.1|0.37	F-box|PF00646.28|1.4e-05
F01_transcript/13130	Gene.45618::F01_transcript/13130::g.45618	complete	162	54	+	score=4.48
F01_transcript/13136	Gene.45620::F01_transcript/13136::g.45620	complete	2394	798	+	score=44.87	tr|Q95SX7|RTBS_DROME|28.54|3e-39	RVT_1|PF00078.22|3.4e-36
F01_transcript/13138	Gene.45630::F01_transcript/13138::g.45630	complete	357	119	+	score=22.55	DUF4511|PF14974.1|2.8e-44
F01_transcript/13139	Gene.45633::F01_transcript/13139::g.45633	complete	1416	472	+	score=124.15	tr|P41073|PEP_DROME|32.53|9e-07
F01_transcript/1314	Gene.6565::F01_transcript/1314::g.6565	complete	1005	335	+	score=0.32	tr|Q8ISH7|FCAP_APLCA|24.02|2e-10
F01_transcript/13141	Gene.45637::F01_transcript/13141::g.45637	complete	2514	838	+	score=159.82	tr|P10675|FAS1_SCHAM|22.43|8e-12	tr|P10675|FAS1_SCHAM|23.51|1e-11	Fasciclin|PF02469.17|4.1e-20	Fasciclin|PF02469.17|2.2e-23	Fasciclin|PF02469.17|3.3e-23	Fasciclin|PF02469.17|6e-23
F01_transcript/13142	Gene.45640::F01_transcript/13142::g.45640	complete	2304	768	+	score=155.96	tr|Q00963|SPTCB_DROME|45.31|0.0	tr|Q00963|SPTCB_DROME|24.78|2e-26	tr|Q00963|SPTCB_DROME|23.84|7e-18	tr|Q00963|SPTCB_DROME|23.31|2e-14	tr|Q00963|SPTCB_DROME|21.22|2e-09	Spectrin|PF00435.16|1.3e-07	Spectrin|PF00435.16|9.5e-14	Spectrin|PF00435.16|1e-07	Spectrin|PF00435.16|4.9e-20	CH|PF00307.26|7.4e-16	CH|PF00307.26|2.1e-19
F01_transcript/13143	Gene.45646::F01_transcript/13143::g.45646	complete	852	284	+	score=55.33	tr|P34657|YOTB_CAEEL|60.56|6e-105	FYVE|PF01363.16|3.3e-20	PH|PF00169.24|1.2e-10
F01_transcript/13144	Gene.45648::F01_transcript/13144::g.45648	complete	1686	562	+	score=97.45	UPF0118|PF01594.11|3.5e-11
F01_transcript/13146	Gene.45651::F01_transcript/13146::g.45651	complete	1350	450	+	score=69.01	MFS_1|PF07690.11|1.6e-26	Sugar_tr|PF00083.19|3.4e-12
F01_transcript/13148	Gene.45657::F01_transcript/13148::g.45657	complete	2073	691	+	score=120.03	tr|Q9VR78|DYIN_DROME|65.82|0.0	WD40|PF00400.27|0.042	WD40|PF00400.27|1.1e-05	Dynein_IC2|PF11540.3|4.2e-11
F01_transcript/13149	Gene.45661::F01_transcript/13149::g.45661	complete	375	125	+	score=12.66
F01_transcript/1315	Gene.6569::F01_transcript/1315::g.6569	complete	705	235	+	score=59.36
F01_transcript/13151	Gene.45666::F01_transcript/13151::g.45666	complete	2427	809	+	score=119.19	MFS_1|PF07690.11|7.2e-26	MFS_1|PF07690.11|1.4e-16	Sugar_tr|PF00083.19|2.1e-11
F01_transcript/13156	Gene.45669::F01_transcript/13156::g.45669	complete	765	255	+	score=38.50	tr|Q9U6B8|CRCM1_DROME|79.45|4e-116	Orai-1|PF07856.7|8.5e-71
F01_transcript/13159	Gene.45675::F01_transcript/13159::g.45675	complete	486	162	+	score=-3.51	tr|Q95SX7|RTBS_DROME|36.30|1e-17	RVT_1|PF00078.22|4.4e-16
F01_transcript/1316	Gene.6574::F01_transcript/1316::g.6574	complete	2568	856	+	score=136.42	tr|P13582|EAST_DROME|40.50|6e-55	Trypsin|PF00089.21|2.6e-49
F01_transcript/13160	Gene.45681::F01_transcript/13160::g.45681	complete	468	156	+	score=28.94	tr|A1ZAI5|FACR1_DROME|31.97|7e-14	Sterile|PF03015.14|1.5e-13
F01_transcript/13162	Gene.45686::F01_transcript/13162::g.45686	complete	1482	494	+	score=65.97	tr|P34479|YMJ2_CAEEL|24.15|4e-36	Aa_trans|PF01490.13|1.3e-71
F01_transcript/13163	Gene.45688::F01_transcript/13163::g.45688	complete	2565	855	+	score=152.96	tr|Q9VJV4|CEG1A_DROME|48.18|1e-27	ArfGap|PF01412.13|3.9e-40	Ank_2|PF12796.2|3.2e-07	Ank_2|PF12796.2|4.4e-12	PH|PF00169.24|2.8e-15	Ank|PF00023.25|6.3e-05	Ank|PF00023.25|2.5e-05	Ank_4|PF13637.1|9.3e-10	Ank_5|PF13857.1|3.1e-06	BAR|PF03114.13|6.2e-09
F01_transcript/13164	Gene.45690::F01_transcript/13164::g.45690	complete	1995	665	+	score=22.17
F01_transcript/13165	Gene.45693::F01_transcript/13165::g.45693	complete	873	291	+	score=63.77
F01_transcript/13166	Gene.45697::F01_transcript/13166::g.45697	complete	2610	870	+	score=229.82	tr|Q8IDX6|RBP2A_PLAF7|38.21|4e-09	tr|Q8IDX6|RBP2A_PLAF7|29.75|6e-06	RRM_1|PF00076.17|2.5e-14	RRM_6|PF14259.1|2.7e-13	SAP|PF02037.22|1.6e-09	RRM_5|PF13893.1|8.6e-08
F01_transcript/13167	Gene.45701::F01_transcript/13167::g.45701	complete	1602	534	+	score=149.91	tr|P30638|YOU1_CAEEL|28.89|1e-21	MFS_1|PF07690.11|3.2e-21	Sugar_tr|PF00083.19|2e-17
F01_transcript/1317	Gene.6579::F01_transcript/1317::g.6579	complete	246	82	+	score=2.44
F01_transcript/13170	Gene.45707::F01_transcript/13170::g.45707	complete	1572	524	+	score=81.90	tr|P13360|GLAS_DROME|37.50|1e-22	tr|P13360|GLAS_DROME|35.14|3e-19	zf-C2H2|PF00096.21|0.0024	zf-C2H2|PF00096.21|5.2e-05	zf-C2H2|PF00096.21|0.0033	zf-H2C2_2|PF13465.1|1.4e-05	zf-met|PF12874.2|0.012	zf-met|PF12874.2|0.04	zf-C2H2_4|PF13894.1|0.14	zf-C2H2_4|PF13894.1|0.00012	zf-C2H2_4|PF13894.1|0.49	zf-C2H2_4|PF13894.1|0.37
F01_transcript/13171	Gene.45711::F01_transcript/13171::g.45711	complete	783	261	+	score=60.82	tr|Q54M21|DNJC3_DICDI|42.62|1e-07	DnaJ|PF00226.26|8.9e-22
F01_transcript/13174	Gene.45713::F01_transcript/13174::g.45713	complete	1077	359	+	score=58.36	tr|Q292U2|PRIC1_DROPS|34.01|9e-31	tr|Q292U2|PRIC1_DROPS|42.57|1e-25	tr|Q292U2|PRIC1_DROPS|32.07|7e-24	tr|Q292U2|PRIC1_DROPS|27.12|4e-22	LIM|PF00412.17|9.9e-10	LIM|PF00412.17|6.2e-11	LIM|PF00412.17|3.8e-11	LIM|PF00412.17|8.5e-14	LIM|PF00412.17|1.9e-09
F01_transcript/13175	Gene.45717::F01_transcript/13175::g.45717	complete	1317	439	+	score=124.69	tr|Q9VBP3|TNKS_DROME|40.43|6e-20	tr|Q9VBP3|TNKS_DROME|32.92|2e-15	tr|Q9VBP3|TNKS_DROME|35.77|2e-14	tr|Q9VBP3|TNKS_DROME|38.36|7e-14	tr|Q9VBP3|TNKS_DROME|39.23|4e-11	tr|Q9VBP3|TNKS_DROME|37.70|3e-10	tr|Q9VBP3|TNKS_DROME|39.00|4e-08	tr|Q9VBP3|TNKS_DROME|31.55|6e-08	Ank_2|PF12796.2|2.1e-11	Ank_2|PF12796.2|2.4e-17	Ank_2|PF12796.2|2.5e-07	Ank|PF00023.25|1.9e-09	Ank|PF00023.25|2.5e-06	Ank|PF00023.25|1.2e-09	Ank_3|PF13606.1|2.9e-07	Ank_3|PF13606.1|0.00015	Ank_3|PF13606.1|2.7e-07	Ank_4|PF13637.1|3.7e-06	Ank_4|PF13637.1|2.7e-09	Ank_4|PF13637.1|1.1e-07	Ank_5|PF13857.1|8.8e-11	Ank_5|PF13857.1|1.5e-06	Ank_5|PF13857.1|8.4e-07	BTB|PF00651.26|6.9e-08
F01_transcript/13176	Gene.45721::F01_transcript/13176::g.45721	complete	363	121	+	score=1.29
F01_transcript/13177	Gene.45724::F01_transcript/13177::g.45724	complete	1056	352	+	score=84.19	tr|Q9NBL2|MSL3_DROVI|24.87|2e-24	MRG|PF05712.8|2.9e-47
F01_transcript/13178	Gene.45731::F01_transcript/13178::g.45731	complete	153	51	+	score=2.79
F01_transcript/13179	Gene.45732::F01_transcript/13179::g.45732	complete	1362	454	+	score=107.08	tr|P34479|YMJ2_CAEEL|24.37|4e-32	Aa_trans|PF01490.13|2e-64
F01_transcript/1318	Gene.6586::F01_transcript/1318::g.6586	complete	3597	1199	+	score=211.65	tr|O17732|PYC1_CAEEL|66.10|0.0	CPSase_L_D2|PF02786.12|4.4e-81	PYC_OADA|PF02436.13|9.1e-66	CPSase_L_chain|PF00289.17|7.6e-37	Biotin_carb_C|PF02785.14|5.6e-32	HMGL-like|PF00682.14|7.4e-26	ATP-grasp_4|PF13535.1|1.7e-17	Biotin_lipoyl|PF00364.17|1.5e-15	Dala_Dala_lig_C|PF07478.8|3.6e-10	ATP-grasp|PF02222.17|1.1e-07
F01_transcript/13181	Gene.45734::F01_transcript/13181::g.45734	complete	987	329	+	score=47.75	tr|Q9VCR7|CTNS_DROME|45.31|5e-81	PQ-loop|PF04193.9|1.3e-17	PQ-loop|PF04193.9|4e-11
F01_transcript/13183	Gene.45736::F01_transcript/13183::g.45736	complete	1167	389	+	score=25.85
F01_transcript/13185	Gene.45740::F01_transcript/13185::g.45740	complete	1521	507	+	score=88.45	tr|O96790|DPGN_DIPMA|31.30|6e-18	tr|O96790|DPGN_DIPMA|26.26|7e-16	tr|O96790|DPGN_DIPMA|28.16|3e-13	tr|O96790|DPGN_DIPMA|28.40|9e-06	Kazal_2|PF07648.10|1.4e-05	Kazal_2|PF07648.10|7.1e-08	Kazal_2|PF07648.10|1.8e-05	Kazal_2|PF07648.10|1.5e-07	Kazal_2|PF07648.10|7.7e-05	Kazal_2|PF07648.10|1e-05	Kazal_2|PF07648.10|1.7e-08	Kazal_2|PF07648.10|7.8e-07	Kazal_2|PF07648.10|6.9e-13	Kazal_1|PF00050.16|1.4e-05	Kazal_1|PF00050.16|3e-09	Kazal_1|PF00050.16|5.3e-06	Kazal_1|PF00050.16|7.3e-05	Kazal_1|PF00050.16|2.4e-05	Kazal_1|PF00050.16|9.9e-06	Kazal_1|PF00050.16|2.6e-05	Kazal_1|PF00050.16|6.5e-13
F01_transcript/13188	Gene.45747::F01_transcript/13188::g.45747	complete	1524	508	+	score=92.52	tr|P50473|ARS_STRPU|29.46|7e-31	Sulfatase|PF00884.18|1.1e-68	Phosphodiest|PF01663.17|7.7e-06
F01_transcript/1319	Gene.6590::F01_transcript/1319::g.6590	complete	1455	485	+	score=79.28	tr|Q00168|KCC2A_DROME|83.84|0.0	Pkinase|PF00069.20|2.1e-75	CaMKII_AD|PF08332.5|1.4e-64	Pkinase_Tyr|PF07714.12|1.9e-34	DUF4440|PF14534.1|1.9e-10	SnoaL_3|PF13474.1|1.7e-09
F01_transcript/13190	Gene.45758::F01_transcript/13190::g.45758	complete	2586	862	+	score=114.10	tr|Q22949|PLSB_CAEEL|27.15|8e-76	Acyltransferase|PF01553.16|1.5e-17
F01_transcript/13192	Gene.45763::F01_transcript/13192::g.45763	complete	1524	508	+	score=108.35	tr|O02649|CH60_DROME|81.82|0.0	Cpn60_TCP1|PF00118.19|8.3e-110
F01_transcript/13194	Gene.45765::F01_transcript/13194::g.45765	complete	2067	689	+	score=126.83	tr|Q9BKQ8|DHX35_CAEEL|52.38|0.0	OB_NTP_bind|PF07717.11|2.5e-23	HA2|PF04408.18|8.7e-22	Helicase_C|PF00271.26|3.9e-13	DEAD|PF00270.24|4.9e-05
F01_transcript/13196	Gene.45767::F01_transcript/13196::g.45767	complete	2718	906	+	score=188.09
F01_transcript/13198	Gene.45771::F01_transcript/13198::g.45771	complete	411	137	+	score=18.31
F01_transcript/13199	Gene.45777::F01_transcript/13199::g.45777	complete	495	165	+	score=24.34	tr|Q9VUV9|U520_DROME|33.98|3e-07	Sec63|PF02889.11|1.5e-22
F01_transcript/1320	Gene.6593::F01_transcript/1320::g.6593	complete	1230	410	+	score=55.53	tr|Q9U8M0|VIT1_PERAM|30.35|3e-19	Vitellogenin_N|PF01347.17|2.1e-50
F01_transcript/13202	Gene.45783::F01_transcript/13202::g.45783	complete	645	215	+	score=36.79	tr|P49291|LAZA_SCHAM|70.70|1e-110	Lipocalin|PF00061.18|6.4e-19	Lipocalin_2|PF08212.7|1.3e-14
F01_transcript/13203	Gene.45789::F01_transcript/13203::g.45789	complete	711	237	+	score=61.82	AhpC-TSA_2|PF13911.1|8e-16	AhpC-TSA|PF00578.16|1.1e-05
F01_transcript/13205	Gene.45794::F01_transcript/13205::g.45794	complete	2748	916	+	score=168.56	tr|Q9VGC3|COG1_DROME|28.82|2e-100	Vps51|PF08700.6|3.8e-18
F01_transcript/13207	Gene.45805::F01_transcript/13207::g.45805	complete	1761	587	+	score=107.12	tr|Q9VCA2|ORCT_DROME|33.04|1e-89	MFS_1|PF07690.11|9.5e-27	Sugar_tr|PF00083.19|7.4e-13
F01_transcript/13208	Gene.45810::F01_transcript/13208::g.45810	complete	1746	582	+	score=177.01
F01_transcript/13209	Gene.45816::F01_transcript/13209::g.45816	complete	600	200	+	score=37.43	DUF89|PF01937.14|1.8e-39
F01_transcript/1321	Gene.6609::F01_transcript/1321::g.6609	complete	2565	855	+	score=261.61	tr|Q6AWG9|Y5098_DROME|35.08|1e-39	zf-HC5HC2H|PF13771.1|4.6e-08
F01_transcript/13216	Gene.45827::F01_transcript/13216::g.45827	complete	2175	725	+	score=296.81
F01_transcript/13217	Gene.45830::F01_transcript/13217::g.45830	complete	1956	652	+	score=121.05	tr|Q9V3P6|PSMD1_DROME|74.17|0.0	PC_rep|PF01851.17|9.2e-06	PC_rep|PF01851.17|2e-05	PC_rep|PF01851.17|4.7e-05
F01_transcript/1322	Gene.6617::F01_transcript/1322::g.6617	complete	3063	1021	+	score=208.98	tr|Q7PPA5|ATC1_ANOGA|88.03|0.0	E1-E2_ATPase|PF00122.15|1.8e-66	Cation_ATPase_C|PF00689.16|4.5e-42	Hydrolase|PF00702.21|1.4e-28	Cation_ATPase_N|PF00690.21|3.8e-23	Hydrolase_like2|PF13246.1|3.9e-21	HAD|PF12710.2|7.2e-17	Hydrolase_3|PF08282.7|4.9e-05
F01_transcript/13222	Gene.45836::F01_transcript/13222::g.45836	complete	1428	476	+	score=51.12	tr|P90754|ENPP1_CAEEL|29.90|2e-40	Phosphodiest|PF01663.17|7.2e-65
F01_transcript/13224	Gene.45844::F01_transcript/13224::g.45844	complete	1125	375	+	score=37.81	tr|Q60V90|NDST_CAEBR|31.50|6e-29	Sulfotransfer_1|PF00685.22|2.2e-41
F01_transcript/13227	Gene.45849::F01_transcript/13227::g.45849	complete	2274	758	+	score=119.42	tr|Q01603|PERO_DROME|40.14|8e-134	An_peroxidase|PF03098.10|1e-154
F01_transcript/13228	Gene.45854::F01_transcript/13228::g.45854	complete	162	54	+	score=7.85
F01_transcript/13229	Gene.45855::F01_transcript/13229::g.45855	complete	1803	601	+	score=128.78	tr|Q8IGJ7|ZASP_DROME|77.23|1e-119	tr|Q8IGJ7|ZASP_DROME|60.00|1e-116	LIM|PF00412.17|1.1e-10	LIM|PF00412.17|1.8e-08	LIM|PF00412.17|4.2e-11	LIM|PF00412.17|5.5e-12	PDZ|PF00595.19|1.9e-13
F01_transcript/1323	Gene.6624::F01_transcript/1323::g.6624	complete	507	169	+	score=42.38	tr|Q9VG73|ILF2_DROME|26.54|6e-13	DZF|PF07528.9|2.2e-39
F01_transcript/13235	Gene.45864::F01_transcript/13235::g.45864	complete	1461	487	+	score=68.35	tr|Q8T3N2|AGO2_DROME|35.41|2e-65	PAZ|PF02170.17|2.9e-24	DUF1785|PF08699.5|1.9e-12	Piwi|PF02171.12|2.7e-09
F01_transcript/1324	Gene.6629::F01_transcript/1324::g.6629	complete	786	262	+	score=44.64	tr|Q9VUQ8|DCN1L_DROME|68.55|1e-127	Cullin_binding|PF03556.10|8.6e-41	UBA_4|PF14555.1|6.1e-09
F01_transcript/13240	Gene.45868::F01_transcript/13240::g.45868	complete	2406	802	+	score=128.84	tr|Q04652|KELC_DROME|26.02|2e-27	BTB|PF00651.26|1.9e-27	zf-H2C2_2|PF13465.1|0.00011	zf-C2H2|PF00096.21|0.00023	zf-C2H2|PF00096.21|0.025	zf-C2H2|PF00096.21|0.01	BACK|PF07707.10|7e-11	zf-C2H2_4|PF13894.1|0.00011	zf-C2H2_4|PF13894.1|0.3	zf-H2C2_5|PF13909.1|0.023	zf-H2C2_5|PF13909.1|0.001
F01_transcript/1325	Gene.6632::F01_transcript/1325::g.6632	complete	3597	1199	+	score=201.99	tr|O17732|PYC1_CAEEL|66.10|0.0	CPSase_L_D2|PF02786.12|1.9e-80	PYC_OADA|PF02436.13|9.1e-66	CPSase_L_chain|PF00289.17|7.6e-37	Biotin_carb_C|PF02785.14|5.6e-32	HMGL-like|PF00682.14|7.4e-26	ATP-grasp_4|PF13535.1|5e-17	Biotin_lipoyl|PF00364.17|1.5e-15	Dala_Dala_lig_C|PF07478.8|5e-10	ATP-grasp|PF02222.17|3.2e-07
F01_transcript/13250	Gene.45875::F01_transcript/13250::g.45875	complete	357	119	+	score=-3.33	tr|P21329|RTJK_DROFU|30.70|4e-06	RVT_1|PF00078.22|1.3e-10
F01_transcript/13251	Gene.45879::F01_transcript/13251::g.45879	complete	1752	584	+	score=135.81	tr|Q95SP2|HRD1_DROME|68.79|0.0	tr|Q95SP2|HRD1_DROME|31.77|4e-09	zf-RING_2|PF13639.1|2.5e-12	zf-rbx1|PF12678.2|5.8e-08	zf-C3HC4|PF00097.20|1.6e-07	zf-C3HC4_2|PF13923.1|1.5e-06
F01_transcript/13252	Gene.45885::F01_transcript/13252::g.45885	complete	516	172	+	score=39.03
F01_transcript/13253	Gene.45888::F01_transcript/13253::g.45888	complete	1638	546	+	score=118.54	tr|Q27128|PAPSS_URECA|69.16|0.0	ATP-sulfurylase|PF01747.12|5.8e-69	APS_kinase|PF01583.15|2.2e-55	PUA_2|PF14306.1|1.2e-45
F01_transcript/13256	Gene.45897::F01_transcript/13256::g.45897	complete	1872	624	+	score=63.34	tr|Q552S0|NHE1_DICDI|32.34|7e-58	Na_H_Exchanger|PF00999.16|4.6e-67
F01_transcript/13257	Gene.45901::F01_transcript/13257::g.45901	complete	1638	546	+	score=125.58	RA|PF00788.18|5.1e-07
F01_transcript/1326	Gene.6636::F01_transcript/1326::g.6636	complete	5226	1742	+	score=385.91	tr|P28668|SYEP_DROME|58.21|0.0	tRNA-synt_1c|PF00749.16|8e-114	WHEP-TRS|PF00458.15|1.7e-07	WHEP-TRS|PF00458.15|8.1e-18	WHEP-TRS|PF00458.15|2.5e-19	WHEP-TRS|PF00458.15|3.5e-19	WHEP-TRS|PF00458.15|5e-20	WHEP-TRS|PF00458.15|5.7e-19	tRNA-synt_1c_C|PF03950.13|4.7e-33	tRNA-synt_2b|PF00587.20|2.9e-20	ProRS-C_1|PF09180.6|5.9e-20	HGTP_anticodon|PF03129.15|5e-19	GST_C_3|PF14497.1|1.2e-12	GST_C_2|PF13410.1|2.4e-06	GST_C|PF00043.20|8.4e-05
F01_transcript/13262	Gene.45908::F01_transcript/13262::g.45908	complete	1911	637	+	score=52.68	tr|Q8T9W2|ABCB5_DICDI|36.54|1e-76	ABC_membrane|PF00664.18|6.7e-27	ABC_tran|PF00005.22|7.8e-10
F01_transcript/13266	Gene.45912::F01_transcript/13266::g.45912	complete	2541	847	+	score=178.51	tr|Q09275|ULP4_CAEEL|30.00|4e-11	Peptidase_C48|PF02902.14|4.8e-34
F01_transcript/13267	Gene.45914::F01_transcript/13267::g.45914	complete	2685	895	+	score=162.54	tr|Q9VDG8|ATNA_DROME|86.69|0.0	E1-E2_ATPase|PF00122.15|2.4e-58	Cation_ATPase_C|PF00689.16|7.8e-40	Hydrolase|PF00702.21|3e-30	Hydrolase_like2|PF13246.1|1.2e-25	HAD|PF12710.2|1.6e-13
F01_transcript/13268	Gene.45917::F01_transcript/13268::g.45917	complete	2112	704	+	score=148.19	tr|Q9VHA0|SCM_DROME|48.81|8e-155	tr|Q9VHA0|SCM_DROME|72.60|1e-28	MBT|PF02820.13|3.3e-28	MBT|PF02820.13|7.1e-29	DUF3588|PF12140.3|1.4e-27	SAM_1|PF00536.25|1.6e-12	zf-FCS|PF06467.9|2.8e-07	SAM_2|PF07647.12|2.2e-06	SAM_PNT|PF02198.11|1.2e-05
F01_transcript/1327	Gene.6638::F01_transcript/1327::g.6638	complete	3534	1178	+	score=274.89	LNS2|PF08235.8|4.8e-69	Lipin_N|PF04571.9|6.3e-41
F01_transcript/13274	Gene.45922::F01_transcript/13274::g.45922	complete	1359	453	+	score=84.12	tr|P05049|SNAK_DROME|42.81|2e-73	Trypsin|PF00089.21|1.9e-57
F01_transcript/13276	Gene.45931::F01_transcript/13276::g.45931	complete	198	66	+	score=0.54	tr|P34457|YMD3_CAEEL|30.65|3e-06
F01_transcript/13277	Gene.45932::F01_transcript/13277::g.45932	complete	2052	684	+	score=116.90	tr|Q9VP61|ACSA_DROME|72.69|0.0	AMP-binding|PF00501.23|1.6e-97	AMP-binding_C|PF13193.1|1.5e-20
F01_transcript/13278	Gene.45934::F01_transcript/13278::g.45934	complete	321	107	+	score=12.53
F01_transcript/1328	Gene.6646::F01_transcript/1328::g.6646	complete	564	188	+	score=50.89	tr|O46162|SGP1_SCHGR|53.33|2e-10	Pacifastin_I|PF05375.8|2.6e-07
F01_transcript/13280	Gene.45940::F01_transcript/13280::g.45940	complete	915	305	+	score=67.01	tr|P16854|EST1_CULPI|35.67|2e-53	COesterase|PF00135.23|3.4e-83	Abhydrolase_3|PF07859.8|1.1e-06
F01_transcript/13282	Gene.45945::F01_transcript/13282::g.45945	complete	1176	392	+	score=78.31	tr|P54385|DHE3_DROME|88.61|0.0	ELFV_dehydrog|PF00208.16|1.3e-50	ELFV_dehydrog_N|PF02812.13|6.6e-26
F01_transcript/13288	Gene.45955::F01_transcript/13288::g.45955	complete	1017	339	+	score=48.69	tr|Q24535|SRF_DROME|75.29|4e-79	SRF-TF|PF00319.13|2.9e-23
F01_transcript/13289	Gene.45959::F01_transcript/13289::g.45959	complete	612	204	+	score=15.56	PMP22_Claudin|PF00822.15|3e-12	Claudin_2|PF13903.1|4.9e-10
F01_transcript/1329	Gene.6660::F01_transcript/1329::g.6660	complete	4323	1441	+	score=267.17	TRAPPC-Trs85|PF12739.2|7.2e-125	TRAPPC9-Trs120|PF08626.6|7e-15
F01_transcript/13297	Gene.45967::F01_transcript/13297::g.45967	complete	744	248	+	score=57.27	tr|O16011|MBL_DROME|80.11|1e-96
F01_transcript/133	Gene.904::F01_transcript/133::g.904	complete	1635	545	+	score=57.60	tr|Q04833|LRP_CAEEL|33.33|6e-09	tr|Q04833|LRP_CAEEL|50.00|1e-07	tr|Q04833|LRP_CAEEL|35.64|1e-07	tr|Q04833|LRP_CAEEL|46.97|6e-07	tr|Q04833|LRP_CAEEL|39.73|1e-06	tr|Q04833|LRP_CAEEL|37.33|2e-06	tr|Q04833|LRP_CAEEL|45.59|3e-06	I-set|PF07679.11|1.1e-10	Ldl_recept_a|PF00057.13|2.1e-08	V-set|PF07686.12|2.2e-05	Ig_2|PF13895.1|5.5e-05
F01_transcript/1330	Gene.6667::F01_transcript/1330::g.6667	complete	666	222	+	score=36.12	tr|Q8WQG1|YLC1_CAEEL|42.86|2e-51	DUF2012|PF09430.5|5.8e-36
F01_transcript/13300	Gene.45973::F01_transcript/13300::g.45973	complete	1431	477	+	score=76.18	tr|B0WC46|TRET1_CULQU|58.91|0.0	Sugar_tr|PF00083.19|1.5e-06	Sugar_tr|PF00083.19|3.2e-66	MFS_1|PF07690.11|1.9e-11
F01_transcript/13301	Gene.45977::F01_transcript/13301::g.45977	complete	1611	537	+	score=140.37	tr|Q8MRC9|GALT9_DROME|75.12|0.0	Glycos_transf_2|PF00535.21|1.2e-31	Glyco_transf_7C|PF02709.9|1.6e-07	Glyco_tranf_2_2|PF10111.4|8.1e-05
F01_transcript/13302	Gene.45981::F01_transcript/13302::g.45981	complete	405	135	+	score=10.61	tr|Q18319|VPS55_CAEEL|45.74|2e-35	Vps55|PF04133.9|2.7e-39
F01_transcript/13304	Gene.45989::F01_transcript/13304::g.45989	complete	195	65	+	score=19.22	tr|P21187|PABP_DROME|66.67|1e-14	tr|P21187|PABP_DROME|41.67|2e-07	RRM_1|PF00076.17|1.4e-11	RRM_5|PF13893.1|2.6e-07	RRM_6|PF14259.1|4.8e-07
F01_transcript/13307	Gene.46000::F01_transcript/13307::g.46000	complete	2595	865	+	score=158.97	tr|Q9VJI3|MYSA_DROME|78.79|0.0	Myosin_head|PF00063.16|2.7e-270	Myosin_N|PF02736.14|3e-17	IQ|PF00612.22|4.1e-05
F01_transcript/1331	Gene.6674::F01_transcript/1331::g.6674	complete	3948	1316	+	score=379.35	tr|A1Z8P9|TPR_DROME|22.18|1e-08	TPR_MLP1_2|PF07926.7|4.1e-10
F01_transcript/13312	Gene.46005::F01_transcript/13312::g.46005	complete	702	234	+	score=70.21	tr|Q27368|E2F_DROME|31.54|5e-09
F01_transcript/13313	Gene.46010::F01_transcript/13313::g.46010	complete	753	251	+	score=20.55	PMP22_Claudin|PF00822.15|6.8e-12	Claudin_2|PF13903.1|7e-10
F01_transcript/13315	Gene.46012::F01_transcript/13315::g.46012	complete	1122	374	+	score=77.90	tr|O02485|YDJ1_CAEEL|42.41|9e-84	Ndr|PF03096.9|1.3e-96	Abhydrolase_6|PF12697.2|5.5e-13
F01_transcript/13317	Gene.46017::F01_transcript/13317::g.46017	complete	1560	520	+	score=97.88	Nic96|PF04097.9|2e-136
F01_transcript/1332	Gene.6679::F01_transcript/1332::g.6679	complete	3645	1215	+	score=280.21	tr|P34498|MOG1_CAEEL|61.97|0.0	HA2|PF04408.18|2.7e-25	OB_NTP_bind|PF07717.11|1e-23	Helicase_C|PF00271.26|6e-13	DEAD|PF00270.24|1.3e-06
F01_transcript/13322	Gene.46020::F01_transcript/13322::g.46020	complete	594	198	+	score=30.18	tr|Q9V6K3|ROR2_DROME|42.25|4e-10	Kringle|PF00051.13|9.7e-13	PAN_1|PF00024.21|3.4e-11	Ldl_recept_a|PF00057.13|2.6e-10
F01_transcript/13324	Gene.46029::F01_transcript/13324::g.46029	complete	1539	513	+	score=102.16	tr|Q19969|IMA3_CAEEL|64.06|0.0	Arm|PF00514.18|1.9e-11	Arm|PF00514.18|4.4e-12	Arm|PF00514.18|1.8e-05	Arm|PF00514.18|4.3e-11	Arm|PF00514.18|1.8e-08	Arm|PF00514.18|4.4e-09	Arm|PF00514.18|3.3e-05	IBB|PF01749.15|5.5e-20	HEAT_EZ|PF13513.1|6.5e-06	Adaptin_N|PF01602.15|2.2e-06
F01_transcript/13326	Gene.46032::F01_transcript/13326::g.46032	complete	2790	930	+	score=137.54
F01_transcript/13327	Gene.46035::F01_transcript/13327::g.46035	complete	1563	521	+	score=38.12	tr|Q16983|DIHR_ACHDO|27.14|7e-44	7tm_2|PF00002.19|2.1e-61	HRM|PF02793.17|1.6e-15
F01_transcript/13328	Gene.46039::F01_transcript/13328::g.46039	complete	783	261	+	score=52.86	tr|Q54H36|PYRD1_DICDI|40.45|9e-71	Pyr_redox_2|PF07992.9|1.9e-05
F01_transcript/1333	Gene.6687::F01_transcript/1333::g.6687	complete	2208	736	+	score=214.91	tr|Q9V460|SPT5H_DROME|78.35|0.0	Spt5-NGN|PF03439.8|1e-25	Spt5_N|PF11942.3|2.5e-16	KOW|PF00467.24|1.1e-07
F01_transcript/13330	Gene.46043::F01_transcript/13330::g.46043	complete	2100	700	+	score=159.63
F01_transcript/13331	Gene.46047::F01_transcript/13331::g.46047	complete	933	311	+	score=61.59	tr|Q9VG17|CP304_DROME|35.25|1e-48	p450|PF00067.17|1e-16
F01_transcript/13338	Gene.46052::F01_transcript/13338::g.46052	complete	2049	683	+	score=138.67	zf-tcix|PF14952.1|4.8e-20
F01_transcript/1334	Gene.6696::F01_transcript/1334::g.6696	complete	1536	512	+	score=113.61	tr|Q17850|PAK1_CAEEL|44.25|9e-134	Pkinase|PF00069.20|2e-69	Pkinase_Tyr|PF07714.12|2.9e-47	PBD|PF00786.23|5.3e-15	Kinase-like|PF14531.1|3.3e-06
F01_transcript/13340	Gene.46057::F01_transcript/13340::g.46057	complete	1719	573	+	score=78.07	tr|Q9VQU9|BOWEL_DROME|40.00|2e-32	tr|Q9VQU9|BOWEL_DROME|44.95|9e-25	tr|Q9VQU9|BOWEL_DROME|32.89|5e-19	zf-C2H2|PF00096.21|0.00089	zf-C2H2|PF00096.21|0.0001	zf-C2H2|PF00096.21|0.0005	zf-C2H2|PF00096.21|0.016	zf-C2H2|PF00096.21|0.0032	zf-H2C2_2|PF13465.1|0.00036	zf-H2C2_2|PF13465.1|4.7e-07	zf-C2H2_4|PF13894.1|0.027	zf-C2H2_4|PF13894.1|0.0099	zf-C2H2_4|PF13894.1|0.0093	zf-C2H2_4|PF13894.1|0.11	zf-C2H2_6|PF13912.1|0.056	zf-C2H2_6|PF13912.1|9.7	zf-C2H2_6|PF13912.1|0.00084	zf-C2H2_6|PF13912.1|22	zf-C2H2_6|PF13912.1|0.12	zf-C2H2_6|PF13912.1|5.7e+02	zf-met|PF12874.2|0.02	zf-met|PF12874.2|0.0038
F01_transcript/13342	Gene.46062::F01_transcript/13342::g.46062	complete	246	82	+	score=12.12	tr|Q9VTM0|BL1S6_DROME|41.79|6e-07	Snapin_Pallidin|PF14712.1|1.2e-07
F01_transcript/13345	Gene.67032::F01_transcript/13345::g.67032	complete	2637	879	+	score=161.95	tr|P34370|I5P2_CAEEL|30.15|1e-27	Exo_endo_phos|PF03372.18|5.8e-32	RhoGAP|PF00620.22|2.2e-18
F01_transcript/13348	Gene.46071::F01_transcript/13348::g.46071	complete	2085	695	+	score=119.99	tr|P19109|DDX17_DROME|71.00|0.0	DEAD|PF00270.24|2.9e-45	Helicase_C|PF00271.26|2.3e-26	DUF1777|PF08648.7|1.6e-06	DUF1777|PF08648.7|5.2e-07
F01_transcript/13349	Gene.46074::F01_transcript/13349::g.46074	complete	597	199	+	score=54.37	tr|Q9NHW7|AQP_AEDAE|35.40|2e-19	MIP|PF00230.15|1.5e-24
F01_transcript/1335	Gene.6699::F01_transcript/1335::g.6699	complete	1299	433	+	score=47.36	tr|Q9Y048|DTN1_CAEEL|43.42|5e-99	EF-hand_3|PF09069.6|3.7e-28	ZZ|PF00569.12|1.2e-11
F01_transcript/13353	Gene.46082::F01_transcript/13353::g.46082	complete	699	233	+	score=37.92
F01_transcript/13358	Gene.46084::F01_transcript/13358::g.46084	complete	939	313	+	score=59.52	tr|P40807|DCOR1_DROME|47.96|7e-98	Orn_Arg_deC_N|PF02784.11|8.3e-74
F01_transcript/1336	Gene.6708::F01_transcript/1336::g.6708	complete	4992	1664	+	score=517.78	tr|Q9VJE5|CL190_DROME|38.89|3e-99	tr|Q9VJE5|CL190_DROME|26.69|9e-34	CAP_GLY|PF01302.20|1e-20	CAP_GLY|PF01302.20|2.9e-24
F01_transcript/13362	Gene.46089::F01_transcript/13362::g.46089	complete	2265	755	+	score=113.40	tr|P12024|CHAO_DROME|25.78|3e-21	tr|P12024|CHAO_DROME|25.00|1e-16	tr|P12024|CHAO_DROME|25.23|2e-16	tr|P12024|CHAO_DROME|24.09|3e-15	tr|P12024|CHAO_DROME|23.70|7e-13	tr|P12024|CHAO_DROME|27.18|7e-08	tr|P12024|CHAO_DROME|26.14|1e-06	LRR_8|PF13855.1|4.5e-07	LRR_8|PF13855.1|2.7e-12	LRR_8|PF13855.1|3.9e-08	LRR_8|PF13855.1|2.6e-06	LRR_8|PF13855.1|1.7e-11	LRR_8|PF13855.1|1.2e-10	LRR_8|PF13855.1|6.8e-07	LRR_8|PF13855.1|1.2e-09	LRR_8|PF13855.1|2.9e-08	LRR_4|PF12799.2|4.4e-08	LRR_4|PF12799.2|8.3e-08	LRR_4|PF12799.2|1.3e-07	LRR_1|PF00560.28|0.92	LRR_1|PF00560.28|0.22	LRR_1|PF00560.28|0.0024	LRR_1|PF00560.28|0.83	LRR_1|PF00560.28|0.078	LRR_1|PF00560.28|0.02	LRR_1|PF00560.28|1.3	LRR_1|PF00560.28|0.0077	LRR_7|PF13504.1|1.9e+03	LRR_7|PF13504.1|26	LRR_7|PF13504.1|4e+02	LRR_7|PF13504.1|2.7	LRR_7|PF13504.1|3	LRR_7|PF13504.1|26	LRR_7|PF13504.1|10	LRR_7|PF13504.1|3e+03	LRR_7|PF13504.1|93	LRR_7|PF13504.1|2.2e+02	LRR_7|PF13504.1|54	LRR_7|PF13504.1|0.0092	LRR_7|PF13504.1|20	LRR_7|PF13504.1|1e+03	LRR_7|PF13504.1|0.25	LRR_7|PF13504.1|32
F01_transcript/13363	Gene.46090::F01_transcript/13363::g.46090	complete	1161	387	+	score=46.78	tr|B4HNW4|PTK7_DROSE|23.59|3e-10	Ig_2|PF13895.1|7.1e-07	Ig_2|PF13895.1|0.001	Ig_2|PF13895.1|1.3e-10	I-set|PF07679.11|6.2e-12	Ig_3|PF13927.1|0.016	Ig_3|PF13927.1|9.3e-09
F01_transcript/13364	Gene.46093::F01_transcript/13364::g.46093	complete	1476	492	+	score=36.37	tr|Q964T2|CP9E2_BLAGE|41.01|5e-96	p450|PF00067.17|5.2e-39
F01_transcript/13366	Gene.46098::F01_transcript/13366::g.46098	complete	519	173	+	score=28.57	tr|Q9U6B8|CRCM1_DROME|77.27|3e-87	Orai-1|PF07856.7|1.5e-50
F01_transcript/13368	Gene.46108::F01_transcript/13368::g.46108	complete	1467	489	+	score=107.35	tr|Q27128|PAPSS_URECA|68.60|0.0	ATP-sulfurylase|PF01747.12|4.5e-69	PUA_2|PF14306.1|9.9e-46	APS_kinase|PF01583.15|4.7e-26
F01_transcript/13371	Gene.46113::F01_transcript/13371::g.46113	complete	1422	474	+	score=128.30	DUF2216|PF10226.4|1.3e-49
F01_transcript/13372	Gene.46117::F01_transcript/13372::g.46117	complete	690	230	+	score=40.61	tr|P34560|RMD1_CAEEL|37.44|7e-31
F01_transcript/13377	Gene.46128::F01_transcript/13377::g.46128	complete	2277	759	+	score=159.38	MA3|PF02847.12|4.9e-12
F01_transcript/13378	Gene.46130::F01_transcript/13378::g.46130	complete	1575	525	+	score=33.18	tr|E5EZW9|SNMP2_OSTNU|26.57|1e-35	CD36|PF01130.16|1.8e-103
F01_transcript/13379	Gene.46135::F01_transcript/13379::g.46135	complete	759	253	+	score=78.53	tr|P11734|CU08_LOCMI|65.00|1e-20	Chitin_bind_4|PF00379.18|2.4e-14
F01_transcript/1338	Gene.6711::F01_transcript/1338::g.6711	complete	1002	334	+	score=48.65	tr|P10090|WHITE_DROME|60.54|1e-67	ABC_tran|PF00005.22|1.6e-17
F01_transcript/13380	Gene.46138::F01_transcript/13380::g.46138	complete	756	252	+	score=39.75	tr|Q9VBV3|TAKT_DROME|26.44|5e-20	JHBP|PF06585.6|1.7e-62
F01_transcript/13383	Gene.46148::F01_transcript/13383::g.46148	complete	2067	689	+	score=129.07	tr|Q9BKQ8|DHX35_CAEEL|52.07|0.0	OB_NTP_bind|PF07717.11|2.5e-23	HA2|PF04408.18|8.7e-22	Helicase_C|PF00271.26|3.9e-13	DEAD|PF00270.24|4.9e-05
F01_transcript/13385	Gene.46154::F01_transcript/13385::g.46154	complete	1053	351	+	score=35.58	tr|O76484|CSK2A_SPOFR|91.98|0.0	Pkinase|PF00069.20|3e-62	Pkinase_Tyr|PF07714.12|1.9e-20	APH|PF01636.18|4.1e-06
F01_transcript/13386	Gene.46155::F01_transcript/13386::g.46155	complete	1614	538	+	score=53.75
F01_transcript/13389	Gene.46158::F01_transcript/13389::g.46158	complete	2469	823	+	score=190.64	tr|P16621|LAR_DROME|39.69|6e-50	tr|P16621|LAR_DROME|38.82|8e-45	Y_phosphatase|PF00102.22|9.7e-73	Receptor_IA-2|PF11548.3|1.6e-07
F01_transcript/1339	Gene.6721::F01_transcript/1339::g.6721	complete	1194	398	+	score=86.16	tr|P34258|YKA7_CAEEL|27.03|2e-12	tr|P34258|YKA7_CAEEL|37.14|3e-06	SH3_9|PF14604.1|3.6e-11	SH3_9|PF14604.1|9.4e-10	SH3_9|PF14604.1|3.2e-16	SH3_1|PF00018.23|1e-11	SH3_1|PF00018.23|1.4e-07	SH3_1|PF00018.23|1.9e-12	SH3_2|PF07653.12|2.4e-10	SH3_2|PF07653.12|5.4e-09	SH3_2|PF07653.12|5.2e-09
F01_transcript/13395	Gene.46163::F01_transcript/13395::g.46163	complete	1695	565	+	score=125.50	tr|P29747|CREBA_DROME|53.85|5e-18	bZIP_1|PF00170.16|6.7e-15	bZIP_2|PF07716.10|3.4e-11	bZIP_Maf|PF03131.12|1.1e-06
F01_transcript/13396	Gene.46166::F01_transcript/13396::g.46166	complete	1920	640	+	score=107.10	tr|Q05187|TGMH_TACTR|48.41|1e-92	Transglut_core|PF01841.14|2.7e-17
F01_transcript/13398	Gene.46171::F01_transcript/13398::g.46171	complete	333	111	+	score=-1.68	tr|Q95SX7|RTBS_DROME|33.33|1e-10	RVT_1|PF00078.22|6.8e-11
F01_transcript/13399	Gene.46180::F01_transcript/13399::g.46180	complete	2313	771	+	score=153.57	TTKRSYEDQ|PF10212.4|1e-103	KLRAQ|PF10205.4|3.9e-33
F01_transcript/134	Gene.911::F01_transcript/134::g.911	complete	3861	1287	+	score=287.88	tr|Q9VAW4|LARP_DROME|58.59|1e-156	tr|Q9VAW4|LARP_DROME|53.60|3e-32	La|PF05383.12|2.3e-22
F01_transcript/13404	Gene.46181::F01_transcript/13404::g.46181	complete	1224	408	+	score=16.48	tr|Q54IA4|PIGM_DICDI|39.04|5e-93	Mannosyl_trans|PF05007.8|1.3e-71	PIG-U|PF06728.8|1.5e-15	DUF2029|PF09594.5|7.3e-07
F01_transcript/13405	Gene.46187::F01_transcript/13405::g.46187	complete	1446	482	+	score=41.24	KH_1|PF00013.24|3.4e-13	KH_1|PF00013.24|1.5e-18	KH_1|PF00013.24|1.7e-18	KH_3|PF13014.1|3e-11	KH_3|PF13014.1|2.1e-14	KH_3|PF13014.1|6.3e-11
F01_transcript/1341	Gene.6726::F01_transcript/1341::g.6726	complete	3030	1010	+	score=182.18	tr|Q9VDG8|ATNA_DROME|85.67|0.0	E1-E2_ATPase|PF00122.15|5.1e-58	Cation_ATPase_C|PF00689.16|9.5e-40	Hydrolase|PF00702.21|4e-30	Hydrolase_like2|PF13246.1|1.5e-25	Cation_ATPase_N|PF00690.21|3.9e-18	HAD|PF12710.2|2e-13
F01_transcript/13411	Gene.46192::F01_transcript/13411::g.46192	complete	1248	416	+	score=75.97	tr|Q54DW2|ERGI3_DICDI|30.27|1e-43	COPIIcoated_ERV|PF07970.7|7.9e-46	ERGIC_N|PF13850.1|1.5e-18
F01_transcript/13414	Gene.46195::F01_transcript/13414::g.46195	complete	576	192	+	score=35.56	tr|Q54YQ9|MVD1_DICDI|57.30|3e-69	GHMP_kinases_N|PF00288.21|1.6e-07
F01_transcript/13417	Gene.67034::F01_transcript/13417::g.67034	complete	792	264	+	score=67.51	tr|P18091|ACTN_DROME|94.30|0.0	EFhand_Ca_insen|PF08726.5|4.7e-27	Spectrin|PF00435.16|1.4e-11	EF-hand_6|PF13405.1|2.9e-06	EF-hand_8|PF13833.1|0.018	EF-hand_8|PF13833.1|0.00085
F01_transcript/13418	Gene.46198::F01_transcript/13418::g.46198	complete	2712	904	+	score=239.53	tr|Q54WH2|FORA_DICDI|24.56|6e-37	tr|Q54WH2|FORA_DICDI|26.01|2e-11	FH2|PF02181.18|3e-86	Drf_FH3|PF06367.11|1.9e-25	Drf_GBD|PF06371.8|8.7e-13
F01_transcript/1342	Gene.6732::F01_transcript/1342::g.6732	complete	3063	1021	+	score=208.98	tr|Q7PPA5|ATC1_ANOGA|88.03|0.0	E1-E2_ATPase|PF00122.15|1.8e-66	Cation_ATPase_C|PF00689.16|4.5e-42	Hydrolase|PF00702.21|1.4e-28	Cation_ATPase_N|PF00690.21|3.8e-23	Hydrolase_like2|PF13246.1|3.9e-21	HAD|PF12710.2|7.2e-17	Hydrolase_3|PF08282.7|4.9e-05
F01_transcript/13423	Gene.46207::F01_transcript/13423::g.46207	complete	1476	492	+	score=116.01	tr|P21187|PABP_DROME|80.39|7e-149	tr|P21187|PABP_DROME|29.59|2e-17	RRM_1|PF00076.17|3.7e-19	RRM_1|PF00076.17|4.2e-18	RRM_1|PF00076.17|4.2e-22	RRM_6|PF14259.1|1.1e-11	RRM_6|PF14259.1|1.5e-09	RRM_6|PF14259.1|4.4e-15	PABP|PF00658.13|5.9e-32	RRM_5|PF13893.1|2.5e-06	RRM_5|PF13893.1|2.1e-06	RRM_5|PF13893.1|9.7e-10
F01_transcript/13424	Gene.46210::F01_transcript/13424::g.46210	complete	846	282	+	score=32.42	tr|P15364|AMAL_DROME|31.19|2e-08	I-set|PF07679.11|3.5e-12	Ig_2|PF13895.1|0.00063	Ig_2|PF13895.1|7.3e-11	Ig_3|PF13927.1|0.01	Ig_3|PF13927.1|5.4e-09
F01_transcript/13425	Gene.46213::F01_transcript/13425::g.46213	complete	2511	837	+	score=232.24	tr|Q54Q94|DDX10_DICDI|51.19|1e-165	DEAD|PF00270.24|2.6e-39	Helicase_C|PF00271.26|8.2e-20	DUF4217|PF13959.1|5.2e-19
F01_transcript/13427	Gene.46217::F01_transcript/13427::g.46217	complete	1542	514	+	score=79.17	tr|Q8T7K0|ALIX_DICDI|33.33|1e-23	BRO1|PF03097.13|9.9e-96	PDZ|PF00595.19|2.3e-10
F01_transcript/13428	Gene.46221::F01_transcript/13428::g.46221	complete	282	94	+	score=4.36
F01_transcript/13429	Gene.46226::F01_transcript/13429::g.46226	complete	2631	877	+	score=155.59	tr|Q179T2|MUT7_AEDAE|35.45|1e-103	Mut7-C|PF01927.11|4.4e-18	DNA_pol_A_exo1|PF01612.15|1.1e-18
F01_transcript/13431	Gene.46230::F01_transcript/13431::g.46230	complete	2619	873	+	score=142.71	tr|P91887|AMPN_PLUXY|28.11|7e-109	Peptidase_M1|PF01433.15|7.1e-139	ERAP1_C|PF11838.3|8.8e-71	Peptidase_MA_2|PF13485.1|4.3e-20
F01_transcript/13433	Gene.46233::F01_transcript/13433::g.46233	complete	711	237	+	score=64.13	AhpC-TSA_2|PF13911.1|1.3e-15	AhpC-TSA|PF00578.16|9.6e-06
F01_transcript/13434	Gene.46240::F01_transcript/13434::g.46240	complete	1809	603	+	score=117.46	tr|Q11190|ETFD_CAEEL|64.35|0.0	ETF_QO|PF05187.8|1.8e-39	NAD_binding_8|PF13450.1|1.1e-07	FAD_binding_2|PF00890.19|3.2e-05	Pyr_redox_2|PF07992.9|9.9e-06	Thi4|PF01946.12|2.3e-05	NAD_binding_9|PF13454.1|2.7e-05
F01_transcript/13439	Gene.46243::F01_transcript/13439::g.46243	complete	735	245	+	score=37.91	tr|P34276|YKJ2_CAEEL|31.32|7e-21	GILT|PF03227.11|1e-25
F01_transcript/1344	Gene.6738::F01_transcript/1344::g.6738	complete	1833	611	+	score=88.69	tr|O17732|PYC1_CAEEL|69.97|0.0	PYC_OADA|PF02436.13|2.9e-50	HMGL-like|PF00682.14|2.1e-26	Biotin_carb_C|PF02785.14|1e-14
F01_transcript/13441	Gene.46245::F01_transcript/13441::g.46245	complete	285	95	+	score=22.47
F01_transcript/13444	Gene.46250::F01_transcript/13444::g.46250	complete	1884	628	+	score=110.56	tr|Q9V4Z9|LINES_DROME|47.18|7e-100	tr|Q9V4Z9|LINES_DROME|39.89|3e-38	LINES_N|PF14694.1|9e-140	LINES_C|PF14695.1|1.6e-20
F01_transcript/13445	Gene.46252::F01_transcript/13445::g.46252	complete	474	158	+	score=11.80
F01_transcript/13448	Gene.46255::F01_transcript/13448::g.46255	complete	681	227	+	score=47.40	tr|Q9VIK9|MET13_DROME|26.87|2e-07	Methyltransf_18|PF12847.2|2.6e-21	Methyltransf_31|PF13847.1|2.4e-21	Methyltransf_11|PF08241.7|2e-11	Methyltransf_12|PF08242.7|5.8e-11	Methyltransf_23|PF13489.1|1.2e-09	MTS|PF05175.9|2.2e-08	CMAS|PF02353.15|1.2e-08	Methyltransf_25|PF13649.1|2.3e-08	Methyltransf_26|PF13659.1|1.5e-07	MetW|PF07021.7|3.2e-05	PrmA|PF06325.8|9.3e-05	TehB|PF03848.9|0.00015	FmrO|PF07091.6|0.00021
F01_transcript/13449	Gene.46258::F01_transcript/13449::g.46258	complete	2067	689	+	score=142.51	PTCB-BRCT|PF12738.2|5.8e-11	BRCT|PF00533.21|2.5e-07
F01_transcript/13452	Gene.46262::F01_transcript/13452::g.46262	complete	699	233	+	score=75.24	tr|P28166|ZFH1_DROME|28.12|9e-06	zf-C2H2|PF00096.21|0.044	zf-C2H2|PF00096.21|6.6e-05	zf-C2H2_6|PF13912.1|0.023	zf-C2H2_6|PF13912.1|0.2	zf-C2H2_4|PF13894.1|0.0076
F01_transcript/13454	Gene.46271::F01_transcript/13454::g.46271	complete	171	57	+	score=5.66	tr|Q9U6B8|CRCM1_DROME|95.65|2e-25	Orai-1|PF07856.7|4.3e-20
F01_transcript/13458	Gene.46278::F01_transcript/13458::g.46278	complete	1047	349	+	score=18.29	Tmemb_185A|PF10269.4|7.5e-65
F01_transcript/1346	Gene.6750::F01_transcript/1346::g.6750	complete	231	77	+	score=19.16	tr|Q9W1C9|PEB3_DROME|52.83|1e-16	OS-D|PF03392.8|9.3e-20
F01_transcript/13460	Gene.46279::F01_transcript/13460::g.46279	complete	2010	670	+	score=149.68	Cnd2|PF05786.9|1.3e-42	Cnd2|PF05786.9|2.7e-39
F01_transcript/13461	Gene.46285::F01_transcript/13461::g.46285	complete	1224	408	+	score=62.47	tr|Q55D51|FNTB_DICDI|38.16|8e-76	Prenyltrans|PF00432.16|1.1e-11	Prenyltrans|PF00432.16|5.9e-06	Prenyltrans|PF00432.16|4.7e-14	Prenyltrans|PF00432.16|8.3e-06	Prenyltrans|PF00432.16|3.7e-07	Prenyltrans_2|PF13249.1|8.7e-20
F01_transcript/13463	Gene.46291::F01_transcript/13463::g.46291	complete	447	149	+	score=45.65
F01_transcript/13464	Gene.46294::F01_transcript/13464::g.46294	complete	177	59	+	score=3.77
F01_transcript/13468	Gene.46296::F01_transcript/13468::g.46296	complete	1740	580	+	score=91.37	tr|Q7M3K2|PELET_DROME|23.59|1e-09
F01_transcript/1347	Gene.6754::F01_transcript/1347::g.6754	complete	2559	853	+	score=159.35	tr|Q9BPS0|VIT2_PERAM|29.50|3e-90	Vitellogenin_N|PF01347.17|7.7e-85	DUF1943|PF09172.6|4.6e-16
F01_transcript/13472	Gene.46301::F01_transcript/13472::g.46301	complete	240	80	+	score=12.31	tr|Q7KVA1|XYLT_DROME|70.45|2e-18	WSC|PF01822.14|2.1e-11
F01_transcript/13473	Gene.46308::F01_transcript/13473::g.46308	complete	891	297	+	score=95.19	tr|Q9I7D3|CAPR1_DROME|39.90|2e-38
F01_transcript/1348	Gene.6765::F01_transcript/1348::g.6765	complete	948	316	+	score=70.33	tr|O17732|PYC1_CAEEL|54.79|2e-106	PYC_OADA|PF02436.13|8.3e-57	Biotin_lipoyl|PF00364.17|2.4e-16
F01_transcript/13481	Gene.46315::F01_transcript/13481::g.46315	complete	1134	378	+	score=44.60	tr|Q9VCR7|CTNS_DROME|57.86|9e-130	PQ-loop|PF04193.9|1.5e-17	PQ-loop|PF04193.9|4.7e-20
F01_transcript/13485	Gene.46317::F01_transcript/13485::g.46317	complete	1053	351	+	score=57.58	Nucleos_tra2_C|PF07662.8|1.4e-69
F01_transcript/13486	Gene.46320::F01_transcript/13486::g.46320	complete	2166	722	+	score=152.85
F01_transcript/13488	Gene.46323::F01_transcript/13488::g.46323	complete	1248	416	+	score=102.79	tr|Q27368|E2F_DROME|48.28|1e-45	E2F_TDP|PF02319.15|3.6e-24
F01_transcript/13489	Gene.46327::F01_transcript/13489::g.46327	complete	1287	429	+	score=65.56	tr|P29523|PPB_BOMMO|37.84|5e-56	Alk_phosphatase|PF00245.15|3e-48
F01_transcript/1349	Gene.6772::F01_transcript/1349::g.6772	complete	4959	1653	+	score=377.37	tr|Q9VW15|ASH1_DROME|37.86|5e-15	tr|Q9VW15|ASH1_DROME|29.70|3e-12	Bromodomain|PF00439.20|1.5e-16	Bromodomain|PF00439.20|1.5e-22	Bromodomain|PF00439.20|9e-21	Bromodomain|PF00439.20|3.1e-20	Bromodomain|PF00439.20|7.7e-21	BAH|PF01426.13|2.1e-20	BAH|PF01426.13|7.7e-14	HMG_box|PF00505.14|4.3e-12	HMG_box_2|PF09011.5|8.5e-06
F01_transcript/13492	Gene.46334::F01_transcript/13492::g.46334	complete	825	275	+	score=63.15	tr|Q22267|PLC2_CAEEL|32.20|1e-38	Acyltransferase|PF01553.16|7.6e-29
F01_transcript/13493	Gene.46336::F01_transcript/13493::g.46336	complete	1983	661	+	score=114.61	tr|Q55DR6|FCSA_DICDI|40.03|5e-160	AMP-binding|PF00501.23|6.8e-95
F01_transcript/13496	Gene.46340::F01_transcript/13496::g.46340	complete	1077	359	+	score=58.30	tr|Q292U2|PRIC1_DROPS|34.01|8e-31	tr|Q292U2|PRIC1_DROPS|42.57|1e-25	tr|Q292U2|PRIC1_DROPS|32.07|7e-24	tr|Q292U2|PRIC1_DROPS|27.12|4e-22	LIM|PF00412.17|9.9e-10	LIM|PF00412.17|6.2e-11	LIM|PF00412.17|3.8e-11	LIM|PF00412.17|8.4e-14	LIM|PF00412.17|1.9e-09
F01_transcript/13497	Gene.46344::F01_transcript/13497::g.46344	complete	1284	428	+	score=92.01	tr|P52192|IRK1_CAEEL|45.24|7e-113	IRK|PF01007.15|2.1e-140
F01_transcript/13499	Gene.46346::F01_transcript/13499::g.46346	complete	519	173	+	score=35.23	tr|Q75VN3|TCTP_BOMMO|83.14|2e-102	TCTP|PF00838.12|1.5e-63
F01_transcript/135	Gene.916::F01_transcript/135::g.916	complete	5070	1690	+	score=433.40	tr|P34329|PDIA4_CAEEL|18.29|1e-07	tr|P34329|PDIA4_CAEEL|22.12|5e-06	Thioredoxin|PF00085.15|5.8e-06	Thioredoxin|PF00085.15|2.4e-06
F01_transcript/13501	Gene.46350::F01_transcript/13501::g.46350	complete	510	170	+	score=52.74	tr|Q9W420|SPT6H_DROME|53.64|8e-38	HTH_10|PF04967.7|1.9e-05
F01_transcript/13502	Gene.46359::F01_transcript/13502::g.46359	complete	1701	567	+	score=30.18	tr|E5EZW9|SNMP2_OSTNU|27.03|1e-37	CD36|PF01130.16|1.2e-105
F01_transcript/13504	Gene.46362::F01_transcript/13504::g.46362	complete	2334	778	+	score=181.22	tr|Q9VBP3|TNKS_DROME|29.72|8e-47	tr|Q9VBP3|TNKS_DROME|29.04|3e-38	tr|Q9VBP3|TNKS_DROME|25.45|2e-19	Ank_2|PF12796.2|1.8e-17	Ank_2|PF12796.2|1.1e-14	Ank_2|PF12796.2|1.9e-14	Ank_2|PF12796.2|7e-16	Ank_2|PF12796.2|6.9e-08	Ank_2|PF12796.2|5.7e-22	Ank_2|PF12796.2|3.6e-13	Ank_2|PF12796.2|6.1e-12	Ank|PF00023.25|1.2e-07	Ank|PF00023.25|6.4e-05	Ank|PF00023.25|4.4e-07	Ank|PF00023.25|0.00039	Ank|PF00023.25|1e-05	Ank|PF00023.25|4e-07	Ank|PF00023.25|4.7e-06	Ank|PF00023.25|1.6e-07	Ank|PF00023.25|4.8e-06	Ank|PF00023.25|8.8e-09	Ank|PF00023.25|2e-06	Ank|PF00023.25|0.00032	Ank|PF00023.25|7.1e-05	Ank_4|PF13637.1|2.1e-08	Ank_4|PF13637.1|1.4e-10	Ank_4|PF13637.1|1.5e-09	Ank_4|PF13637.1|3.5e-08	Ank_4|PF13637.1|8.3e-06	Ank_4|PF13637.1|7.1e-09	Ank_4|PF13637.1|1e-09	Ank_4|PF13637.1|2e-06	Ank_4|PF13637.1|5.2e-05	Ank_5|PF13857.1|2.1e-06	Ank_5|PF13857.1|5.8e-09	Ank_5|PF13857.1|3e-06	Ank_5|PF13857.1|6.2e-07	Ank_5|PF13857.1|3.5e-08	Ank_3|PF13606.1|0.0015	Ank_3|PF13606.1|0.00013	Ank_3|PF13606.1|0.0028
F01_transcript/13505	Gene.46365::F01_transcript/13505::g.46365	complete	291	97	+	score=9.73
F01_transcript/13507	Gene.46369::F01_transcript/13507::g.46369	complete	156	52	+	score=0.95
F01_transcript/13509	Gene.46376::F01_transcript/13509::g.46376	complete	729	243	+	score=33.74	CALCOCO1|PF07888.6|3.4e-12
F01_transcript/1351	Gene.6779::F01_transcript/1351::g.6779	complete	1065	355	+	score=63.21	tr|Q05808|VIT_ANTGR|35.06|6e-62	Vitellogenin_N|PF01347.17|3.9e-69
F01_transcript/13510	Gene.46382::F01_transcript/13510::g.46382	complete	1470	490	+	score=115.69	tr|Q75JD4|Y1676_DICDI|33.86|1e-12	tr|Q75JD4|Y1676_DICDI|37.50|5e-07	tr|Q75JD4|Y1676_DICDI|40.35|1e-06	SH3_9|PF14604.1|7.3e-15	SH3_9|PF14604.1|6.7e-15	SH3_9|PF14604.1|2.4e-15	SH3_1|PF00018.23|1.3e-14	SH3_1|PF00018.23|5.3e-13	SH3_1|PF00018.23|2.2e-12	SH3_2|PF07653.12|4.1e-13	SH3_2|PF07653.12|6.3e-13	SH3_2|PF07653.12|2.2e-12
F01_transcript/13511	Gene.46387::F01_transcript/13511::g.46387	complete	714	238	+	score=42.11	tr|Q9V3J8|WDS_DROME|30.21|3e-18	WD40|PF00400.27|6.3e-07	WD40|PF00400.27|0.0024	WD40|PF00400.27|4.1e-05
F01_transcript/13512	Gene.46391::F01_transcript/13512::g.46391	complete	2886	962	+	score=155.39	tr|P08970|SUHW_DROME|36.32|1e-37	tr|P08970|SUHW_DROME|28.31|4e-35	tr|P08970|SUHW_DROME|33.89|1e-26	tr|P08970|SUHW_DROME|27.72|1e-08	zf-H2C2_2|PF13465.1|5.1e-05	zf-H2C2_2|PF13465.1|1.7e-06	zf-H2C2_2|PF13465.1|5.2e-06	zf-H2C2_2|PF13465.1|0.00018	zf-H2C2_2|PF13465.1|1.3e-06	zf-H2C2_2|PF13465.1|2.1e-08	zf-H2C2_2|PF13465.1|3e-09	zf-C2H2|PF00096.21|0.044	zf-C2H2|PF00096.21|0.0027	zf-C2H2|PF00096.21|0.0057	zf-C2H2|PF00096.21|0.0023	zf-C2H2|PF00096.21|0.0013	zf-C2H2|PF00096.21|0.043	zf-C2H2|PF00096.21|0.0046	zf-C2H2|PF00096.21|0.00026	zf-C2H2|PF00096.21|0.0037	zf-C2H2_4|PF13894.1|1.4	zf-C2H2_4|PF13894.1|0.00013	zf-C2H2_4|PF13894.1|0.088	zf-C2H2_4|PF13894.1|0.52	zf-C2H2_4|PF13894.1|0.41	zf-C2H2_4|PF13894.1|0.42	zf-C2H2_4|PF13894.1|0.38	zf-C2H2_4|PF13894.1|0.36	zf-C2H2_4|PF13894.1|0.041	zf-C2H2_4|PF13894.1|0.11	zf-C2H2_6|PF13912.1|0.61	zf-C2H2_6|PF13912.1|22	zf-C2H2_6|PF13912.1|0.0055	zf-C2H2_6|PF13912.1|1.9	zf-C2H2_6|PF13912.1|1.6e+02	zf-C2H2_6|PF13912.1|60	zf-C2H2_6|PF13912.1|1.5e+02	zf-C2H2_6|PF13912.1|0.0011	zf-C2H2_6|PF13912.1|1.5e+04	zf-C2H2_6|PF13912.1|52	zf-C2H2_6|PF13912.1|0.89	zf-C2H2_6|PF13912.1|0.00017	zf-C2H2_6|PF13912.1|7
F01_transcript/13513	Gene.46393::F01_transcript/13513::g.46393	complete	783	261	+	score=61.48	tr|Q54M21|DNJC3_DICDI|42.62|1e-07	DnaJ|PF00226.26|8.9e-22
F01_transcript/13515	Gene.46397::F01_transcript/13515::g.46397	complete	2682	894	+	score=215.02	tr|Q54PB2|MRD1_DICDI|37.68|5e-116	tr|Q54PB2|MRD1_DICDI|29.26|9e-08	RRM_1|PF00076.17|2.9e-17	RRM_1|PF00076.17|2.3e-06	RRM_1|PF00076.17|5e-18	RRM_1|PF00076.17|8.7e-05	RRM_1|PF00076.17|2.7e-13	RRM_1|PF00076.17|1.7e-16	RRM_6|PF14259.1|1.2e-15	RRM_6|PF14259.1|0.00039	RRM_6|PF14259.1|1.1e-14	RRM_6|PF14259.1|6.7e-06	RRM_6|PF14259.1|3.3e-12	RRM_6|PF14259.1|2.8e-10	RRM_5|PF13893.1|2.9e-06	RRM_5|PF13893.1|1.5e-05	RRM_5|PF13893.1|8.2e-05	RRM_5|PF13893.1|6e-06	RRM_5|PF13893.1|1.9e-08
F01_transcript/13516	Gene.46399::F01_transcript/13516::g.46399	complete	1038	346	+	score=92.43	tr|Q93646|SNT1_CAEEL|38.38|1e-49	PDZ|PF00595.19|1.7e-18
F01_transcript/1352	Gene.6791::F01_transcript/1352::g.6791	complete	1104	368	+	score=20.85
F01_transcript/13525	Gene.46408::F01_transcript/13525::g.46408	complete	1836	612	+	score=137.27	tr|Q27128|PAPSS_URECA|69.60|0.0	APS_kinase|PF01583.15|6.1e-74	ATP-sulfurylase|PF01747.12|7.5e-69	PUA_2|PF14306.1|1.5e-45
F01_transcript/13526	Gene.46413::F01_transcript/13526::g.46413	complete	1092	364	+	score=80.42	tr|P49866|HNF4_DROME|73.17|2e-137	Hormone_recep|PF00104.25|1.6e-38
F01_transcript/13528	Gene.46418::F01_transcript/13528::g.46418	complete	1476	492	+	score=96.63	tr|A5LGM7|TRET1_POLVA|42.11|2e-105	Sugar_tr|PF00083.19|1.1e-90	MFS_1|PF07690.11|3.2e-27
F01_transcript/1353	Gene.6795::F01_transcript/1353::g.6795	complete	3207	1069	+	score=231.83	tr|Q54U61|SEC24_DICDI|31.82|9e-85	Sec23_trunk|PF04811.10|1.1e-81	Sec23_BS|PF08033.7|1.5e-17	zf-Sec23_Sec24|PF04810.10|2.4e-16
F01_transcript/13530	Gene.46420::F01_transcript/13530::g.46420	complete	711	237	+	score=51.98	Fasciclin|PF02469.17|2.5e-06
F01_transcript/13533	Gene.46428::F01_transcript/13533::g.46428	complete	1170	390	+	score=67.70	tr|Q1ZXG4|PRLA_DICDI|44.89|9e-104	Peptidase_M24|PF00557.19|1.6e-32
F01_transcript/13534	Gene.46434::F01_transcript/13534::g.46434	complete	1947	649	+	score=96.29	tr|Q55C99|SYDM_DICDI|42.90|2e-154	tRNA-synt_2|PF00152.15|3.9e-109	tRNA_anti-codon|PF01336.20|5.3e-05
F01_transcript/13536	Gene.46436::F01_transcript/13536::g.46436	complete	1527	509	+	score=76.75	tr|P34649|YOT3_CAEEL|36.35|8e-80	RIO1|PF01163.17|1.3e-71
F01_transcript/13538	Gene.46439::F01_transcript/13538::g.46439	complete	1923	641	+	score=176.59	tr|P34117|CDK5_DICDI|39.37|8e-68	Pkinase|PF00069.20|4.7e-72	Pkinase_Tyr|PF07714.12|1.6e-32
F01_transcript/1354	Gene.6802::F01_transcript/1354::g.6802	complete	3867	1289	+	score=68.83	tr|P10394|POL4_DROME|26.32|2e-79	rve|PF00665.21|2.7e-22	RVT_1|PF00078.22|1.5e-16	Asp_protease|PF09668.5|0.00013
F01_transcript/13540	Gene.46443::F01_transcript/13540::g.46443	complete	843	281	+	score=75.29	tr|Q11001|AMPM_MANSE|23.93|4e-16	ERAP1_C|PF11838.3|3.5e-26
F01_transcript/13541	Gene.46450::F01_transcript/13541::g.46450	complete	1497	499	+	score=109.12	tr|Q55AN8|Y1806_DICDI|43.12|5e-47	Rap_GAP|PF02145.10|7.7e-64
F01_transcript/13542	Gene.46455::F01_transcript/13542::g.46455	complete	2424	808	+	score=124.13	tr|Q54NA6|MYBL_DICDI|31.65|6e-30	Myb_DNA-bind_6|PF13921.1|6.4e-08	Myb_DNA-bind_6|PF13921.1|3.7e-06	Myb_DNA-bind_6|PF13921.1|2.8e-10	Myb_DNA-bind_6|PF13921.1|2e-06	Myb_DNA-binding|PF00249.26|7e-10	Myb_DNA-binding|PF00249.26|6e-09	Myb_DNA-binding|PF00249.26|3.1e-07
F01_transcript/13543	Gene.46456::F01_transcript/13543::g.46456	complete	1266	422	+	score=72.91	tr|Q9Y115|UN93L_DROME|38.36|8e-58	UNC-93|PF05978.11|6.3e-06
F01_transcript/13549	Gene.46459::F01_transcript/13549::g.46459	complete	1722	574	+	score=98.56	tr|Q9BKQ8|DHX35_CAEEL|50.87|0.0	OB_NTP_bind|PF07717.11|1.9e-23	HA2|PF04408.18|6.6e-22	Helicase_C|PF00271.26|3e-13
F01_transcript/1355	Gene.6809::F01_transcript/1355::g.6809	complete	1965	655	+	score=121.13	tr|Q95UN8|M3KSL_DROME|59.93|0.0	Pkinase_Tyr|PF07714.12|3.6e-66	Pkinase|PF00069.20|1e-57	SH3_9|PF14604.1|2e-14	SH3_1|PF00018.23|2.6e-13	SH3_2|PF07653.12|1.9e-07
F01_transcript/13550	Gene.46462::F01_transcript/13550::g.46462	complete	639	213	+	score=37.41	tr|A5LGM7|TRET1_POLVA|31.03|7e-10	Sugar_tr|PF00083.19|8.4e-06
F01_transcript/13555	Gene.46481::F01_transcript/13555::g.46481	complete	2340	780	+	score=208.34	tr|Q9W1H4|DNLI1_DROME|57.74|0.0	DNA_ligase_A_M|PF01068.16|2.7e-61	DNA_ligase_A_N|PF04675.9|1.3e-50
F01_transcript/13557	Gene.46489::F01_transcript/13557::g.46489	complete	2223	741	+	score=134.77	tr|Q9W4M9|NSUN2_DROME|53.77|0.0	Nol1_Nop2_Fmu|PF01189.12|1.5e-28	Nol1_Nop2_Fmu|PF01189.12|1.6e-19
F01_transcript/13558	Gene.46493::F01_transcript/13558::g.46493	complete	1491	497	+	score=75.69	tr|P28159|SUH_DROME|89.24|0.0	BTD|PF09270.5|1.2e-65	LAG1-DNAbind|PF09271.6|3e-56	TIG|PF01833.19|8.4e-07
[truncated: 13,033 more rows]
[truncated: 60 more columns]

## Sheet: table S7
table S7 The ORF predicted of M. japonicus with Transcoder and the homology searches with Pfam.
Transcript ID	Gene ID	type	Length_nt	Length_aa	Strand	Score	Pfam annotation
F01_transcript/0	Gene.1::F01_transcript/0::g.1	complete	4296	1432	+	score=362.39	tr|Q7Z119|UNC89_CAEEL|27.57|9e-144	tr|Q7Z119|UNC89_CAEEL|27.75|7e-114	tr|Q7Z119|UNC89_CAEEL|28.17|1e-98	tr|Q7Z119|UNC89_CAEEL|24.91|5e-93	tr|Q7Z119|UNC89_CAEEL|26.45|5e-91	tr|Q7Z119|UNC89_CAEEL|23.72|4e-88	tr|Q7Z119|UNC89_CAEEL|29.50|3e-86	tr|Q7Z119|UNC89_CAEEL|26.85|6e-86	tr|Q7Z119|UNC89_CAEEL|27.13|7e-86	tr|Q7Z119|UNC89_CAEEL|24.98|1e-75	tr|Q7Z119|UNC89_CAEEL|25.35|7e-73	tr|Q7Z119|UNC89_CAEEL|30.14|1e-63	tr|Q7Z119|UNC89_CAEEL|28.03|2e-63	tr|Q7Z119|UNC89_CAEEL|24.89|8e-50	tr|Q7Z119|UNC89_CAEEL|27.11|5e-49	tr|Q7Z119|UNC89_CAEEL|29.20|8e-47	tr|Q7Z119|UNC89_CAEEL|26.83|3e-42	tr|Q7Z119|UNC89_CAEEL|25.84|4e-42	tr|Q7Z119|UNC89_CAEEL|26.61|2e-32	tr|Q7Z119|UNC89_CAEEL|22.70|6e-29	tr|Q7Z119|UNC89_CAEEL|27.81|5e-13	tr|Q7Z119|UNC89_CAEEL|27.09|1e-11	tr|Q7Z119|UNC89_CAEEL|23.04|1e-09	tr|Q7Z119|UNC89_CAEEL|25.18|9e-09	tr|Q7Z119|UNC89_CAEEL|32.95|1e-07	tr|Q7Z119|UNC89_CAEEL|22.89|3e-06	tr|Q7Z119|UNC89_CAEEL|28.08|3e-06	tr|Q7Z119|UNC89_CAEEL|26.23|1e-05	I-set|PF07679.11|2.1e-19	I-set|PF07679.11|4.8e-18	I-set|PF07679.11|3.7e-15	I-set|PF07679.11|6.1e-16	I-set|PF07679.11|2.2e-16	I-set|PF07679.11|2.6e-18	I-set|PF07679.11|1.5e-15	I-set|PF07679.11|2.3e-17	I-set|PF07679.11|1.1e-20	I-set|PF07679.11|2.9e-14	I-set|PF07679.11|1.2e-07	I-set|PF07679.11|5.1e-15	Ig_2|PF13895.1|0.00012	Ig_2|PF13895.1|0.0038	Ig_2|PF13895.1|0.00051
F01_transcript/10	Gene.119::F01_transcript/10::g.119	complete	7143	2381	+	score=525.81	tr|Q23551|UNC22_CAEEL|43.36|0.0	tr|Q23551|UNC22_CAEEL|33.99|1e-144	tr|Q23551|UNC22_CAEEL|38.19|1e-107	tr|Q23551|UNC22_CAEEL|37.58|2e-104	tr|Q23551|UNC22_CAEEL|35.45|4e-96	tr|Q23551|UNC22_CAEEL|35.31|1e-95	tr|Q23551|UNC22_CAEEL|36.30|2e-95	tr|Q23551|UNC22_CAEEL|35.02|5e-93	tr|Q23551|UNC22_CAEEL|34.97|1e-89	tr|Q23551|UNC22_CAEEL|34.58|1e-87	tr|Q23551|UNC22_CAEEL|26.08|1e-85	tr|Q23551|UNC22_CAEEL|26.16|6e-84	tr|Q23551|UNC22_CAEEL|26.42|2e-81	tr|Q23551|UNC22_CAEEL|26.98|2e-80	tr|Q23551|UNC22_CAEEL|25.70|4e-69	tr|Q23551|UNC22_CAEEL|26.97|1e-53	tr|Q23551|UNC22_CAEEL|26.83|2e-52	tr|Q23551|UNC22_CAEEL|28.77|1e-43	tr|Q23551|UNC22_CAEEL|29.33|8e-42	tr|Q23551|UNC22_CAEEL|29.05|4e-41	tr|Q23551|UNC22_CAEEL|29.23|9e-37	tr|Q23551|UNC22_CAEEL|27.21|2e-27	tr|Q23551|UNC22_CAEEL|26.37|3e-27	tr|Q23551|UNC22_CAEEL|26.92|4e-13	tr|Q23551|UNC22_CAEEL|29.19|2e-10	tr|Q23551|UNC22_CAEEL|24.79|7e-08	tr|Q23551|UNC22_CAEEL|25.00|3e-07	tr|Q23551|UNC22_CAEEL|28.72|4e-07	tr|Q23551|UNC22_CAEEL|29.89|5e-07	tr|Q23551|UNC22_CAEEL|25.57|7e-07	tr|Q23551|UNC22_CAEEL|22.96|3e-06	tr|Q23551|UNC22_CAEEL|29.47|7e-06	tr|Q23551|UNC22_CAEEL|23.87|8e-06	I-set|PF07679.11|8.1e-09	I-set|PF07679.11|1.5e-11	I-set|PF07679.11|9.1e-18	I-set|PF07679.11|6e-10	I-set|PF07679.11|2.3e-20	I-set|PF07679.11|9.6e-14	I-set|PF07679.11|3.3e-17	I-set|PF07679.11|3.7e-16	I-set|PF07679.11|9.3e-26	I-set|PF07679.11|2.6e-18
F01_transcript/100	Gene.741::F01_transcript/100::g.741	complete	1905	635	+	score=151.46	tr|P49013|FBP3_STRPU|47.85|2e-36	tr|P49013|FBP3_STRPU|42.49|1e-33	tr|P49013|FBP3_STRPU|46.26|2e-31	tr|P49013|FBP3_STRPU|40.30|1e-19	EGF|PF00008.22|2.1e-05	EGF|PF00008.22|3.5e-06	EGF|PF00008.22|1.1e-05	hEGF|PF12661.2|0.026	hEGF|PF12661.2|0.055
F01_transcript/1000	Gene.5277::F01_transcript/1000::g.5277	complete	3288	1096	+	score=255.19	tr|Q54EW3|IPO5_DICDI|25.65|9e-90	HEAT_2|PF13646.1|9.8e-12	HEAT|PF02985.17|2.5e-05	HEAT_EZ|PF13513.1|3.2e-09	Vac14_Fab1_bd|PF12755.2|4.9e-06	Adaptin_N|PF01602.15|3.5e-07
F01_transcript/10001	Gene.38666::F01_transcript/10001::g.38666	complete	480	160	+	score=24.49	tr|P17133|RU17_DROME|78.48|1e-73	U1snRNP70_N|PF12220.3|3.4e-32	RRM_1|PF00076.17|1.8e-12	RRM_6|PF14259.1|2e-10	RRM_5|PF13893.1|1.3e-05
F01_transcript/10003	Gene.38670::F01_transcript/10003::g.38670	complete	174	58	+	score=6.45
F01_transcript/10004	Gene.38672::F01_transcript/10004::g.38672	complete	1695	565	+	score=81.42	tr|Q9VQX4|PNCB_DROME|76.72|0.0	NAPRTase|PF04095.11|1e-29
F01_transcript/10008	Gene.38675::F01_transcript/10008::g.38675	complete	1539	513	+	score=109.99	tr|Q19969|IMA3_CAEEL|63.88|0.0	Arm|PF00514.18|1.9e-11	Arm|PF00514.18|4.4e-12	Arm|PF00514.18|1.8e-05	Arm|PF00514.18|4.3e-11	Arm|PF00514.18|1.3e-08	Arm|PF00514.18|4.4e-09	Arm|PF00514.18|3.3e-05	IBB|PF01749.15|7.1e-20	HEAT_EZ|PF13513.1|6.5e-06	Adaptin_N|PF01602.15|1.1e-06
F01_transcript/1001	Gene.5278::F01_transcript/1001::g.5278	complete	789	263	+	score=47.93	tr|Q9N4V4|SCPL3_CAEEL|61.43|3e-92	NIF|PF03031.13|1.6e-52
F01_transcript/10010	Gene.38678::F01_transcript/10010::g.38678	complete	1011	337	+	score=52.32	tr|P91891|MO25_DROME|89.05|0.0	Mo25|PF08569.6|7.9e-141
F01_transcript/10012	Gene.38680::F01_transcript/10012::g.38680	complete	1443	481	+	score=73.39	F-box-like|PF12937.2|6.5e-11	F-box|PF00646.28|9.6e-06
F01_transcript/10016	Gene.38687::F01_transcript/10016::g.38687	complete	846	282	+	score=57.33	tr|Q07956|USF_STRPU|40.99|4e-40	HLH|PF00010.21|8.5e-19
F01_transcript/10017	Gene.38691::F01_transcript/10017::g.38691	complete	1020	340	+	score=34.88	tr|Q9U8M0|VIT1_PERAM|33.68|4e-22	VWD|PF00094.20|3e-16
F01_transcript/10019	Gene.38694::F01_transcript/10019::g.38694	complete	2376	792	+	score=133.86	tr|O96651|TOP3B_DROME|63.04|0.0	Topoisom_bac|PF01131.15|2.9e-103	Toprim|PF01751.17|8.3e-17
F01_transcript/10024	Gene.38702::F01_transcript/10024::g.38702	complete	1314	438	+	score=125.23	tr|B0WC46|TRET1_CULQU|36.66|1e-69	Sugar_tr|PF00083.19|4.3e-75	MFS_1|PF07690.11|2.6e-20
F01_transcript/10026	Gene.38712::F01_transcript/10026::g.38712	complete	1440	480	+	score=60.37	tr|Q95TE8|GTR1_DROME|47.62|3e-142	Sugar_tr|PF00083.19|3.6e-129	MFS_1|PF07690.11|7.3e-18
F01_transcript/10027	Gene.38713::F01_transcript/10027::g.38713	complete	1764	588	+	score=119.55	tr|P26591|GLRK_LYMST|31.26|2e-85	Lig_chan|PF00060.21|2.5e-31	ANF_receptor|PF01094.23|5.9e-28	Lig_chan-Glu_bd|PF10613.4|3.5e-20	SBP_bac_3|PF00497.15|1e-13
F01_transcript/1003	Gene.5297::F01_transcript/1003::g.5297	complete	1167	389	+	score=71.98	SERTA|PF06031.8|1.9e-13
F01_transcript/10030	Gene.38719::F01_transcript/10030::g.38719	complete	1650	550	+	score=61.68	tr|P30638|YOU1_CAEEL|24.41|1e-35	MFS_1|PF07690.11|1.4e-30	MFS_1|PF07690.11|3.8e-10	Sugar_tr|PF00083.19|6.6e-32	Sugar_tr|PF00083.19|1.1e-08	DUF1228|PF06779.9|0.0002
F01_transcript/10031	Gene.38724::F01_transcript/10031::g.38724	complete	1473	491	+	score=72.36	tr|A1Z9X0|APKC_DROME|83.43|0.0	Pkinase|PF00069.20|9.4e-64	Pkinase_Tyr|PF07714.12|3.9e-32	C1_1|PF00130.17|2.2e-13	Pkinase_C|PF00433.19|8.1e-11	Kinase-like|PF14531.1|2.1e-06
F01_transcript/10034	Gene.38729::F01_transcript/10034::g.38729	complete	480	160	+	score=29.37	tr|P17133|RU17_DROME|78.48|1e-73	U1snRNP70_N|PF12220.3|3.4e-32	RRM_1|PF00076.17|1.8e-12	RRM_6|PF14259.1|2e-10	RRM_5|PF13893.1|1.3e-05
F01_transcript/10037	Gene.38734::F01_transcript/10037::g.38734	complete	171	57	+	score=3.90
F01_transcript/10038	Gene.38735::F01_transcript/10038::g.38735	complete	1665	555	+	score=129.01	Peptidase_C97|PF05903.9|1.1e-31
F01_transcript/10039	Gene.38736::F01_transcript/10039::g.38736	complete	924	308	+	score=44.72	tr|Q9XZC8|SEM2A_SCHGR|65.37|2e-154	Sema|PF01403.14|8e-12
F01_transcript/1004	Gene.5301::F01_transcript/1004::g.5301	complete	4188	1396	+	score=276.68	tr|P54679|PMA1_DICDI|24.78|2e-24	Hydrolase|PF00702.21|8.5e-61	HMA|PF00403.21|0.00015	HMA|PF00403.21|1.5e-11	HMA|PF00403.21|1.8e-08	HMA|PF00403.21|1.5e-05	HMA|PF00403.21|2e-13	E1-E2_ATPase|PF00122.15|2.9e-47	HAD|PF12710.2|4.3e-14
F01_transcript/10040	Gene.38741::F01_transcript/10040::g.38741	complete	855	285	+	score=84.28	tr|Q9VF95|TPM2_DROME|80.99|1e-154	Tropomyosin|PF00261.15|8.4e-87	Tropomyosin_1|PF12718.2|1.4e-35
F01_transcript/10041	Gene.38747::F01_transcript/10041::g.38747	complete	1338	446	+	score=64.49	tr|Q9VR78|DYIN_DROME|70.62|0.0	WD40|PF00400.27|0.025	WD40|PF00400.27|6.2e-06
F01_transcript/10042	Gene.38753::F01_transcript/10042::g.38753	complete	852	284	+	score=51.48	tr|Q95Y12|SET23_CAEEL|41.08|2e-48	SET|PF00856.23|1.8e-25	Pre-SET|PF05033.11|1.6e-09
F01_transcript/10045	Gene.38764::F01_transcript/10045::g.38764	complete	624	208	+	score=34.57
F01_transcript/10047	Gene.38770::F01_transcript/10047::g.38770	complete	2751	917	+	score=219.52	Pacifastin_I|PF05375.8|1.9e-06
F01_transcript/1005	Gene.5303::F01_transcript/1005::g.5303	complete	1332	444	+	score=54.98	tr|P36872|2ABA_DROME|85.52|0.0
F01_transcript/10053	Gene.38773::F01_transcript/10053::g.38773	complete	1158	386	+	score=46.39	tr|Q27367|CRQ_DROME|27.06|5e-24	CD36|PF01130.16|2.6e-71
F01_transcript/10054	Gene.38778::F01_transcript/10054::g.38778	complete	1491	497	+	score=91.91	tr|P34528|YM67_CAEEL|39.22|1e-100	Peptidase_S28|PF05577.7|5.5e-153	Abhydrolase_6|PF12697.2|9.7e-07
F01_transcript/10055	Gene.38781::F01_transcript/10055::g.38781	complete	1695	565	+	score=61.48	zf-HC5HC2H|PF13771.1|3.3e-14
F01_transcript/10056	Gene.38787::F01_transcript/10056::g.38787	complete	2436	812	+	score=139.36	tr|Q54Z08|SYF1_DICDI|50.21|0.0
F01_transcript/10057	Gene.38790::F01_transcript/10057::g.38790	complete	834	278	+	score=54.47	tr|P34560|RMD1_CAEEL|36.94|2e-25
F01_transcript/10059	Gene.38804::F01_transcript/10059::g.38804	complete	2628	876	+	score=417.28
F01_transcript/1006	Gene.5306::F01_transcript/1006::g.5306	complete	2010	670	+	score=116.48	tr|P10675|FAS1_SCHAM|93.00|0.0	Fasciclin|PF02469.17|7.8e-20	Fasciclin|PF02469.17|2.5e-06	Fasciclin|PF02469.17|2.3e-22	Fasciclin|PF02469.17|4.6e-21
F01_transcript/10060	Gene.38808::F01_transcript/10060::g.38808	complete	1179	393	+	score=49.76	tr|P92208|JNK_DROME|86.67|0.0	Pkinase|PF00069.20|8.7e-64	Pkinase_Tyr|PF07714.12|4.2e-29	Kdo|PF06293.9|1.3e-06
F01_transcript/10063	Gene.38813::F01_transcript/10063::g.38813	complete	1218	406	+	score=98.69	tr|Q9VVY3|GBS76_DROME|29.26|1e-12	CBM_21|PF03370.8|5.5e-27
F01_transcript/10064	Gene.38819::F01_transcript/10064::g.38819	complete	2544	848	+	score=133.67	tr|Q9VQ89|MIO_DROME|34.75|3e-160
F01_transcript/10066	Gene.38823::F01_transcript/10066::g.38823	complete	1086	362	+	score=35.27
F01_transcript/10067	Gene.38826::F01_transcript/10067::g.38826	complete	2724	908	+	score=132.68	tr|Q11001|AMPM_MANSE|22.81|1e-26	Peptidase_M1|PF01433.15|1.3e-36
F01_transcript/1007	Gene.5309::F01_transcript/1007::g.5309	complete	987	329	+	score=80.39	tr|O01367|HOW_DROME|70.57|8e-146	KH_1|PF00013.24|1.4e-05	KH_3|PF13014.1|9.9e-05
F01_transcript/10074	Gene.38834::F01_transcript/10074::g.38834	complete	2016	672	+	score=109.91	tr|Q7KML2|ACOX1_DROME|53.24|0.0	ACOX|PF01756.14|5.6e-51	Acyl-CoA_ox_N|PF14749.1|8.1e-39	Acyl-CoA_dh_M|PF02770.14|9.6e-07
F01_transcript/10077	Gene.38840::F01_transcript/10077::g.38840	complete	1038	346	+	score=47.90	tr|Q8MML5|PAXB_DICDI|30.00|2e-27	tr|Q8MML5|PAXB_DICDI|32.73|1e-22	tr|Q8MML5|PAXB_DICDI|27.19|5e-20	tr|Q8MML5|PAXB_DICDI|30.91|2e-17	LIM|PF00412.17|9.3e-10	LIM|PF00412.17|2e-11	LIM|PF00412.17|5.2e-11	LIM|PF00412.17|1.2e-12	LIM|PF00412.17|1.3e-08
F01_transcript/10079	Gene.38843::F01_transcript/10079::g.38843	complete	1389	463	+	score=60.34	fn3|PF00041.16|4.7e-06
F01_transcript/1008	Gene.5313::F01_transcript/1008::g.5313	complete	1764	588	+	score=181.16	Ski_Sno|PF02437.12|2.2e-40	c-SKI_SMAD_bind|PF08782.5|5.1e-34
F01_transcript/10083	Gene.38850::F01_transcript/10083::g.38850	complete	378	126	+	score=4.45
F01_transcript/10086	Gene.38855::F01_transcript/10086::g.38855	complete	651	217	+	score=15.57
F01_transcript/10087	Gene.38860::F01_transcript/10087::g.38860	complete	741	247	+	score=28.64	tr|Q9Y140|DHRS7_DROME|32.02|3e-18	adh_short|PF00106.20|2.2e-28	adh_short_C2|PF13561.1|9.2e-13	NAD_binding_10|PF13460.1|1.4e-11	KR|PF08659.5|5.6e-10	Epimerase|PF01370.16|6.6e-07
F01_transcript/10088	Gene.38862::F01_transcript/10088::g.38862	complete	2040	680	+	score=131.26	tr|O01159|RSP7_CAEEL|41.25|5e-56	RRM_1|PF00076.17|5.3e-05	RRM_6|PF14259.1|7.1e-06
F01_transcript/1009	Gene.5320::F01_transcript/1009::g.5320	complete	714	238	+	score=61.42	tr|Q29EP6|JIP3_DROPS|66.67|3e-87	Jnk-SapK_ap_N|PF09744.4|1.2e-64
F01_transcript/10090	Gene.38864::F01_transcript/10090::g.38864	complete	2517	839	+	score=129.52	Fumble|PF03630.9|8.4e-131	DUF89|PF01937.14|5.5e-45
F01_transcript/10095	Gene.61894::F01_transcript/10095::g.61894	complete	2535	845	+	score=181.74	tr|P13060|EF2_DROME|91.11|0.0	GTP_EFTU|PF00009.22|6.7e-62	EFG_IV|PF03764.13|7.7e-35	EFG_C|PF00679.19|7.7e-22	EFG_II|PF14492.1|1.1e-13	GTP_EFTU_D2|PF03144.20|2.9e-11	MMR_HSR1|PF01926.18|9.4e-06
F01_transcript/10097	Gene.38866::F01_transcript/10097::g.38866	complete	1236	412	+	score=144.42	tr|P52654|TF2AA_DROME|43.19|4e-40	tr|P52654|TF2AA_DROME|55.71|4e-18	TFIIA|PF03153.8|3.1e-88
F01_transcript/10099	Gene.38870::F01_transcript/10099::g.38870	complete	543	181	+	score=19.01	tr|Q9VY99|NNAD_DROME|28.25|5e-11
F01_transcript/101	Gene.745::F01_transcript/101::g.745	complete	1362	454	+	score=63.61
F01_transcript/10101	Gene.38874::F01_transcript/10101::g.38874	complete	1674	558	+	score=122.01	tr|Q55EL3|UCKA_DICDI|49.78|4e-159	UPRTase|PF14681.1|4.5e-75	PRK|PF00485.13|2.3e-56	AAA_17|PF13207.1|4.3e-09	AAA_18|PF13238.1|3.5e-07	CPT|PF07931.7|6e-05
F01_transcript/10107	Gene.38886::F01_transcript/10107::g.38886	complete	381	127	+	score=31.80	tr|Q9BI17|YELL_DROYA|40.16|1e-23	MRJP|PF03022.11|2.4e-39
F01_transcript/10108	Gene.38890::F01_transcript/10108::g.38890	complete	336	112	+	score=22.29	TSP_1|PF00090.14|3.2e-10
F01_transcript/10110	Gene.38899::F01_transcript/10110::g.38899	complete	759	253	+	score=31.06	tr|Q9U8M0|VIT1_PERAM|46.38|5e-17	VWD|PF00094.20|9.3e-09
F01_transcript/10111	Gene.38904::F01_transcript/10111::g.38904	complete	1005	335	+	score=46.50	tr|Q8MML5|PAXB_DICDI|30.57|6e-30	tr|Q8MML5|PAXB_DICDI|34.87|7e-21	tr|Q8MML5|PAXB_DICDI|28.35|2e-19	LIM|PF00412.17|8.9e-10	LIM|PF00412.17|1.9e-11	LIM|PF00412.17|5e-11	LIM|PF00412.17|7.6e-14	LIM|PF00412.17|0.00011
F01_transcript/10113	Gene.38912::F01_transcript/10113::g.38912	complete	2844	948	+	score=158.35
F01_transcript/10114	Gene.38914::F01_transcript/10114::g.38914	complete	1434	478	+	score=141.38	tr|Q20086|UGT58_CAEEL|23.81|6e-37	UDPGT|PF00201.13|3.3e-80	Glyco_tran_28_C|PF04101.11|9.1e-07
F01_transcript/10117	Gene.38919::F01_transcript/10117::g.38919	complete	840	280	+	score=43.15	tr|P86870|VA5_VESMG|30.70|3e-23	CAP|PF00188.21|2e-16	Crisp|PF08562.5|2.9e-09
F01_transcript/1012	Gene.5326::F01_transcript/1012::g.5326	complete	1032	344	+	score=13.52	Trypsin|PF00089.21|9.8e-07
F01_transcript/10123	Gene.38923::F01_transcript/10123::g.38923	complete	2697	899	+	score=153.95	tr|Q868N5|VIT_APIME|27.64|1e-89	Vitellogenin_N|PF01347.17|1e-96	DUF1943|PF09172.6|3.9e-14
F01_transcript/10126	Gene.38927::F01_transcript/10126::g.38927	complete	1299	433	+	score=69.09	tr|Q8T8P3|ABCD2_DICDI|28.73|6e-49	ABC_membrane_2|PF06472.10|1.1e-90
F01_transcript/10127	Gene.38931::F01_transcript/10127::g.38931	complete	2067	689	+	score=87.89	tr|P08155|KRH1_DROME|28.77|8e-38	tr|P08155|KRH1_DROME|30.90|2e-34	tr|P08155|KRH1_DROME|33.49|3e-29	tr|P08155|KRH1_DROME|25.46|4e-16	zf-H2C2_2|PF13465.1|0.00018	zf-H2C2_2|PF13465.1|8.7e-06	zf-H2C2_2|PF13465.1|2.1e-05	zf-C2H2|PF00096.21|0.00069	zf-C2H2|PF00096.21|0.0001	zf-C2H2|PF00096.21|0.00091	zf-C2H2|PF00096.21|0.033	zf-C2H2|PF00096.21|0.019	zf-C2H2_4|PF13894.1|0.28	zf-C2H2_4|PF13894.1|0.017	zf-C2H2_4|PF13894.1|0.67	zf-C2H2_4|PF13894.1|0.0017	zf-C2H2_4|PF13894.1|0.11	zf-C2H2_4|PF13894.1|0.45	zf-C2H2_4|PF13894.1|0.068	zf-C2H2_6|PF13912.1|84	zf-C2H2_6|PF13912.1|0.044	zf-C2H2_6|PF13912.1|4.8e+02	zf-C2H2_6|PF13912.1|0.017	zf-C2H2_6|PF13912.1|27	zf-C2H2_6|PF13912.1|0.13	zf-C2H2_6|PF13912.1|0.44	zf-C2H2_6|PF13912.1|6.6	zf-C2H2_6|PF13912.1|69
F01_transcript/10129	Gene.38933::F01_transcript/10129::g.38933	complete	1227	409	+	score=77.36	tr|Q869K3|BPNT1_DICDI|29.61|6e-19	Inositol_P|PF00459.20|2.7e-32
F01_transcript/10130	Gene.38936::F01_transcript/10130::g.38936	complete	2241	747	+	score=133.99	tr|P08953|TOLL_DROME|29.09|1e-16	tr|P08953|TOLL_DROME|23.58|1e-09	tr|P08953|TOLL_DROME|23.33|1e-07	tr|P08953|TOLL_DROME|24.66|3e-06	LRR_8|PF13855.1|4.5e-14	LRR_8|PF13855.1|8.6e-10	LRR_5|PF13306.1|2.6e-07	LRR_5|PF13306.1|0.079	LRR_1|PF00560.28|1.2	LRR_1|PF00560.28|1.3	LRR_1|PF00560.28|0.82	LRR_7|PF13504.1|2.9e+03	LRR_7|PF13504.1|7.2	LRR_7|PF13504.1|47	LRR_7|PF13504.1|46	LRR_7|PF13504.1|77	LRR_7|PF13504.1|1.5e+03	LRR_7|PF13504.1|1.5e+04
F01_transcript/10133	Gene.38945::F01_transcript/10133::g.38945	complete	687	229	+	score=45.94	tr|P34276|YKJ2_CAEEL|33.33|7e-23	GILT|PF03227.11|3.6e-26
F01_transcript/10135	Gene.38946::F01_transcript/10135::g.38946	complete	1335	445	+	score=24.78	tr|P19967|CYB5R_DROME|42.86|2e-111	FA_desaturase|PF00487.19|6.4e-23	Cyt-b5|PF00173.23|5.2e-13
F01_transcript/10139	Gene.38954::F01_transcript/10139::g.38954	complete	1074	358	+	score=75.05	tr|P42665|HGLB_SCHJA|34.34|6e-58	Peptidase_C13|PF01650.13|1.7e-56
F01_transcript/1014	Gene.5338::F01_transcript/1014::g.5338	complete	5400	1800	+	score=249.01	tr|Q6X0I2|VGR_SOLIN|37.14|0.0	tr|Q6X0I2|VGR_SOLIN|31.89|7e-71	tr|Q6X0I2|VGR_SOLIN|25.60|3e-52	Ldl_recept_a|PF00057.13|6.8e-08	Ldl_recept_a|PF00057.13|4.8e-10	Ldl_recept_a|PF00057.13|3.6e-09	Ldl_recept_a|PF00057.13|3.3e-09	Ldl_recept_a|PF00057.13|9.3e-09	Ldl_recept_a|PF00057.13|5.5e-08	Ldl_recept_a|PF00057.13|9.6e-10	Ldl_recept_a|PF00057.13|4.3e-09	Ldl_recept_a|PF00057.13|1.7e-09	Ldl_recept_a|PF00057.13|5.6e-07	Ldl_recept_a|PF00057.13|1.1e-09	Ldl_recept_a|PF00057.13|1.2e-05	Ldl_recept_b|PF00058.12|6.5e-08	Ldl_recept_b|PF00058.12|2.3e-10	EGF_CA|PF07645.10|8.3e-07	EGF_CA|PF07645.10|1e-06
F01_transcript/10141	Gene.38959::F01_transcript/10141::g.38959	complete	1248	416	+	score=71.75	tr|Q55DZ8|SYWC_DICDI|57.11|7e-166	tRNA-synt_1b|PF00579.20|1.5e-19
F01_transcript/10143	Gene.38960::F01_transcript/10143::g.38960	complete	1092	364	+	score=85.88	tr|Q54KA7|SECG_DICDI|32.09|9e-43	tr|Q54KA7|SECG_DICDI|31.03|9e-37	tr|Q54KA7|SECG_DICDI|32.37|2e-28	tr|Q54KA7|SECG_DICDI|28.16|3e-23	tr|Q54KA7|SECG_DICDI|31.37|3e-14	tr|Q54KA7|SECG_DICDI|28.21|8e-10	Ank_2|PF12796.2|2.8e-22	Ank_2|PF12796.2|6e-14	Ank_2|PF12796.2|8.5e-11	Ank_2|PF12796.2|5.6e-19	Ank_2|PF12796.2|3.1e-15	Ank|PF00023.25|6.6e-07	Ank|PF00023.25|4.3e-07	Ank|PF00023.25|0.00044	Ank|PF00023.25|2.3e-07	Ank|PF00023.25|2.9e-07	Ank|PF00023.25|1.2e-05	Ank|PF00023.25|1.3e-07	Ank_5|PF13857.1|2.5e-08	Ank_5|PF13857.1|5.5e-10	Ank_5|PF13857.1|1.9e-10	Ank_5|PF13857.1|1.1e-07	Ank_4|PF13637.1|2e-06	Ank_4|PF13637.1|1.3e-08	Ank_4|PF13637.1|5.9e-09	Ank_4|PF13637.1|2.1e-06	Ank_4|PF13637.1|9.7e-14	Ank_4|PF13637.1|1.2e-05	Ank_3|PF13606.1|0.00074	Ank_3|PF13606.1|0.00017	Ank_3|PF13606.1|2.4e-05	Ank_3|PF13606.1|5.4e-05	Ank_3|PF13606.1|0.00086	Ank_3|PF13606.1|0.00012
F01_transcript/10145	Gene.38967::F01_transcript/10145::g.38967	complete	666	222	+	score=-6.18	tr|Q7JQ07|MOS1T_DROMA|29.50|4e-19	Transposase_1|PF01359.13|1.3e-13	DDE_3|PF13358.1|2.9e-08
F01_transcript/10146	Gene.38972::F01_transcript/10146::g.38972	complete	2589	863	+	score=185.60	tr|P34561|VPS53_CAEEL|36.12|3e-178	Vps53_N|PF04100.7|7e-155	DUF2450|PF10475.4|3.2e-08
F01_transcript/10148	Gene.38975::F01_transcript/10148::g.38975	complete	801	267	+	score=38.98	tr|Q869Y7|ODO2_DICDI|65.04|1e-106	2-oxoacid_dh|PF00198.18|1.5e-78
F01_transcript/10149	Gene.38978::F01_transcript/10149::g.38978	complete	1680	560	+	score=126.81	tr|Q9GRX6|AIFM1_DICDI|23.22|1e-14	Pyr_redox_2|PF07992.9|4.6e-33	Pyr_redox|PF00070.22|4.9e-12	Rieske|PF00355.21|3.7e-16	Pyr_redox_3|PF13738.1|2.5e-07	Rieske_2|PF13806.1|1.7e-08
F01_transcript/10150	Gene.38979::F01_transcript/10150::g.38979	complete	1599	533	+	score=140.57
F01_transcript/10151	Gene.38984::F01_transcript/10151::g.38984	complete	261	87	+	score=14.21
F01_transcript/10154	Gene.38998::F01_transcript/10154::g.38998	complete	507	169	+	score=37.70	Ldl_recept_a|PF00057.13|2.7e-08
F01_transcript/10155	Gene.39000::F01_transcript/10155::g.39000	complete	966	322	+	score=60.69	tr|A1ZAI5|FACR1_DROME|55.10|8e-53	NAD_binding_4|PF07993.7|1.2e-23
F01_transcript/10157	Gene.39004::F01_transcript/10157::g.39004	complete	1713	571	+	score=89.05	tr|B4KSY3|KTU_DROMO|43.12|2e-129	PIH1|PF08190.7|9.5e-88
F01_transcript/10158	Gene.39005::F01_transcript/10158::g.39005	complete	1083	361	+	score=16.78	tr|P50535|MSL1_DROME|30.87|9e-12	PEHE|PF15275.1|1.1e-25
F01_transcript/10159	Gene.39011::F01_transcript/10159::g.39011	complete	1353	451	+	score=97.64	PDCD2_C|PF04194.8|4.1e-28
F01_transcript/10160	Gene.39015::F01_transcript/10160::g.39015	complete	2715	905	+	score=180.17	Ribosomal_L7Ae|PF01248.21|3.2e-11
F01_transcript/10162	Gene.39017::F01_transcript/10162::g.39017	complete	1491	497	+	score=80.74	tr|P28159|SUH_DROME|89.01|0.0	BTD|PF09270.5|1.2e-65	LAG1-DNAbind|PF09271.6|3.5e-56	TIG|PF01833.19|8.4e-07
F01_transcript/10164	Gene.39022::F01_transcript/10164::g.39022	complete	1905	635	+	score=108.18	tr|Q9VHB9|TRM44_DROME|38.46|2e-95	AdoMet_MTase|PF07757.8|5.3e-42
F01_transcript/10165	Gene.39024::F01_transcript/10165::g.39024	complete	2745	915	+	score=152.40	tr|Q94502|GANAB_DICDI|45.21|0.0	Glyco_hydro_31|PF01055.21|4.5e-162	Gal_mutarotas_2|PF13802.1|7.7e-20
F01_transcript/10167	Gene.39028::F01_transcript/10167::g.39028	complete	240	80	+	score=16.19
F01_transcript/1017	Gene.5342::F01_transcript/1017::g.5342	complete	339	113	+	score=16.68	tr|O02655|DCAM_CAEEL|51.85|2e-32	SAM_decarbox|PF01536.11|2.1e-35
F01_transcript/10170	Gene.39033::F01_transcript/10170::g.39033	complete	1170	390	+	score=116.49	tr|B6UVT7|HP1_DROME|53.06|3e-12	tr|B6UVT7|HP1_DROME|42.11|3e-10	Chromo|PF00385.19|1.7e-13	Chromo|PF00385.19|4.6e-17
F01_transcript/10174	Gene.39036::F01_transcript/10174::g.39036	complete	1584	528	+	score=90.98	tr|P34284|YKK7_CAEEL|25.21|3e-07	F-box-like|PF12937.2|1.5e-11	F-box|PF00646.28|1e-06
F01_transcript/10175	Gene.39040::F01_transcript/10175::g.39040	complete	2913	971	+	score=131.43	FAST_2|PF08368.7|4.2e-19	FAST_1|PF06743.10|1.6e-07
F01_transcript/10176	Gene.39046::F01_transcript/10176::g.39046	complete	213	71	+	score=6.15	tr|Q95SX7|RTBS_DROME|43.90|1e-06	RVT_1|PF00078.22|9.7e-11
F01_transcript/10178	Gene.39056::F01_transcript/10178::g.39056	complete	471	157	+	score=-4.98	tr|Q95SX7|RTBS_DROME|36.61|2e-11	RVT_1|PF00078.22|1.4e-08
F01_transcript/10179	Gene.39062::F01_transcript/10179::g.39062	complete	819	273	+	score=44.82	tr|B0W6M9|SUR8_CULQU|34.66|4e-21	tr|B0W6M9|SUR8_CULQU|30.90|1e-19	tr|B0W6M9|SUR8_CULQU|36.17|4e-18	tr|B0W6M9|SUR8_CULQU|31.52|7e-15	tr|B0W6M9|SUR8_CULQU|30.00|1e-14	LRR_4|PF12799.2|4.6e-08	LRR_4|PF12799.2|5.1e-09	LRR_4|PF12799.2|1.4e-06	LRR_4|PF12799.2|2.4e-06	LRR_8|PF13855.1|2.7e-08	LRR_8|PF13855.1|1.7e-07	LRR_1|PF00560.28|0.31	LRR_1|PF00560.28|0.035	LRR_1|PF00560.28|0.26	LRR_1|PF00560.28|0.02	LRR_7|PF13504.1|96	LRR_7|PF13504.1|0.68	LRR_7|PF13504.1|13	LRR_7|PF13504.1|64	LRR_7|PF13504.1|12	LRR_7|PF13504.1|22	LRR_7|PF13504.1|0.72	LRR_7|PF13504.1|2.9e+03
F01_transcript/1018	Gene.5345::F01_transcript/1018::g.5345	complete	2592	864	+	score=177.56	tr|Q9VI75|PICAL_DROME|75.96|0.0	ANTH|PF07651.11|1.3e-84	ENTH|PF01417.15|1.5e-11
F01_transcript/10181	Gene.39067::F01_transcript/10181::g.39067	complete	1920	640	+	score=33.37	tr|P21328|RTJK_DROME|33.53|1e-43	RVT_1|PF00078.22|2.6e-41
F01_transcript/10183	Gene.39071::F01_transcript/10183::g.39071	complete	2109	703	+	score=106.34	tr|Q54HM0|ABCGG_DICDI|27.68|6e-59	tr|Q54HM0|ABCGG_DICDI|27.16|5e-26	tr|Q54HM0|ABCGG_DICDI|27.36|3e-15	ABC2_membrane|PF01061.19|1.5e-39	ABC_tran|PF00005.22|1.7e-29	AAA_21|PF13304.1|9.8e-07	DUF258|PF03193.11|1.1e-05
F01_transcript/10184	Gene.39074::F01_transcript/10184::g.39074	complete	2715	905	+	score=143.55	tr|B0W730|SMG8_CULQU|34.31|6e-178	DUF2146|PF10220.4|1.1e-139	DUF2146|PF10220.4|5.7e-97
F01_transcript/10185	Gene.39079::F01_transcript/10185::g.39079	complete	1278	426	+	score=72.73	tr|Q54II4|RT4I1_DICDI|27.37|2e-35	ADH_zinc_N_2|PF13602.1|3.6e-19	ADH_zinc_N|PF00107.21|1.6e-11	ADH_N|PF08240.7|4.3e-08
F01_transcript/10186	Gene.39081::F01_transcript/10186::g.39081	complete	1830	610	+	score=128.27	tr|Q7Z119|UNC89_CAEEL|25.36|1e-48	tr|Q7Z119|UNC89_CAEEL|24.96|2e-46	tr|Q7Z119|UNC89_CAEEL|24.03|2e-46	tr|Q7Z119|UNC89_CAEEL|24.80|2e-44	tr|Q7Z119|UNC89_CAEEL|26.73|3e-41	tr|Q7Z119|UNC89_CAEEL|24.58|3e-41	tr|Q7Z119|UNC89_CAEEL|24.50|4e-38	tr|Q7Z119|UNC89_CAEEL|24.82|2e-37	tr|Q7Z119|UNC89_CAEEL|25.25|4e-37	tr|Q7Z119|UNC89_CAEEL|23.92|3e-36	tr|Q7Z119|UNC89_CAEEL|25.00|1e-33	tr|Q7Z119|UNC89_CAEEL|24.87|1e-32	tr|Q7Z119|UNC89_CAEEL|22.79|1e-31	tr|Q7Z119|UNC89_CAEEL|22.77|6e-28	tr|Q7Z119|UNC89_CAEEL|25.94|1e-27	tr|Q7Z119|UNC89_CAEEL|24.41|3e-27	tr|Q7Z119|UNC89_CAEEL|23.20|3e-27	tr|Q7Z119|UNC89_CAEEL|24.15|5e-26	tr|Q7Z119|UNC89_CAEEL|23.14|3e-24	tr|Q7Z119|UNC89_CAEEL|23.40|6e-24	tr|Q7Z119|UNC89_CAEEL|22.93|3e-20	tr|Q7Z119|UNC89_CAEEL|23.73|4e-20	tr|Q7Z119|UNC89_CAEEL|26.32|2e-18	tr|Q7Z119|UNC89_CAEEL|26.32|1e-11	tr|Q7Z119|UNC89_CAEEL|26.27|5e-11	tr|Q7Z119|UNC89_CAEEL|26.15|3e-08	tr|Q7Z119|UNC89_CAEEL|25.36|9e-08	tr|Q7Z119|UNC89_CAEEL|27.16|3e-07	I-set|PF07679.11|2.9e-14	I-set|PF07679.11|3.8e-19	I-set|PF07679.11|1.7e-17	I-set|PF07679.11|4.5e-13	I-set|PF07679.11|3.9e-15	I-set|PF07679.11|4.8e-08	Ig_2|PF13895.1|0.00054	Ig_2|PF13895.1|3.3e-07	Ig_2|PF13895.1|1e-07	Ig_2|PF13895.1|2.2e-07	Ig_2|PF13895.1|2.3e-07	Ig_2|PF13895.1|0.0045	ig|PF00047.20|2.6e-05	ig|PF00047.20|5.1e-06	ig|PF00047.20|1.9e-07
F01_transcript/10188	Gene.39085::F01_transcript/10188::g.39085	complete	1626	542	+	score=140.53	tr|Q99323|MYSN_DROME|50.00|2e-26	tr|Q99323|MYSN_DROME|29.55|3e-15	IQ|PF00612.22|0.00018
F01_transcript/10189	Gene.39088::F01_transcript/10189::g.39088	complete	978	326	+	score=62.66	tr|Q54KI3|ANM5_DICDI|40.68|4e-74	PRMT5|PF05185.11|5.7e-77
F01_transcript/10190	Gene.39093::F01_transcript/10190::g.39093	complete	1008	336	+	score=77.95	tr|P29747|CREBA_DROME|53.85|4e-18	bZIP_1|PF00170.16|3.4e-15	bZIP_2|PF07716.10|9.1e-10	bZIP_Maf|PF03131.12|8.1e-07
F01_transcript/10192	Gene.39095::F01_transcript/10192::g.39095	complete	1077	359	+	score=50.05	tr|Q292U2|PRIC1_DROPS|34.01|8e-31	tr|Q292U2|PRIC1_DROPS|41.58|4e-25	tr|Q292U2|PRIC1_DROPS|32.07|3e-24	tr|Q292U2|PRIC1_DROPS|31.17|2e-21	LIM|PF00412.17|9.8e-10	LIM|PF00412.17|2.1e-11	LIM|PF00412.17|5.5e-11	LIM|PF00412.17|8.4e-14	LIM|PF00412.17|1.9e-09
F01_transcript/10193	Gene.39098::F01_transcript/10193::g.39098	complete	1005	335	+	score=56.70	tr|Q54XC1|5NTC_DICDI|45.70|4e-73	5_nucleotid|PF05761.9|4e-93
F01_transcript/10199	Gene.39105::F01_transcript/10199::g.39105	complete	159	53	+	score=2.59	tr|Q93560|BLMP1_CAEEL|40.38|7e-07	zf-C2H2|PF00096.21|0.00041	zf-C2H2|PF00096.21|8.2e-05	zf-C2H2_4|PF13894.1|0.0021	zf-C2H2_4|PF13894.1|0.12
F01_transcript/102	Gene.757::F01_transcript/102::g.757	complete	831	277	+	score=32.16	tr|Q7K4Q5|Y0417_DROME|39.23|1e-17	PP2C|PF00481.16|3.6e-45
F01_transcript/10201	Gene.39106::F01_transcript/10201::g.39106	complete	2814	938	+	score=146.41	tr|Q03602|PTR9_CAEEL|22.42|2e-27	Patched|PF02460.13|7.6e-90	Sterol-sensing|PF12349.3|6.3e-40
F01_transcript/10202	Gene.39111::F01_transcript/10202::g.39111	complete	1995	665	+	score=114.43	tr|Q08875|SUHW_DROAN|28.74|3e-38	tr|Q08875|SUHW_DROAN|36.05|2e-36	tr|Q08875|SUHW_DROAN|32.30|2e-33	tr|Q08875|SUHW_DROAN|31.02|8e-27	zf-H2C2_2|PF13465.1|3.3e-05	zf-H2C2_2|PF13465.1|1.1e-06	zf-H2C2_2|PF13465.1|3.4e-06	zf-H2C2_2|PF13465.1|0.00011	zf-H2C2_2|PF13465.1|8.5e-07	zf-H2C2_2|PF13465.1|1.9e-09	zf-H2C2_2|PF13465.1|0.00046	zf-H2C2_2|PF13465.1|2e-09	zf-C2H2|PF00096.21|0.029	zf-C2H2|PF00096.21|0.0018	zf-C2H2|PF00096.21|0.0038	zf-C2H2|PF00096.21|0.0015	zf-C2H2|PF00096.21|0.042	zf-C2H2|PF00096.21|0.0014	zf-C2H2|PF00096.21|0.028	zf-C2H2|PF00096.21|0.00059	zf-C2H2|PF00096.21|0.00017	zf-C2H2|PF00096.21|0.0024	zf-C2H2_4|PF13894.1|0.9	zf-C2H2_4|PF13894.1|8.7e-05	zf-C2H2_4|PF13894.1|0.057	zf-C2H2_4|PF13894.1|0.34	zf-C2H2_4|PF13894.1|0.27	zf-C2H2_4|PF13894.1|0.35	zf-C2H2_4|PF13894.1|0.25	zf-C2H2_4|PF13894.1|0.045	zf-C2H2_4|PF13894.1|0.027	zf-C2H2_4|PF13894.1|0.07	zf-C2H2_6|PF13912.1|0.4	zf-C2H2_6|PF13912.1|0.0087	zf-C2H2_6|PF13912.1|0.0036	zf-C2H2_6|PF13912.1|1.2	zf-C2H2_6|PF13912.1|1e+02	zf-C2H2_6|PF13912.1|40	zf-C2H2_6|PF13912.1|97	zf-C2H2_6|PF13912.1|0.00013	zf-C2H2_6|PF13912.1|1e+04	zf-C2H2_6|PF13912.1|34	zf-C2H2_6|PF13912.1|0.018
F01_transcript/10204	Gene.39117::F01_transcript/10204::g.39117	complete	747	249	+	score=21.03	DUF4497|PF14924.1|4.2e-24
F01_transcript/10205	Gene.39122::F01_transcript/10205::g.39122	complete	1236	412	+	score=145.95	tr|P52654|TF2AA_DROME|43.19|4e-40	tr|P52654|TF2AA_DROME|55.71|4e-18	TFIIA|PF03153.8|3.1e-88
F01_transcript/10206	Gene.39126::F01_transcript/10206::g.39126	complete	1248	416	+	score=59.51	NCU-G1|PF15065.1|1.2e-111
F01_transcript/10207	Gene.39128::F01_transcript/10207::g.39128	complete	771	257	+	score=59.17	tr|Q19425|YSPK_CAEEL|31.94|4e-07	Aa_trans|PF01490.13|1.3e-14
F01_transcript/10209	Gene.39133::F01_transcript/10209::g.39133	complete	2067	689	+	score=131.77	tr|Q9BKQ8|DHX35_CAEEL|52.53|0.0	OB_NTP_bind|PF07717.11|3.4e-23	HA2|PF04408.18|5.6e-22	Helicase_C|PF00271.26|7.6e-13	DEAD|PF00270.24|2e-05
F01_transcript/10210	Gene.39136::F01_transcript/10210::g.39136	complete	1872	624	+	score=107.42	tr|Q2TJ56|VATA_AEDAL|93.47|0.0	ATP-synt_ab|PF00006.20|5.5e-113	ATP-synt_ab_C|PF00306.22|3.7e-28	ATP-synt_ab_N|PF02874.18|3e-14
[truncated: 13,454 more rows]
[truncated: 80 more columns]

## Sheet: table S8
table S8 Classification of unigenes encoding transcription factors in G. licenti.
[truncated: 1,083 more rows]

## Sheet: table S9
table S9 Classification of unigenes encoding transcription factors in M. japonicus.
[truncated: 814 more rows]

[truncated: 9 more sheets: table S10, table S11, table S12, table S13, table S14, table S15, table S16, table S17, table S18]
